# Supplementary material for: Dynamics of tongue microbial communities with single-nucleotide resolution using oligotyping
Source: Front Microbiol. 2014 Nov 7;5:568. doi: 10.3389/fmicb.2014.00568 (PMC4224128; doi:10.3389/fmicb.2014.00568)
Supplement: Supplementary file 1 [file Table1.XLSX]

## Sheet: TONGUE TIME SERIES OLIGOTYPES
OLIGO ID	OLIGOTYPE	REPRESENTATIVE SEQUENCE	NUMBER OF BEST HITS IN HOMD v12	BEST HIT % IDENTITY	BEST HIT COVERAGE %	SPECIES NAME OF THE HOMD BEST HIT	HOMD H.O.T. NUMBER	F4 MEAN RELATIVE ABUNDANCE, %	M3 MEAN RELATIVE ABUNDANCE, %	TOTAL COUNTS
oligo_040	Actinomycetaceae_CCA	TACGTAGGGCGCGAGCGTTGTCCGGAATTATTGGGCGTAAAGGGCTTGTAGGCGGTTGGTCGCGTCTGCCGTGAAATCCTCTGGCTTAACTGGGGGCGTGCGGTGGGTACGGGCTGACTTGAGTGCGGTA	4	100	100	Actinomyces odontolyticus,Actinomyces sp.,Actinomyces sp.,Actinomyces sp.	HOT-701,HOT-180,HOT-180,HOT-180	0.270688	0.176864	13411
oligo_036	Actinomycetaceae_CTA	TACGTAGGGCGCGAGCGTTGTCCGGAATTATTGGGCGTAAAGGGCTTGTAGGCGGTTGGTCGCGTCTGCCGTGAAATTCTCTGGCTTAACTGGGGGCGTGCGGTGGGTACGGGCTGACTTGAGTGCGGTA	2	100	100	Actinomyces sp.,Actinomyces sp.	HOT-172,HOT-172	0.195617	0.200789	14788
oligo_135	Actinomycetaceae_TCA	TACGTAGGGTGCGAGCGTTGTCCGGAATTATTGGGCGTAAAGGGCTTGTAGGCGGTTTGTCGCGTCTGCCGTGAAATCCTCTGGCTTAACTGGGGGCGTGCGGTGGGTACGGGCAGACTTGAGTGCGGTA	1	99.2	100	Actinomyces sp.	HOT-181	0.0382958	0.025295	1943
oligo_194	Actinomycetaceae_TCG	TACGTAGGGTGCGAGCGTTGTCCGGAATTATTGGGCGTAAAGGGCTTGTAGGCGGTTTGTCGCGTCTGCCGTGAAATCCTCTGGCTTAACTGGGGGCGTGCGGTGGGTACGGGCAGGCTTGAGTGCGGTA	1	100	100	Actinomyces sp.	HOT-181	0.052891	0.0126297	1183
oligo_026	Bacillales_GAT	TACGTAGGTGGCAAGCGTTGTCCGGAATTATTGGGCGTAAAGCGCGCGCAGGTGGTTTAATAAGTCTGATGTGAAAGCCCACGGCTCAACCGTGGAGGGTCATTGGAAACTGTTAAACTTGAGTGCAGGA	4	100	100	Gemella sanguinis,Gemella haemolysans,Gemella morbillorum,Gemella morbillorum	HOT-757,HOT-626,HOT-046,HOT-046	1.25012	0.442287	38537
oligo_243	Bacillales_GCG	TACGTAGGTGGCAAGCGTTGTCCGGAATTATTGGGCGTAAAGCGCGCGCAGGTGGTTTAATAAGTCTGATGTGAAAGCCCCCGGCTCAACCGGGGAGGGTCATTGGAAACTGGGGAACTTGAGTGCAGAA	4	96.1	98.5	Gemella sanguinis,Gemella haemolysans,Gemella morbillorum,Gemella morbillorum	HOT-757,HOT-626,HOT-046,HOT-046	0.0251939	0.0106226	919
oligo_191	Campylobacteraceae_AATA	TACGGAGGGTGCAAGCGTTACTCGGAATCACTGGGCGTAAAGGACGCGTAGGCGGATTATCAAGTCTCTTGTGAAATCTAACGGCTTAACCGTTAAACTGCTTGGGAAACTGATAATCTAGAGTAAGGGA	4	100	100	Campylobacter showae,Campylobacter rectus,Campylobacter rectus,Campylobacter gracilis	HOT-763,HOT-748,HOT-748,HOT-623	0.0326463	0.0165204	1199
oligo_202	Campylobacteraceae_AATG	TACGGAGGGTGCAAGCGTTACTCGGAATCACTGGGCGTAAAGGACGCGTAGGCGGATTATCAAGTCTCTTGTGAAATCTAACGGCTTAACCGTTAAACTGCTTGGGAAACTGATAGTCTAGAGTAAGGGA	4	99.2	100	Campylobacter showae,Campylobacter rectus,Campylobacter rectus,Campylobacter gracilis	HOT-763,HOT-748,HOT-748,HOT-623	0.000250577	0.0169932	1126
oligo_255	Campylobacteraceae_AGTA	TACGGAGGGTGCAAGCGTTACTCGGAATCACTGGGCGTAAAGGACGCGTAGGCGGATTATCAAGTCTCTTGTGAAATCTAGTGGCTTAACCACTAAACTGCTTGGGAAACTGATAATCTAGAGTAAGGGA	1	100	100	Campylobacter sp.	HOT-044	0.00303458	0.0134584	882
oligo_019	Campylobacteraceae_TAAA	TACGGAGGGTGCAAGCGTTACTCGGAATCACTGGGCGTAAAGGACGCGTAGGCGGATTATCAAGTCTCTTGTGAAATCCTATGGCTTAACCATAGAACTGCTTGGGAAACTGATAATCTAGAGTGAGGGA	1	99.2	100	Campylobacter concisus	HOT-575	1.06296	0.767645	59120
oligo_175	Carnobacteriaceae_GCATG	TACGTAGGTCCCGAGCGTTATCCGGATTTATTGGGCGTAAAGCGAGCGCAGGCGGTTCCTTAAGTCTGATGTGAAAGCCCCCGGCTCAACCGGGGAGGGTCATTGGAAACTGGGGAACTTGAGTGCAGAA	1	96.9	100	Granulicatella adiacens [para-adiacens]	HOT-534	0.0517968	0.0130429	1322
oligo_086	Carnobacteriaceae_GCGTG	TACGTAGGTCCCGAGCGTTGTCCGGATTTATTGGGCGTAAAGCGAGCGCAGGCGGTTCCTTAAGTCTGATGTGAAAGCCCCCGGCTCAACCGGGGAGGGTCATTGGAAACTGGGGAACTTGAGTGCAGAA	1	97.7	100	Granulicatella adiacens [para-adiacens]	HOT-534	0.0789	0.0515231	4075
oligo_292	Carnobacteriaceae_GGGAG	TACGTAGGTGGCAAGCGTTGTCCGGAATTATTGGGCGTAAAGCGAGCGCAGGCGGTTCCTTAAGTCTGATGTGAAAGCCCCCGGCTCAACCGGGGAGGGTCATTGGAAACTGGGGAACTTGAGTGCAGAA	1	99.2	100	Granulicatella adiacens [para-adiacens]	HOT-534	0.0182703	0.00880354	732
oligo_018	Carnobacteriaceae_GGGTG	TACGTAGGTGGCAAGCGTTGTCCGGATTTATTGGGCGTAAAGCGAGCGCAGGCGGTTCCTTAAGTCTGATGTGAAAGCCCCCGGCTCAACCGGGGAGGGTCATTGGAAACTGGGGAACTTGAGTGCAGAA	1	100	100	Granulicatella adiacens [para-adiacens]	HOT-534	1.21863	0.780514	59526
oligo_081	Carnobacteriaceae_GGGTT	TACGTAGGTGGCAAGCGTTGTCCGGATTTATTGGGCGTAAAGCGAGCGCAGGCGGTCAATTAAGTCTGATGTGAAAGCCCCCGGCTCAACCGGGGAGGGTCATTGGAAACTGGTTGACTTGAGTGCAGAA	1	100	100	Granulicatella elegans	HOT-596	0.0337015	0.0668089	4277
oligo_304	Flavobacteriaceae_CAGTTGT	TACGGAGGGTGCAAGCGTTATCCGGATTTATTGGGTTTAAAGGGTCCGTAGGTGGATTGGTAAGTCAGTGGTGAAATCCTGCAGCTTAACTGTAGAATTGCCATTGATACTGCTAGTCTTGAGTGTATTT	1	94.6	100	Bergeyella sp.	HOT-322	0.00162631	0.00959306	660
oligo_102	Flavobacteriaceae_CGAAGCT	TACGGAGGATGCGAGCGTTATCCGGAATCATTGGGTTTAAAGGGTCCGTAGGCGGGCTAATAAGTCAGAGGTGAAAGCGCTCAGCTCAACTGAGCAACTGCCTTTGAAACTGTTAGTCTTGAATGGTTGT	3	100	100	Capnocytophaga leadbetteri,Capnocytophaga leadbetteri,Capnocytophaga leadbetteri	HOT-329,HOT-329,HOT-329	0.00792086	0.0513488	2947
oligo_070	Flavobacteriaceae_CGATTAT	TACGGAGGGTGCAAGCGTTATCCGGACTTATTGGGTTTAAAGGGTCCGTAGGCGGGTTATTAAGTCAGTGGTGAAATCTCATAGCTCAACTATGAAACTGCCATTGATACTGATAGTCTTGAGTATATTT	0	none >= 90%	100			0	0.0847497	5936
oligo_113	Flavobacteriaceae_CGGAGCT	TACGGAGGATGCGAGCGTTATCCGGAATCATTGGGTTTAAAGGGTCCGTAGGCGGGCTGATAAGTCAGAGGTGAAAGCGCTTAGCTCAACTAAGCAACTGCCTTTGAAACTGTCAGTCTTGAATGATTGT	1	100	100	Capnocytophaga sputigena	HOT-775	0.0146641	0.0336182	2476
oligo_273	Flavobacteriaceae_CGGCTGC	TACGGAGGGTGCAAGCGTTATCCGGATTTATTGGGTTTAAAGGGTCCGTAGGTGGGCTGATAAGTCAGCGGTGAAATCCTGCAGCTTAACTGTAGAACTGCCGTTGATACTGTTAGCCTTGAGTGTATTT	1	99.2	100	Bergeyella sp.	HOT-322	0.0588496	0.00417045	814
oligo_050	Flavobacteriaceae_CGGCTGT	TACGGAGGGTGCAAGCGTTATCCGGATTTATTGGGTTTAAAGGGTCCGTAGGTGGGCTGATAAGTCAGCGGTGAAATCCTGCAGCTTAACTGTAGAACTGCCGTTGATACTGTTAGTCTTGAGTGTATTT	1	100	100	Bergeyella sp.	HOT-322	0.0370619	0.148461	9830
oligo_308	Flavobacteriaceae_CGGTTGT	TACGGAGGGTGCAAGCGTTATCCGGATTTATTGGGTTTAAAGGGTCCGTAGGTGGGTTGGTAAGTCAGTGGTGAAATCCTGCAGCTTAACTGTAGAATTGCCATTGATACTGCTAGTCTTGAGTGTATTT	1	95.4	100	Bergeyella sp.	HOT-322	0.000949128	0.00924695	635
oligo_097	Flavobacteriaceae_TGAGGAT	TACGGAGGATGCGAGCGTTATTCGGAATCATTGGGTTTAAAGGGTCTGTAGGCGGGCTATTAAGTCAGGGGTGAAAGGTTTCAGCTTAACTGAGAAATTGCCTTTGATACTGGTAGTCTTGAATATCTGT	5	100	100	Capnocytophaga sp.,Capnocytophaga sp.,Capnocytophaga gingivalis,Capnocytophaga granulosa,Capnocytophaga granulosa	HOT-863,HOT-863,HOT-337,HOT-325,HOT-325	0.0899242	0.0396176	3245
oligo_172	Flavobacteriaceae_TGAGTAT	TACGGAGGATGCGAGCGTTATTCGGAATCATTGGGTTTAAAGGGTCTGTAGGCGGGCTATTAAGTCAGGGGTGAAATCTTACAGCTTAACTGTGAAATTGCCTTTGATACTGGTAGTCTTGAATATTTGT	1	97.7	100	Capnocytophaga sp.	HOT-338	0.00509181	0.0217223	1367
oligo_262	Fusobacteriaceae_CTTCAAATACTGGTCATGGG	TACGCATGTCACAAGCGTTATCCGGATTTATTGGGCGTAAAGCGCGTCTAGGTGGTTATGTAAGTCTGATGTGAAAATGCAGGGCTCAACTCTGTATTGCGTTGGAAACTGCATGACTAGAGTACTGGAG	1	99.2	100	Fusobacterium periodonticum	HOT-201	0.00884785	0.0118195	848
oligo_108	Fusobacteriaceae_GAGTCAATACTGGTCATGGG	TACGGAAGGTCCAGGCGTTATCCGGATTTATTGGGCGTAAAGCGCGTCTAGGTGGTTATGTAAGTCTGATGTGAAAATGCAGGGCTCAACTCTGTATTGCGTTGGAAACTGCATGACTAGAGTACTGGAG	1	98.4	93.8	Fusobacterium periodonticum	HOT-201	0.0325886	0.0400891	2726
oligo_215	Fusobacteriaceae_GGATGGATACTGGTCATGGG	TACGGAGGATGCGAGCGTTATCCGGATTTATTGGGCGTAAAGCGCGTCTAGGTGGTTATGTAAGTCTGATGTGAAAATGCAGGGCTCAACTCTGTATTGCGTTGGAAACTGCATGACTAGAGTACTGGAG	1	100	90	Fusobacterium periodonticum	HOT-201	0.00859743	0.0152703	1058
oligo_160	Fusobacteriaceae_TCTCAAATACTGGTCATGGG	TACGTACGTCACAAGCGTTATCCGGATTTATTGGGCGTAAAGCGCGTCTAGGTGGTTATGTAAGTCTGATGTGAAAATGCAGGGCTCAACTCTGTATTGCGTTGGAAACTGCATGACTAGAGTACTGGAG	1	99.2	100	Fusobacterium periodonticum	HOT-201	0.0156674	0.0205288	1484
oligo_104	Fusobacteriaceae_TGTCCGATACTGGTCATGGG	TACGTAGGTCCCGAGCGTTATCCGGATTTATTGGGCGTAAAGCGCGTCTAGGTGGTTATGTAAGTCTGATGTGAAAATGCAGGGCTCAACTCTGTATTGCGTTGGAAACTGCATGACTAGAGTACTGGAG	1	97.7	100	Fusobacterium periodonticum	HOT-201	0.0669458	0.0337596	2914
oligo_080	Fusobacteriaceae_TGTCCGGTACTGGTCATGGG	TACGTAGGTCCCGAGCGTTGTCCGGATTTATTGGGCGTAAAGCGCGTCTAGGTGGTTATGTAAGTCTGATGTGAAAATGCAGGGCTCAACTCTGTATTGCGTTGGAAACTGCATGACTAGAGTACTGGAG	1	96.9	100	Fusobacterium periodonticum	HOT-201	0.0563744	0.0577632	4305
oligo_278	Fusobacteriaceae_TGTGGAATACTGGTCATGGG	TACGTAGGTGGCAAGCGTTATCCGGATTTATTGGGCGTAAAGCGCGTCTAGGTGGTTATGTAAGTCTGATGTGAAAATGCAGGGCTCAACTCTGTATTGCGTTGGAAACTGCATGACTAGAGTACTGGAG	1	97.7	100	Fusobacterium periodonticum	HOT-201	0.012472	0.0109098	798
oligo_167	Fusobacteriaceae_TGTGGAGAACTGGTCATGGG	TACGTAGGTGGCAAGCGTTGTCCGGAATTATTGGGCGTAAAGCGCGTCTAGGTGGTTATGTAAGTCTGATGTGAAAATGCAGGGCTCAACTCTGTATTGCGTTGGAAACTGCATGACTAGAGTACTGGAG	1	96.2	100	Fusobacterium periodonticum	HOT-201	0.0214004	0.0190854	1425
oligo_180	Fusobacteriaceae_TGTGGAGTACTGGTCATGGG	TACGTAGGTGGCAAGCGTTGTCCGGATTTATTGGGCGTAAAGCGCGTCTAGGTGGTTATGTAAGTCTGATGTGAAAATGCAGGGCTCAACTCTGTATTGCGTTGGAAACTGCATGACTAGAGTACTGGAG	1	96.9	100	Fusobacterium periodonticum	HOT-201	0.0164679	0.0169292	1267
oligo_149	Fusobacteriaceae_TTCCAAATACTGGTCATGGG	TACGTATGCCACAAGCGTTATCCGGATTTATTGGGCGTAAAGCGCGTCTAGGTGGTTATGTAAGTCTGATGTGAAAATGCAGGGCTCAACTCTGTATTGCGTTGGAAACTGCATGACTAGAGTACTGGAG	1	99.2	100	Fusobacterium periodonticum	HOT-201	0.0169623	0.022861	1667
oligo_252	Fusobacteriaceae_TTTCAAACACTGGTCATGGG	TACGTATGTCACAAGCGTTATCCGGACTTATTGGGCGTAAAGCGCGTCTAGGTGGTTATGTAAGTCTGATGTGAAAATGCAGGGCTCAACTCTGTATTGCGTTGGAAACTGCATGACTAGAGTACTGGAG	1	99.2	100	Fusobacterium periodonticum	HOT-201	0.00949787	0.0123849	892
oligo_166	Fusobacteriaceae_TTTCAAATACCGGTCATGGG	TACGTATGTCACAAGCGTTATCCGGATTTATTGGGCGTAAAGCGCGTCTAGGCGGTTATGTAAGTCTGATGTGAAAATGCAGGGCTCAACTCTGTATTGCGTTGGAAACTGCATGACTAGAGTACTGGAG	1	99.2	100	Fusobacterium periodonticum	HOT-201	0.0143073	0.0201946	1437
oligo_063	Fusobacteriaceae_TTTCAAATACCTATGTTAGG	TACGTATGTCACAAGCGTTATCCGGATTTATTGGGCGTAAAGCGCGTCTAGGCGGTTAATTAAGTCTGATGTGAAAATGCGGAGCTCAACTCCGTATTGCGTTGGAAACTGGTTAACTAGAGTACTGGAG	4	94	100	Fusobacterium sp.,Fusobacterium sp.,Fusobacterium sp.,Fusobacterium nucleatum ss polymorphum	HOT-370,HOT-203,HOT-203,HOT-202	0.0132882	0.116366	7101
oligo_203	Fusobacteriaceae_TTTCAAATACTAGTCATGGG	TACGTATGTCACAAGCGTTATCCGGATTTATTGGGCGTAAAGCGCGTCTAGGTGGTTATATAAGTCTGATGTGAAAATGCAGGGCTCAACTCTGTATTGCGTTGGAAACTGCATGACTAGAGTACTGGAG	1	99.2	100	Fusobacterium periodonticum	HOT-201	0.0324282	0.0140059	1121
oligo_071	Fusobacteriaceae_TTTCAAATACTAGTTGTAGG	TACGTATGTCACAAGCGTTATCCGGATTTATTGGGCGTAAAGCGCGTCTAGGTGGTTATATAAGTCTGATGTGAAAATGCAGGGCTCAACTCTGTATTGCGTTGGAAACTGTGTAACTAGAGTACTGGAG	4	99.2	100	Fusobacterium sp.,Fusobacterium sp.,Fusobacterium sp.,Fusobacterium nucleatum ss polymorphum	HOT-370,HOT-203,HOT-203,HOT-202	0.264029	0.064732	5786
oligo_210	Fusobacteriaceae_TTTCAAATACTGGCCATGGG	TACGTATGTCACAAGCGTTATCCGGATTTATTGGGCGTAAAGCGCGTCTAGGTGGTTATGTAAGTCTGATGTGAAAATGCAGGGCTCAACCCTGTATTGCGTTGGAAACTGCATGACTAGAGTACTGGAG	1	99.2	100	Fusobacterium periodonticum	HOT-201	0.00954158	0.0153673	1070
oligo_226	Fusobacteriaceae_TTTCAAATACTGGTCACGGG	TACGTATGTCACAAGCGTTATCCGGATTTATTGGGCGTAAAGCGCGTCTAGGTGGTTATGTAAGTCTGATGTGAAAATGCAGGGCTCAACTCTGTATTGCGTTGGAAACTGCACGACTAGAGTACTGGAG	1	99.2	100	Fusobacterium periodonticum	HOT-201	0.0105617	0.0144718	1027
oligo_037	Fusobacteriaceae_TTTCAAATACTGGTCATAGG	TACGTATGTCACAAGCGTTATCCGGATTTATTGGGCGTAAAGCGCGTCTAGGTGGTTATGTAAGTCTGATGTGAAAATGCAGGGCTCAACTCTGTATTGCGTTGGAAACTGCATAACTAGAGTACTGGAG	1	100	100	Fusobacterium periodonticum	HOT-201	0.00556308	0.230224	14680
oligo_004	Fusobacteriaceae_TTTCAAATACTGGTCATGGG	TACGTATGTCACAAGCGTTATCCGGATTTATTGGGCGTAAAGCGCGTCTAGGTGGTTATGTAAGTCTGATGTGAAAATGCAGGGCTCAACTCTGTATTGCGTTGGAAACTGCATGACTAGAGTACTGGAG	1	100	100	Fusobacterium periodonticum	HOT-201	6.7858	9.52165	676133
oligo_153	Fusobacteriaceae_TTTCAAATACTGGTCGTGGG	TACGTATGTCACAAGCGTTATCCGGATTTATTGGGCGTAAAGCGCGTCTAGGTGGTTATGTAAGTCTGATGTGAAAATGCAGGGCTCAACTCTGTATTGCGTTGGAAACTGCGTGACTAGAGTACTGGAG	1	99.2	100	Fusobacterium periodonticum	HOT-201	0.0159091	0.0228407	1601
oligo_300	Fusobacteriaceae_TTTCAAATACTGGTTATAGA	TACGTATGTCACAAGCGTTATCCGGATTTATTGGGCGTAAAGCGCGTCTAGGTGGTTATGTAAGTCTGATGTGAAAATGCAGGGCTCAACTCTGTATTGCGTTGGAAACTGTATAACTAGAGTACTGGAA	10	99.2	99.2	Fusobacterium naviforme,Fusobacterium nucleatum ss. animalis,Fusobacterium sp.,Fusobacterium sp.,Fusobacterium sp.,Fusobacterium sp.,Fusobacterium nucleatum ss polymorphum,Fusobacterium periodonticum,Fusobacterium nucleatum ss vincentii,Fusobacterium nucleatum ss vincentii	HOT-689,HOT-420,HOT-370,HOT-205,HOT-203,HOT-203,HOT-202,HOT-201,HOT-200,HOT-200	0.0173435	0.00797956	688
oligo_073	Fusobacteriaceae_TTTCAAATACTGGTTATAGG	TACGTATGTCACAAGCGTTATCCGGATTTATTGGGCGTAAAGCGCGTCTAGGTGGTTATGTAAGTCTGATGTGAAAATGCAGGGCTCAACTCTGTATTGCGTTGGAAACTGTATAACTAGAGTACTGGAG	10	99.2	100	Fusobacterium naviforme,Fusobacterium nucleatum ss. animalis,Fusobacterium sp.,Fusobacterium sp.,Fusobacterium sp.,Fusobacterium sp.,Fusobacterium nucleatum ss polymorphum,Fusobacterium periodonticum,Fusobacterium nucleatum ss vincentii,Fusobacterium nucleatum ss vincentii	HOT-689,HOT-420,HOT-370,HOT-205,HOT-203,HOT-203,HOT-202,HOT-201,HOT-200,HOT-200	0.0915559	0.0701944	5090
oligo_045	Fusobacteriaceae_TTTCAAATACTGGTTATGGG	TACGTATGTCACAAGCGTTATCCGGATTTATTGGGCGTAAAGCGCGTCTAGGTGGTTATGTAAGTCTGATGTGAAAATGCAGGGCTCAACTCTGTATTGCGTTGGAAACTGTATGACTAGAGTACTGGAG	1	99.2	100	Fusobacterium periodonticum	HOT-201	0.0422899	0.16355	10910
oligo_041	Fusobacteriaceae_TTTCAAATACTGGTTGTAGG	TACGTATGTCACAAGCGTTATCCGGATTTATTGGGCGTAAAGCGCGTCTAGGTGGTTATGTAAGTCTGATGTGAAAATGCAGGGCTCAACTCTGTATTGCGTTGGAAACTGTGTAACTAGAGTACTGGAG	4	100	100	Fusobacterium sp.,Fusobacterium sp.,Fusobacterium sp.,Fusobacterium nucleatum ss polymorphum	HOT-370,HOT-203,HOT-203,HOT-202	0.177727	0.200282	13051
oligo_129	Fusobacteriaceae_TTTCAAATATTGGTCATGGG	TACGTATGTCACAAGCGTTATCCGGATTTATTGGGCGTAAAGCGTGTCTAGGTGGTTATGTAAGTCTGATGTGAAAATGCAGGGCTCAACTCTGTATTGCGTTGGAAACTGCATGACTAGAGTACTGGAG	1	99.2	100	Fusobacterium periodonticum	HOT-201	0.154144	0.0101178	1993
oligo_214	Fusobacteriaceae_TTTCAAGTACTGGTCATGGG	TACGTATGTCACAAGCGTTGTCCGGATTTATTGGGCGTAAAGCGCGTCTAGGTGGTTATGTAAGTCTGATGTGAAAATGCAGGGCTCAACTCTGTATTGCGTTGGAAACTGCATGACTAGAGTACTGGAG	1	99.2	100	Fusobacterium periodonticum	HOT-201	0.0100711	0.0147372	1063
oligo_084	Fusobacteriaceae_TTTCAGATACTAGTTATAGG	TACGTATGTCACGAGCGTTATCCGGATTTATTGGGCGTAAAGCGCGTCTAGGTGGTTATATAAGTCTGATGTGAAAATGCAGGGCTCAACTCTGTATTGCGTTGGAAACTGTATAACTAGAGTACTGGAG	2	100	100	Fusobacterium nucleatum ss vincentii,Fusobacterium nucleatum ss vincentii	HOT-200,HOT-200	0.0617018	0.0563863	4149
oligo_187	Fusobacteriaceae_TTTCAGATACTGGTAATAGG	TACGTATGTCACGAGCGTTATCCGGATTTATTGGGCGTAAAGCGCGTCTAGGTGGTTATGTAAGTCTGATGTGAAAATGCAGGGCTCAACTCTGTATTGCGTTGGAAACTGAATAACTAGAGTACTGGAG	5	99.2	100	Fusobacterium naviforme,Fusobacterium nucleatum ss. animalis,Fusobacterium sp.,Fusobacterium nucleatum ss vincentii,Fusobacterium nucleatum ss vincentii	HOT-689,HOT-420,HOT-205,HOT-200,HOT-200	0.000105745	0.0203323	1235
oligo_066	Fusobacteriaceae_TTTCAGATACTGGTCATGGG	TACGTATGTCACGAGCGTTATCCGGATTTATTGGGCGTAAAGCGCGTCTAGGTGGTTATGTAAGTCTGATGTGAAAATGCAGGGCTCAACTCTGTATTGCGTTGGAAACTGCATGACTAGAGTACTGGAG	1	99.2	100	Fusobacterium periodonticum	HOT-201	0.0896735	0.0912	6636
oligo_092	Fusobacteriaceae_TTTCAGATACTGGTTATAGA	TACGTATGTCACGAGCGTTATCCGGATTTATTGGGCGTAAAGCGCGTCTAGGTGGTTATGTAAGTCTGATGTGAAAATGCAGGGCTCAACTCTGTATTGCGTTGGAAACTGTATAACTAGAGTACTGGAA	5	100	99.2	Fusobacterium naviforme,Fusobacterium nucleatum ss. animalis,Fusobacterium sp.,Fusobacterium nucleatum ss vincentii,Fusobacterium nucleatum ss vincentii	HOT-689,HOT-420,HOT-205,HOT-200,HOT-200	0.0776299	0.0409032	3370
oligo_039	Fusobacteriaceae_TTTCAGATACTGGTTATAGG	TACGTATGTCACGAGCGTTATCCGGATTTATTGGGCGTAAAGCGCGTCTAGGTGGTTATGTAAGTCTGATGTGAAAATGCAGGGCTCAACTCTGTATTGCGTTGGAAACTGTATAACTAGAGTACTGGAG	5	100	100	Fusobacterium naviforme,Fusobacterium nucleatum ss. animalis,Fusobacterium sp.,Fusobacterium nucleatum ss vincentii,Fusobacterium nucleatum ss vincentii	HOT-689,HOT-420,HOT-205,HOT-200,HOT-200	0.346942	0.171316	13446
oligo_082	Fusobacteriaceae_TTTCAGATACTGGTTGTAGG	TACGTATGTCACGAGCGTTATCCGGATTTATTGGGCGTAAAGCGCGTCTAGGTGGTTATGTAAGTCTGATGTGAAAATGCAGGGCTCAACTCTGTATTGCGTTGGAAACTGTGTAACTAGAGTACTGGAG	1	100	100	Fusobacterium nucleatum ss. nucleatum	HOT-698	0.0291723	0.0644452	4262
oligo_156	Fusobacteriaceae_TTTCGAATACTGGTCATGGG	TACGTATGTCGCAAGCGTTATCCGGATTTATTGGGCGTAAAGCGCGTCTAGGTGGTTATGTAAGTCTGATGTGAAAATGCAGGGCTCAACTCTGTATTGCGTTGGAAACTGCATGACTAGAGTACTGGAG	1	99.2	100	Fusobacterium periodonticum	HOT-201	0.0176645	0.0218772	1557
oligo_028	Lachnospiraceae_AAGGTCATA	TACGTAGGGGGCAAGCGTTATCCGGATTTACTGGGTGTAAAGGGAGCGCAGACGGCAATGCAAGTCTGAAGTGAAAGGCGTGGGCTCAACCCATGAACTGCTTTGGAAACTGTATAGCTTGAGTGTCGGA	1	100	100	Lachnoanaerobaculum umeaense	HOT-107	0.0961159	0.479429	31901
oligo_165	Lachnospiraceae_AGGGTCATA	TACGTAGGGGGCAAGCGTTATCCGGATTTACTGGGTGTAAAGGGAGCGCAGACGGCAGTGCAAGTCTGAAGTGAAAGGCGTGGGCTCAACCCATGAACTGCTTTGGAAACTGTATAGCTTGAGTGTCGGA	1	99.2	100	Lachnoanaerobaculum umeaense	HOT-107	0.000532393	0.0217964	1451
oligo_033	Lachnospiraceae_ATACCCGTT	TACGTAGGGGGCAAGCGTTATCCGGATTTACTGGGTGTAAAGGGAGCGTAGACGGAATGGCAAGTCTGAAGTGAAAACCCCGGGCTCAACCTGGGGACTGCTTTGGAAACTGTTGTTCTAGAGTGTTGGA	1	99.2	100	Oribacterium sp.	HOT-108	0.0016653	0.322984	20997
oligo_020	Lachnospiraceae_ATTACCGTT	TACGTAGGGGGCAAGCGTTATCCGGATTTACTGGGTGTAAAGGGAGCGTAGACGGAATGGCAAGTCTGAAGTGAAATACCCGGGCTCAACCTGGGAACTGCTTTGGAAACTGTTGTTCTAGAGTGTTGGA	1	97	100	Oribacterium sp.	HOT-108	0.705124	0.765384	56104
oligo_088	Lachnospiraceae_GAGGTCATA	TACGTAGGGGGCAAGCGTTATCCGGATTTACTGGGTGTAAAGGGAGCGCAGACGGCGATGCAAGTCTGAAGTGAAAGGCGTGGGCTCAACCCATGAACTGCTTTGGAAACTGTATAGCTTGAGTGTCGGA	2	99.2	100	Lachnoanaerobaculum umeaense,Lachnoanaerobaculum sp.	HOT-107,HOT-083	0.000860568	0.0607476	3985
oligo_169	Lachnospiraceae_GATGTCATG	TACGTAGGGGGCAAGCGTTATCCGGATTTACTGGGTGTAAAGGGAGCGCAGACGGCGAAGCAAGTCTGAAGTGAAATGCATGGGCTCAACCCATGAATTGCTTTGGAAACTGTTTGGCTTGAGTGTCGGA	1	100	100	Lachnoanaerobaculum orale	HOT-082	0.0238981	0.0177387	1402
oligo_179	Lachnospiraceae_GTACTTATA	TACGTAGGGGGCAAGCGTTATCCGGATTTACTGGGTGTAAAGGGAGCGTAGACGGAGTGGCAAGTCTGAAGTGAAAACCCTGGGCTTAACCTAGGGACTGCTTTGGAAACTGTTAATCTAGAGTGTTGGA	1	94.6	100	Oribacterium sp.	HOT-108	0.00868544	0.0178257	1275
oligo_085	Lachnospiraceae_GTACTTGTA	TACGTAGGGGGCAAGCGTTATCCGGATTTACTGGGTGTAAAGGGAGCGTAGACGGAGTGGCAAGTCTGAAGTGAAAACCCTGGGCTTAACCTGGGGACTGCTTTGGAAACTGTTAATCTAGAGTGTTGGA	1	95.4	100	Oribacterium sp.	HOT-108	0.0185958	0.0596195	4101
oligo_150	Lachnospiraceae_TACCACTTA	TACGTATGGAGCAAGCGTTATCCGGATTTACTGGGTGTAAAGGGAGCGCAGACGGATATGCAAGTCTGAAGTGAAACCCCACGGCTCAACCGTGGGCTTGCTTTGGAAACTGTAGATCTAGAGTACTGGA	1	100	100	Lachnospiraceae [G-5] sp.	HOT-455	0.00950544	0.0238195	1661
oligo_053	Lachnospiraceae_TGTCGTCTG	TACGTAGGGGGCAAGCGTTATCCGGATTTACTGGGTGTAAAGGGAGCGCAGACGGTTGCGCAAGTCTGAAGTGAAATCCCGAGGCTTAACCACGGGACTGCTTTGGAAACTGTGCGACTTGAGTATCGGA	1	100	100	Lachnospiraceae [G-4] sp.	HOT-097	0.285149	0.114448	9408
oligo_272	Leptotrichiaceae_ACAAGC	TACGTATGTCGCAAGCGTTATCCGGAATTATTGGGCATAAAGGGCATCTAGGCGGCCAGATAAGTCTGGGGTGAAAACTTGCGGCTCAACCGCAAGCCTGCCCTGGAAACTATGCGGCTAGAGTACTGGA	2	99.2	100	Leptotrichia sp.,Leptotrichia sp.	HOT-462,HOT-417	0.00132576	0.0125823	818
oligo_106	Leptotrichiaceae_ACAAGT	TACGTATGTCGCAAGCGTTATCCGGAATTATTGGGCATAAAGGGCATCTAGGCGGCCAGATAAGTCTGGGGTGAAAACTTGCGGCTCAACCGCAAGCCTGCCCTGGAAACTATGTGGCTAGAGTACTGGA	2	100	100	Leptotrichia sp.,Leptotrichia sp.	HOT-462,HOT-417	0.0101475	0.0427424	2862
oligo_238	Leptotrichiaceae_GAAAAT	TACGTATGTCGCGAGCGTTATCCGGAATTATTGGGCATAAAGGGCATCTAGGCGGATATACAAGTCAGGGGTGAAAACTTAGGGCTCAACTCAAAGCTTGCCTTTGAAACTGTATATCTAGAGTGCTGGA	1	100	100	Leptotrichia sp.	HOT-221	0.0136564	0.0127011	940
oligo_264	Leptotrichiaceae_GCCAAG	TACGTATGTCGCGAGCGTTATCCGGAATTATTGGGCATAAAGGGCATCTAGGCGGCACGACAAGTCAGGGGTGAAAACTTGCGGCTCAACTGCAAGCTTGCCTTTGAAACTGTAGTGCTAGAGTATTGGA	1	99.2	100	Leptotrichia sp.	HOT-219	0.00975972	0.0115859	846
oligo_205	Leptotrichiaceae_GCTAAA	TACGTATGTCGCGAGCGTTATCCGGAATTATTGGGCATAAAGGGCATCTAGGCGGCCTAACAAGTCAGGGGTGAAAACCTGCGGCTCAACCGCAGGCCTGCCTTTGAAACTGTAAGGCTGGAGTACCGGA	1	100	100	Leptotrichia sp.	HOT-392	0.0189313	0.0166221	1115
oligo_094	Leptotrichiaceae_GCTACA	TACGTATGTCGCGAGCGTTATCCGGAATTATTGGGCATAAAGGGCATCTAGGCGGCCTGACAAGTCAGGGGTGAAAACCTGCGGCTCAACCGCAGGCCTGCCTTTGAAACTGACAGGCTGGAGTACCGGA	2	98.5	100	Leptotrichia sp.,Leptotrichia sp.	HOT-217,HOT-212	0.00127849	0.0498306	3300
oligo_128	Leptotrichiaceae_GCTAGA	TACGTATGTCGCGAGCGTTATCCGGAATTATTGGGCATAAAGGGCATCTAGGCGGCCTGACAAGTCAGGGGTGAAAACCTGCGGCTCAACCGCAGGCCTGCCTTTGAAACTGTGAGGCTGGAGTACCGGA	1	100	100	Leptotrichia sp.	HOT-212	0.0306033	0.0313918	2086
oligo_032	Leptotrichiaceae_GCTTTA	TACGTATGTCGCGAGCGTTATCCGGAATTATTGGGCATAAAGGGCATCTAGGCGGCCTTTCAAGTCAGGGGTGAAAACCTGCGGCTCAACCGCAGGCCTGCCTTTGAAACTGATAGGCTGGAGTACCGGA	1	99.2	100	Leptotrichia sp.	HOT-215	0.135353	0.370472	24799
oligo_293	Micrococcaceae_TCGAGGT	TACGTAGGGCGCGAGCGTTGTCCGGAATTATTGGGCGTAAAGAGCTTGTAGGCGGTTGGTCGCGTCTGCTGTGAAAGGCCGGGGCTTAACTCCGGTTTTGCAGTGGGTACGGGCTAACTAGAGTGCAGTA	1	100	100	Rothia aeria	HOT-188	0.0122382	0.00986183	719
oligo_014	Micrococcaceae_TCGATAT	TACGTAGGGCGCGAGCGTTGTCCGGAATTATTGGGCGTAAAGAGCTTGTAGGCGGTTTGTCGCGTCTGCTGTGAAAGGCCGGAGCTTAACTCCGTGTATTGCAGTGGGTACGGGCAGACTAGAGTGCAGT	1	95.4	100	Rothia aeria	HOT-188	3.34164	1.37399	112412
oligo_044	Micrococcaceae_TCGATGC	TACGTAGGGCGCGAGCGTTGTCCGGAATTATTGGGCGTAAAGAGCTTGTAGGCGGTTTGTCGCGTCTGCTGTGAAAGGCCGGGGCTTAACCCCGTGTATTGCAGTGGGTACGGGCAGACTAGAGTGCAGT	1	96.1	99.2	Rothia mucilaginosa	HOT-681	0.580029	0.0860213	10957
oligo_268	Micrococcaceae_TCGGTAT	TACGTAGGGCGCGAGCGTTGTCCGGAATTATTGGGCGTAAAGGGCTTGTAGGCGGTTTGTCGCGTCTGCTGTGAAAGGCCGGAGCTTAACTCCGTGTATTGCAGTGGGTACGGGCAGACTAGAGTGCAGT	1	94.7	100	Rothia aeria	HOT-188	0.0199049	0.0105238	831
oligo_206	Micrococcaceae_TGGATAT	TACGTAGGTGGCAAGCGTTGTCCGGAATTATTGGGCGTAAAGAGCTTGTAGGCGGTTTGTCGCGTCTGCTGTGAAAGGCCGGAGCTTAACTCCGTGTATTGCAGTGGGTACGGGCAGACTAGAGTGCAGT	1	93.1	100	Kocuria sp.	HOT-189	0.0401118	0.0120259	1094
oligo_138	Micrococcaceae_TTGATAT	TACGTAGGGTGCGAGCGTTGTCCGGAATTATTGGGCGTAAAGAGCTTGTAGGCGGTTTGTCGCGTCTGCTGTGAAAGGCCGGAGCTTAACTCCGTGTATTGCAGTGGGTACGGGCAGACTAGAGTGCAGT	1	94.7	100	Rothia aeria	HOT-188	0.0334231	0.0247226	1911
oligo_136	Neisseriaceae_CAGGTGAAATCAATCACCCCTGGA	TACGCAGGGTGCGAGCGTTAATCGGAATTACTGGGCGTAAAGCGAGCGCAGACGGTTACTTAAGCAGGATGTGAAATCCCCGGGCTCAACCTGGGAACTGCGTTCTGAACTGGGTGACTAGAGTGTGTCA	1	99.2	100	Neisseria subflava	HOT-476	0.000858542	0.0290827	1928
oligo_162	Neisseriaceae_GAGATGAAATCAATCACCCCTGGA	TACGGAGGATGCGAGCGTTAATCGGAATTACTGGGCGTAAAGCGAGCGCAGACGGTTACTTAAGCAGGATGTGAAATCCCCGGGCTCAACCTGGGAACTGCGTTCTGAACTGGGTGACTAGAGTGTGTCA	1	98.5	100	Neisseria subflava	HOT-476	0.00283999	0.0219511	1459
oligo_221	Neisseriaceae_GAGGTAAAATCAATCACCCCTGGA	TACGGAGGGTGCAAGCGTTAATCGGAATTACTGGGCGTAAAGCGAGCGCAGACGGTTACTTAAGCAGGATGTGAAATCCCCGGGCTCAACCTGGGAACTGCGTTCTGAACTGGGTGACTAGAGTGTGTCA	1	98.5	100	Neisseria subflava	HOT-476	0.0598933	0.00997209	1038
oligo_052	Neisseriaceae_GAGGTGAAAACAATCACCCCTGGA	TACGGAGGGTGCGAGCGTTAATCGGAATAACTGGGCGTAAAGCGAGCGCAGACGGTTACTTAAGCAGGATGTGAAATCCCCGGGCTCAACCTGGGAACTGCGTTCTGAACTGGGTGACTAGAGTGTGTCA	1	98.5	100	Neisseria subflava	HOT-476	0.0600644	0.137775	9449
oligo_299	Neisseriaceae_GAGGTGAAAACCATCACCCCTGGA	TACGGAGGGTGCGAGCGTTAATCGGAATAACTGGGCGTAAAGGGCACGCAGACGGTTACTTAAGCAGGATGTGAAATCCCCGGGCTCAACCTGGGAACTGCGTTCTGAACTGGGTGACTAGAGTGTGTCA	7	96.2	100	Neisseria pharyngis,Neisseria mucosa,Neisseria flava,Neisseria subflava,Neisseria sp.,Neisseria sp.,Neisseria oralis	HOT-729,HOT-682,HOT-609,HOT-476,HOT-018,HOT-015,HOT-014	0.00629046	0.0098776	695
oligo_130	Neisseriaceae_GAGGTGAAAACCGGCACCCCTGGA	TACGGAGGGTGCGAGCGTTAATCGGAATAACTGGGCGTAAAGGGCACGCAGGCGGTGACTTAAGCAGGATGTGAAATCCCCGGGCTCAACCTGGGAACTGCGTTCTGAACTGGGTGACTAGAGTGTGTCA	7	94.7	100	Neisseria pharyngis,Neisseria mucosa,Neisseria flava,Neisseria subflava,Neisseria sp.,Neisseria sp.,Neisseria oralis	HOT-729,HOT-682,HOT-609,HOT-476,HOT-018,HOT-015,HOT-014	0.0160904	0.0288808	1988
oligo_261	Neisseriaceae_GAGGTGAAAACCGTCACCCCTGGA	TACGGAGGGTGCGAGCGTTAATCGGAATAACTGGGCGTAAAGGGCACGCAGGCGGTTACTTAAGCAGGATGTGAAATCCCCGGGCTCAACCTGGGAACTGCGTTCTGAACTGGGTGACTAGAGTGTGTCA	7	95.4	100	Neisseria pharyngis,Neisseria mucosa,Neisseria flava,Neisseria subflava,Neisseria sp.,Neisseria sp.,Neisseria oralis	HOT-729,HOT-682,HOT-609,HOT-476,HOT-018,HOT-015,HOT-014	0.00543232	0.0127164	860
oligo_024	Neisseriaceae_GAGGTGAAATCAATCACCCCTGGA	TACGGAGGGTGCGAGCGTTAATCGGAATTACTGGGCGTAAAGCGAGCGCAGACGGTTACTTAAGCAGGATGTGAAATCCCCGGGCTCAACCTGGGAACTGCGTTCTGAACTGGGTGACTAGAGTGTGTCA	1	99.2	100	Neisseria subflava	HOT-476	0.207298	0.614773	42034
oligo_141	Neisseriaceae_GAGGTGAAATCGATCACCCCTGGA	TACGGAGGGTGCGAGCGTTAATCGGAATTACTGGGCGTAAAGCGGGCGCAGACGGTTACTTAAGCAGGATGTGAAATCCCCGGGCTCAACCTGGGAACTGCGTTCTGAACTGGGTGACTAGAGTGTGTCA	6	99.2	100	Neisseria pharyngis,Neisseria mucosa,Neisseria flava,Neisseria sp.,Neisseria sp.,Neisseria oralis	HOT-729,HOT-682,HOT-609,HOT-018,HOT-015,HOT-014	0.0251248	0.0289669	1806
oligo_286	Neisseriaceae_TAAGTGAAATCAATCACCCCTGGA	TACGTAAGGTGCGAGCGTTAATCGGAATTACTGGGCGTAAAGCGAGCGCAGACGGTTACTTAAGCAGGATGTGAAATCCCCGGGCTCAACCTGGGAACTGCGTTCTGAACTGGGTGACTAGAGTGTGTCA	1	99.2	100	Neisseria subflava	HOT-476	0.000126796	0.0117735	771
oligo_232	Neisseriaceae_TAGATGAAATCAATCACCCCTGGA	TACGTAGGATGCGAGCGTTAATCGGAATTACTGGGCGTAAAGCGAGCGCAGACGGTTACTTAAGCAGGATGTGAAATCCCCGGGCTCAACCTGGGAACTGCGTTCTGAACTGGGTGACTAGAGTGTGTCA	1	99.2	100	Neisseria subflava	HOT-476	0.000126796	0.0147973	984
oligo_075	Neisseriaceae_TAGGCGAAATCAATCACCCCTGGA	TACGTAGGGCGCGAGCGTTAATCGGAATTACTGGGCGTAAAGCGAGCGCAGACGGTTACTTAAGCAGGATGTGAAATCCCCGGGCTCAACCTGGGAACTGCGTTCTGAACTGGGTGACTAGAGTGTGTCA	1	99.2	100	Neisseria subflava	HOT-476	0.00950026	0.0721123	4951
oligo_313	Neisseriaceae_TAGGCGGTATTAATCACCCCTGGA	TACGTAGGGCGCGAGCGTTGTCCGGAATTATTGGGCGTAAAGCGAGCGCAGACGGTTACTTAAGCAGGATGTGAAATCCCCGGGCTCAACCTGGGAACTGCGTTCTGAACTGGGTGACTAGAGTGTGTCA	1	96.2	100	Neisseria subflava	HOT-476	0.00703899	0.00784634	591
oligo_011	Neisseriaceae_TAGGTAAAATCAATCACCCCTGGA	TACGTAGGGTGCAAGCGTTAATCGGAATTACTGGGCGTAAAGCGAGCGCAGACGGTTACTTAAGCAGGATGTGAAATCCCCGGGCTCAACCTGGGAACTGCGTTCTGAACTGGGTGACTAGAGTGTGTCA	1	99.2	100	Neisseria subflava	HOT-476	11.6947	0.899759	135142
oligo_190	Neisseriaceae_TAGGTAAAATCGATCACCCCTGGA	TACGTAGGGTGCAAGCGTTAATCGGAATTACTGGGCGTAAAGCGGGCGCAGACGGTTACTTAAGCAGGATGTGAAATCCCCGGGCTCAACCTGGGAACTGCGTTCTGAACTGGGTGACTAGAGTGTGTCA	6	99.2	100	Neisseria pharyngis,Neisseria mucosa,Neisseria flava,Neisseria sp.,Neisseria sp.,Neisseria oralis	HOT-729,HOT-682,HOT-609,HOT-018,HOT-015,HOT-014	0.0998804	0.00987942	1226
oligo_213	Neisseriaceae_TAGGTGAAAACAATCACCCCTGGA	TACGTAGGGTGCGAGCGTTAATCGGAATAACTGGGCGTAAAGCGAGCGCAGACGGTTACTTAAGCAGGATGTGAAATCCCCGGGCTCAACCTGGGAACTGCGTTCTGAACTGGGTGACTAGAGTGTGTCA	1	99.2	100	Neisseria subflava	HOT-476	0.00122904	0.0156929	1064
oligo_174	Neisseriaceae_TAGGTGAAACCAATCACCCCTGGA	TACGTAGGGTGCGAGCGTTAATCGGAATCACTGGGCGTAAAGCGAGCGCAGACGGTTACTTAAGCAGGATGTGAAATCCCCGGGCTCAACCTGGGAACTGCGTTCTGAACTGGGTGACTAGAGTGTGTCA	1	99.2	100	Neisseria subflava	HOT-476	0.000315899	0.0198023	1328
oligo_176	Neisseriaceae_TAGGTGAAATCAACCACCCCTGGA	TACGTAGGGTGCGAGCGTTAATCGGAATTACTGGGCGTAAAGCGAGCGCAGACGGTCACTTAAGCAGGATGTGAAATCCCCGGGCTCAACCTGGGAACTGCGTTCTGAACTGGGTGACTAGAGTGTGTCA	1	99.2	100	Neisseria subflava	HOT-476	0.000222913	0.0199654	1322
oligo_309	Neisseriaceae_TAGGTGAAATCAATCAACCCGTTT	TACGTAGGGTGCGAGCGTTAATCGGAATTACTGGGCGTAAAGCGAGCGCAGACGGTTACTTAAGCAGGATGTGAAATACCCGGGCTCAACCTGGGAACTGCTTTGGAAACTGTTGTTCTAGAGTGTTGGA	1	93	96.9	Neisseria subflava	HOT-476	0.000126796	0.00932624	627
oligo_116	Neisseriaceae_TAGGTGAAATCAATCACCCCCGGA	TACGTAGGGTGCGAGCGTTAATCGGAATTACTGGGCGTAAAGCGAGCGCAGACGGTTACTTAAGCAGGATGTGAAATCCCCGGGCTCAACCTGGGAACTGCGTTCCGAACTGGGTGACTAGAGTGTGTCA	1	99.2	100	Neisseria subflava	HOT-476	0.0002479	0.0354215	2370
oligo_298	Neisseriaceae_TAGGTGAAATCAATCACCCCTAGA	TACGTAGGGTGCGAGCGTTAATCGGAATTACTGGGCGTAAAGCGAGCGCAGACGGTTACTTAAGCAGGATGTGAAATCCCCGGGCTCAACCTGGGAACTGCGTTCTGAACTGGATGACTAGAGTGTGTCA	1	99.2	100	Neisseria subflava	HOT-476	0.000207875	0.0105489	698
oligo_274	Neisseriaceae_TAGGTGAAATCAATCACCCCTGAA	TACGTAGGGTGCGAGCGTTAATCGGAATTACTGGGCGTAAAGCGAGCGCAGACGGTTACTTAAGCAGGATGTGAAATCCCCGGGCTCAACCTGGGAACTGCGTTCTGAACTGGGTAACTAGAGTGTGTCA	2	99.2	100	Neisseria flavescens,Neisseria subflava	HOT-610,HOT-476	0.000240212	0.012492	813
oligo_001	Neisseriaceae_TAGGTGAAATCAATCACCCCTGGA	TACGTAGGGTGCGAGCGTTAATCGGAATTACTGGGCGTAAAGCGAGCGCAGACGGTTACTTAAGCAGGATGTGAAATCCCCGGGCTCAACCTGGGAACTGCGTTCTGAACTGGGTGACTAGAGTGTGTCA	1	100	100	Neisseria subflava	HOT-476	0.455391	21.7664	1445994
oligo_109	Neisseriaceae_TAGGTGAAATCAATCACCCCTGGG	TACGTAGGGTGCGAGCGTTAATCGGAATTACTGGGCGTAAAGCGAGCGCAGACGGTTACTTAAGCAGGATGTGAAATCCCCGGGCTCAACCTGGGAACTGCGTTCTGAACTGGGTGGCTAGAGTGTGTCA	1	99.2	100	Neisseria subflava	HOT-476	0.00121689	0.0402731	2709
oligo_250	Neisseriaceae_TAGGTGAAATCAATCACCCTCGCG	TACGTAGGGTGCGAGCGTTAATCGGAATTACTGGGCGTAAAGCGAGCGCAGACGGTTACTTAAGCAGGATGTGAAATCCCCGGGCTCAACCTGGGAATTGCATTTCATACTGGGTCGCTAGAGTACTTTA	2	95.2	96.2	Neisseria elongata,Kingella denitrificans	HOT-598,HOT-582	0.00036829	0.0136371	904
oligo_305	Neisseriaceae_TAGGTGAAATCAATCACCCTGTAC	TACGTAGGGTGCGAGCGTTAATCGGAATTACTGGGCGTAAAGCGAGCGCAGACGGTTACTTAAGCAGGATGTGAAATCCCCGGGCTCAACCTGGAACTGCGTTCTGAACTGGGTGACTAGAGTGTGTCAG	1	99.2	100	Neisseria subflava	HOT-476	0.000212795	0.00978503	650
oligo_246	Neisseriaceae_TAGGTGAAATCAATCACCCTTGGA	TACGTAGGGTGCGAGCGTTAATCGGAATTACTGGGCGTAAAGCGAGCGCAGACGGTTACTTAAGCAGGATGTGAAATCCCCGGGCTCAACCTGGGAATTGCGTTCTGAACTGGGTGACTAGAGTGTGTCA	1	99.2	100	Neisseria subflava	HOT-476	0.00035924	0.0137152	916
oligo_171	Neisseriaceae_TAGGTGAAATCAATCACCCTTGGG	TACGTAGGGTGCGAGCGTTAATCGGAATTACTGGGCGTAAAGCGAGCGCAGACGGTTACTTAAGCAGGATGTGAAATCCCCGGGCTCAACCTGGGAATTGCGTTCTGAACTGGGTGGCTAGAGTGTGTCA	2	99.2	100	Neisseria sp.,Neisseria oralis	HOT-016,HOT-014	0.00132979	0.0196061	1384
oligo_240	Neisseriaceae_TAGGTGAAATCAATCACCTCTGGA	TACGTAGGGTGCGAGCGTTAATCGGAATTACTGGGCGTAAAGCGAGCGCAGACGGTTACTTAAGCAGGATGTGAAATCCCCGGGCTTAACCTGGGAACTGCGTTCTGAACTGGGTGACTAGAGTGTGTCA	1	99.2	100	Neisseria subflava	HOT-476	0.000390033	0.013923	928
oligo_284	Neisseriaceae_TAGGTGAAATCAATCACCTTCGCG	TACGTAGGGTGCGAGCGTTAATCGGAATTACTGGGCGTAAAGCGAGCGCAGACGGTTACTTAAGCAGGATGTGAAATCCCCGGGCTTAACCTGGGAATTGCATTTCATACTGGGTCGCTAGAGTACTTTA	3	94.4	96.2	Neisseria elongata,Kingella denitrificans,Kingella sp.	HOT-598,HOT-582,HOT-012	0.000313455	0.0113775	774
oligo_177	Neisseriaceae_TAGGTGAAATCAATCACTCCTGGA	TACGTAGGGTGCGAGCGTTAATCGGAATTACTGGGCGTAAAGCGAGCGCAGACGGTTACTTAAGCAGGATGTGAAATCCCTGGGCTCAACCTGGGAACTGCGTTCTGAACTGGGTGACTAGAGTGTGTCA	1	99.2	100	Neisseria subflava	HOT-476	0	0.0197371	1300
oligo_288	Neisseriaceae_TAGGTGAAATCAATCATCCCTGGA	TACGTAGGGTGCGAGCGTTAATCGGAATTACTGGGCGTAAAGCGAGCGCAGACGGTTACTTAAGCAGGATGTGAAATTCCCGGGCTCAACCTGGGAACTGCGTTCTGAACTGGGTGACTAGAGTGTGTCA	1	99.2	100	Neisseria subflava	HOT-476	9.62001e-05	0.0113254	758
oligo_115	Neisseriaceae_TAGGTGAAATCAATCGCCCCTGGA	TACGTAGGGTGCGAGCGTTAATCGGAATTACTGGGCGTAAAGCGAGCGCAGACGGTTACTTAAGCGGGATGTGAAATCCCCGGGCTCAACCTGGGAACTGCGTTCTGAACTGGGTGACTAGAGTGTGTCA	1	99.2	100	Neisseria subflava	HOT-476	0.000412147	0.0372453	2425
oligo_306	Neisseriaceae_TAGGTGAAATCAATTACCCCTGGA	TACGTAGGGTGCGAGCGTTAATCGGAATTACTGGGCGTAAAGCGAGCGCAGACGGTTATTTAAGCAGGATGTGAAATCCCCGGGCTCAACCTGGGAACTGCGTTCTGAACTGGGTGACTAGAGTGTGTCA	1	99.2	100	Neisseria subflava	HOT-476	0.00204821	0.00962659	643
oligo_119	Neisseriaceae_TAGGTGAAATCAGTCACCCCTGGA	TACGTAGGGTGCGAGCGTTAATCGGAATTACTGGGCGTAAAGCGAGCGCAGGCGGTTACTTAAGCAGGATGTGAAATCCCCGGGCTCAACCTGGGAACTGCGTTCTGAACTGGGTGACTAGAGTGTGTCA	1	99.2	100	Neisseria subflava	HOT-476	0.00110791	0.033392	2216
oligo_017	Neisseriaceae_TAGGTGAAATCGATCACCCCTGGA	TACGTAGGGTGCGAGCGTTAATCGGAATTACTGGGCGTAAAGCGGGCGCAGACGGTTACTTAAGCAGGATGTGAAATCCCCGGGCTCAACCTGGGAACTGCGTTCTGAACTGGGTGACTAGAGTGTGTCA	6	100	100	Neisseria pharyngis,Neisseria mucosa,Neisseria flava,Neisseria sp.,Neisseria sp.,Neisseria oralis	HOT-729,HOT-682,HOT-609,HOT-018,HOT-015,HOT-014	0.743724	0.980978	60799
oligo_314	Neisseriaceae_TAGGTGAAATCGATCACCCTTGGA	TACGTAGGGTGCGAGCGTTAATCGGAATTACTGGGCGTAAAGCGGGCGCAGACGGTTACTTAAGCAGGATGTGAAATCCCCGGGCTCAACCTGGGAATTGCGTTCTGAACTGGGTGACTAGAGTGTGTCA	8	99.2	100	Neisseria pharyngis,Neisseria mucosa,Neisseria flava,Neisseria sp.,Neisseria sp.,Neisseria sp.,Neisseria oralis,Neisseria oralis	HOT-729,HOT-682,HOT-609,HOT-018,HOT-016,HOT-015,HOT-014,HOT-014	0.00897817	0.00733832	590
oligo_051	Neisseriaceae_TAGGTGAAATCGATCACCCTTGGG	TACGTAGGGTGCGAGCGTTAATCGGAATTACTGGGCGTAAAGCGGGCGCAGACGGTTACTTAAGCAGGATGTGAAATCCCCGGGCTCAACCTGGGAATTGCGTTCTGAACTGGGTGGCTAGAGTGTGTCA	2	100	100	Neisseria sp.,Neisseria oralis	HOT-016,HOT-014	0.163337	0.11615	9506
oligo_239	Neisseriaceae_TAGGTGAAATTAATCACCCCTGGA	TACGTAGGGTGCGAGCGTTAATCGGAATTATTGGGCGTAAAGCGAGCGCAGACGGTTACTTAAGCAGGATGTGAAATCCCCGGGCTCAACCTGGGAACTGCGTTCTGAACTGGGTGACTAGAGTGTGTCA	1	99.2	100	Neisseria subflava	HOT-476	0.000469116	0.0138253	932
oligo_095	Neisseriaceae_TAGGTGAAGTCAATCACCCCTGGA	TACGTAGGGTGCGAGCGTTAATCGGAGTTACTGGGCGTAAAGCGAGCGCAGACGGTTACTTAAGCAGGATGTGAAATCCCCGGGCTCAACCTGGGAACTGCGTTCTGAACTGGGTGACTAGAGTGTGTCA	1	99.2	100	Neisseria subflava	HOT-476	0.000601556	0.0500493	3299
oligo_114	Neisseriaceae_TAGGTGAGATCAATCACCCCTGGA	TACGTAGGGTGCGAGCGTTAGTCGGAATTACTGGGCGTAAAGCGAGCGCAGACGGTTACTTAAGCAGGATGTGAAATCCCCGGGCTCAACCTGGGAACTGCGTTCTGAACTGGGTGACTAGAGTGTGTCA	1	99.2	100	Neisseria subflava	HOT-476	0.000326791	0.0363979	2428
oligo_123	Neisseriaceae_TAGGTGGAATCAATCACCCCTGGA	TACGTAGGGTGCGAGCGTTGATCGGAATTACTGGGCGTAAAGCGAGCGCAGACGGTTACTTAAGCAGGATGTGAAATCCCCGGGCTCAACCTGGGAACTGCGTTCTGAACTGGGTGACTAGAGTGTGTCA	1	99.2	100	Neisseria subflava	HOT-476	0.00048372	0.0319384	2115
oligo_312	Neisseriaceae_TAGTCGAAATCAATCACCCCTGGA	TACGTAGGTCCCGAGCGTTAATCGGAATTACTGGGCGTAAAGCGAGCGCAGACGGTTACTTAAGCAGGATGTGAAATCCCCGGGCTCAACCTGGGAACTGCGTTCTGAACTGGGTGACTAGAGTGTGTCA	1	97.7	100	Neisseria subflava	HOT-476	0.00138623	0.00846802	594
oligo_249	Neisseriaceae_TAGTCGATTTTAATCACCCCTGGA	TACGTAGGTCCCGAGCGTTATCCGGATTTATTGGGCGTAAAGCGAGCGCAGACGGTTACTTAAGCAGGATGTGAAATCCCCGGGCTCAACCTGGGAACTGCGTTCTGAACTGGGTGACTAGAGTGTGTCA	1	94.7	100	Neisseria subflava	HOT-476	0.0194168	0.0110249	910
oligo_105	Neisseriaceae_TAGTCGGTTTTAATCACCCCTGGA	TACGTAGGTCCCGAGCGTTGTCCGGATTTATTGGGCGTAAAGCGAGCGCAGACGGTTACTTAAGCAGGATGTGAAATCCCCGGGCTCAACCTGGGAACTGCGTTCTGAACTGGGTGACTAGAGTGTGTCA	1	93.9	100	Neisseria subflava	HOT-476	0.0231403	0.039317	2875
oligo_242	Neisseriaceae_TAGTCGGTTTTAGTCACCCCTGGA	TACGTAGGTCCCGAGCGTTGTCCGGATTTATTGGGCGTAAAGCGAGCGCAGGCGGTTACTTAAGCAGGATGTGAAATCCCCGGGCTCAACCTGGGAACTGCGTTCTGAACTGGGTGACTAGAGTGTGTCA	1	93.2	100	Neisseria subflava	HOT-476	0.00628718	0.0128214	921
oligo_178	Neisseriaceae_TAGTGAGTATCAATCACCCCTGGA	TACGTAGGTGGCAAGCGTTGTCCGGAATTACTGGGCGTAAAGCGAGCGCAGACGGTTACTTAAGCAGGATGTGAAATCCCCGGGCTCAACCTGGGAACTGCGTTCTGAACTGGGTGACTAGAGTGTGTCA	1	95.5	100	Neisseria subflava	HOT-476	0.0154393	0.0176731	1291
oligo_208	Neisseriaceae_TAGTGAGTATTAATCACCCCTGGA	TACGTAGGTGGCAAGCGTTGTCCGGAATTATTGGGCGTAAAGCGAGCGCAGACGGTTACTTAAGCAGGATGTGAAATCCCCGGGCTCAACCTGGGAACTGCGTTCTGAACTGGGTGACTAGAGTGTGTCA	1	94.7	100	Neisseria subflava	HOT-476	0.0161808	0.0145463	1086
oligo_276	Neisseriaceae_TAGTGAGTTTTAATCACCCCTGGA	TACGTAGGTGGCAAGCGTTGTCCGGATTTATTGGGCGTAAAGCGAGCGCAGACGGTTACTTAAGCAGGATGTGAAATCCCCGGGCTCAACCTGGGAACTGCGTTCTGAACTGGGTGACTAGAGTGTGTCA	1	93.9	100	Neisseria subflava	HOT-476	0.0082615	0.0106563	802
oligo_120	Neisseriaceae_TGGGTGAAATCAATCACCCCTGGA	TACGTGGGGTGCGAGCGTTAATCGGAATTACTGGGCGTAAAGCGAGCGCAGACGGTTACTTAAGCAGGATGTGAAATCCCCGGGCTCAACCTGGGAACTGCGTTCTGAACTGGGTGACTAGAGTGTGTCA	1	99.2	100	Neisseria subflava	HOT-476	0.000256713	0.0324713	2152
oligo_133	Pasteurellaceae_GACGAGAGCTGGGCGTGTTCG	TACGGAGGGCGCGAGCGTTAATCGGAATAACTGGGCGTAAAGGGCACGCAGGCGGTGACTTAAGTGAGGTGTGAAAGCCCCGGGCTTAACCTGGGAATTGCATTTCATACTGGGTCGCTAGAGTACTTTA	2	99.2	100	Terrahaemophilus aromaticivorans,Haemophilus parainfluenzae	HOT-826,HOT-718	0.0294977	0.0288826	1968
oligo_216	Pasteurellaceae_GATAAGAGCATGTTGTGTGGT	TACGGAGGGTGCAAGCGTTAATCGGAATAACTGGGCGTAAAGGGCACGCAGGCGGATTTTTAAGTGAGGTGTGAAATCCCTGGGCTTAACCTGGGAATTGCATTTCAGACTGGGAGTCTAGAGTACTTTA	1	97.7	100	Aggregatibacter sp.	HOT-513	0.000993343	0.0152673	1058
oligo_225	Pasteurellaceae_GATAAGAGCTGGGCGTGTTCG	TACGGAGGGTGCAAGCGTTAATCGGAATAACTGGGCGTAAAGGGCACGCAGGCGGTGACTTAAGTGAGGTGTGAAAGCCCCGGGCTTAACCTGGGAATTGCATTTCATACTGGGTCGCTAGAGTACTTTA	2	99.2	100	Terrahaemophilus aromaticivorans,Haemophilus parainfluenzae	HOT-826,HOT-718	0.0155896	0.0149727	1030
oligo_098	Pasteurellaceae_GATGAGAGCACGTCGTGTGGT	TACGGAGGGTGCGAGCGTTAATCGGAATAACTGGGCGTAAAGGGCACGCAGGCGGACTTTTAAGTGAGGTGTGAAATCCCCGGGCTTAACCTGGGAATTGCATTTCAGACTGGGGGTCTAGAGTACTTTA	2	100	100	Aggregatibacter paraphrophilus,Aggregatibacter aphrophilus	HOT-720,HOT-545	0.00918905	0.047977	3230
oligo_124	Pasteurellaceae_GATGAGAGCCGGGCGTGTTCG	TACGGAGGGTGCGAGCGTTAATCGGAATAACTGGGCGTAAAGGGCACGCAGGCGGCGACTTAAGTGAGGTGTGAAAGCCCCGGGCTTAACCTGGGAATTGCATTTCATACTGGGTCGCTAGAGTACTTTA	2	99.2	100	Terrahaemophilus aromaticivorans,Haemophilus parainfluenzae	HOT-826,HOT-718	0.0322161	0.0310079	2099
oligo_087	Pasteurellaceae_GATGAGAGCCTGTCGTGTGAG	TACGGAGGGTGCGAGCGTTAATCGGAATAACTGGGCGTAAAGGGCACGCAGGCGGCTATTTAAGTGAGGTGTGAAATCCCCGGGCTTAACCTGGGAATTGCATTTCAGACTGGGTAGCTAGAGTACTTTA	2	100	100	Aggregatibacter segnis,Aggregatibacter sp.	HOT-762,HOT-458	0.15153	0.0605257	3990
oligo_118	Pasteurellaceae_GATGAGAGCTGAGCGTGTTCG	TACGGAGGGTGCGAGCGTTAATCGGAATAACTGGGCGTAAAGGGCACGCAGGCGGTGACTTAAGTGAGATGTGAAAGCCCCGGGCTTAACCTGGGAATTGCATTTCATACTGGGTCGCTAGAGTACTTTA	3	99.2	100	Terrahaemophilus aromaticivorans,Haemophilus parainfluenzae,Haemophilus sp.	HOT-826,HOT-718,HOT-035	0.00747851	0.0315753	2219
oligo_134	Pasteurellaceae_GATGAGAGCTGGGCGCGCAGA	TACGGAGGGTGCGAGCGTTAATCGGAATAACTGGGCGTAAAGGGCACGCAGGCGGTGACTTAAGTGAGGTGTGAAAGCCCCGGGCTCAACCTGGGAACTGCGTTCTGAACTGGGTGACTAGAGTGTGTCA	2	93.7	95.4	Terrahaemophilus aromaticivorans,Haemophilus parainfluenzae	HOT-826,HOT-718	0.0168002	0.0284588	1962
oligo_245	Pasteurellaceae_GATGAGAGCTGGGCGCGTTCG	TACGGAGGGTGCGAGCGTTAATCGGAATAACTGGGCGTAAAGGGCACGCAGGCGGTGACTTAAGTGAGGTGTGAAAGCCCCGGGCTCAACCTGGGAATTGCATTTCATACTGGGTCGCTAGAGTACTTTA	2	99.2	100	Terrahaemophilus aromaticivorans,Haemophilus parainfluenzae	HOT-826,HOT-718	0.0132136	0.0133798	917
oligo_083	Pasteurellaceae_GATGAGAGCTGGGCGTGCAGA	TACGGAGGGTGCGAGCGTTAATCGGAATAACTGGGCGTAAAGGGCACGCAGGCGGTGACTTAAGTGAGGTGTGAAAGCCCCGGGCTTAACCTGGGAACTGCGTTCTGAACTGGGTGACTAGAGTGTGTCA	2	94.4	95.4	Terrahaemophilus aromaticivorans,Haemophilus parainfluenzae	HOT-826,HOT-718	0.0351737	0.059177	4162
oligo_151	Pasteurellaceae_GATGAGAGCTGGGCGTGCTCG	TACGGAGGGTGCGAGCGTTAATCGGAATAACTGGGCGTAAAGGGCACGCAGGCGGTGACTTAAGTGAGGTGTGAAAGCCCCGGGCTTAACCTGGGAACTGCATTTCATACTGGGTCGCTAGAGTACTTTA	2	99.2	100	Terrahaemophilus aromaticivorans,Haemophilus parainfluenzae	HOT-826,HOT-718	0.02393	0.0236722	1650
oligo_211	Pasteurellaceae_GATGAGAGCTGGGCGTGTAGA	TACGGAGGGTGCGAGCGTTAATCGGAATAACTGGGCGTAAAGGGCACGCAGGCGGTGACTTAAGTGAGGTGTGAAAGCCCCGGGCTTAACCTGGGAATTGCGTTCTGAACTGGGTGACTAGAGTGTGTCA	2	95.2	95.4	Terrahaemophilus aromaticivorans,Haemophilus parainfluenzae	HOT-826,HOT-718	0.00980725	0.0149223	1065
oligo_251	Pasteurellaceae_GATGAGAGCTGGGCGTGTCCG	TACGGAGGGTGCGAGCGTTAATCGGAATAACTGGGCGTAAAGGGCACGCAGGCGGTGACTTAAGTGAGGTGTGAAAGCCCCGGGCTTAACCTGGGAATTGCATTTCACACTGGGTCGCTAGAGTACTTTA	2	99.2	100	Terrahaemophilus aromaticivorans,Haemophilus parainfluenzae	HOT-826,HOT-718	0.0131128	0.0128717	901
oligo_046	Pasteurellaceae_GATGAGAGCTGGGCGTGTGAA	TACGGAGGGTGCGAGCGTTAATCGGAATAACTGGGCGTAAAGGGCACGCAGGCGGTGACTTAAGTGAGGTGTGAAAGCCCCGGGCTTAACCTGGGAATTGCATTTCAGACTGGGTAACTAGAGTACTTTA	2	98.5	100	Haemophilus haemolyticus,Haemophilus influenzae	HOT-851,HOT-641	0.068346	0.165208	10660
oligo_277	Pasteurellaceae_GATGAGAGCTGGGCGTGTTAA	TACGGAGGGTGCGAGCGTTAATCGGAATAACTGGGCGTAAAGGGCACGCAGGCGGTGACTTAAGTGAGGTGTGAAAGCCCCGGGCTTAACCTGGGAATTGCATTTCATACTGGGTAACTAGAGTACTTTA	2	98.5	100	Terrahaemophilus aromaticivorans,Haemophilus parainfluenzae	HOT-826,HOT-718	0.00545622	0.0123228	799
oligo_233	Pasteurellaceae_GATGAGAGCTGGGCGTGTTCA	TACGGAGGGTGCGAGCGTTAATCGGAATAACTGGGCGTAAAGGGCACGCAGGCGGTGACTTAAGTGAGGTGTGAAAGCCCCGGGCTTAACCTGGGAATTGCATTTCATACTGGGTCACTAGAGTACTTTA	2	99.2	100	Terrahaemophilus aromaticivorans,Haemophilus parainfluenzae	HOT-826,HOT-718	0.0132546	0.0143553	984
oligo_002	Pasteurellaceae_GATGAGAGCTGGGCGTGTTCG	TACGGAGGGTGCGAGCGTTAATCGGAATAACTGGGCGTAAAGGGCACGCAGGCGGTGACTTAAGTGAGGTGTGAAAGCCCCGGGCTTAACCTGGGAATTGCATTTCATACTGGGTCGCTAGAGTACTTTA	2	100	100	Terrahaemophilus aromaticivorans,Haemophilus parainfluenzae	HOT-826,HOT-718	13.79	13.599	944781
oligo_287	Pasteurellaceae_GATGAGAGCTGGGCGTGTTTG	TACGGAGGGTGCGAGCGTTAATCGGAATAACTGGGCGTAAAGGGCACGCAGGCGGTGACTTAAGTGAGGTGTGAAAGCCCCGGGCTTAACCTGGGAATTGCATTTCATACTGGGTTGCTAGAGTACTTTA	2	99.2	100	Terrahaemophilus aromaticivorans,Haemophilus parainfluenzae	HOT-826,HOT-718	0.0119943	0.0107332	759
oligo_265	Pasteurellaceae_GATGAGAGCTGGGTGTGTTCG	TACGGAGGGTGCGAGCGTTAATCGGAATAACTGGGCGTAAAGGGCACGCAGGCGGTGACTTAAGTGAGGTGTGAAAGCCCTGGGCTTAACCTGGGAATTGCATTTCATACTGGGTCGCTAGAGTACTTTA	2	99.2	100	Terrahaemophilus aromaticivorans,Haemophilus parainfluenzae	HOT-826,HOT-718	0.0152793	0.012012	836
oligo_103	Pasteurellaceae_GATGAGAGCTGGTCGCGCAGA	TACGGAGGGTGCGAGCGTTAATCGGAATAACTGGGCGTAAAGGGCACGCAGGCGGTGACTTAAGTGAGGTGTGAAATCCCCGGGCTCAACCTGGGAACTGCGTTCTGAACTGGGTGACTAGAGTGTGTCA	7	92.4	100	Neisseria pharyngis,Neisseria mucosa,Neisseria flava,Neisseria subflava,Neisseria sp.,Neisseria sp.,Neisseria oralis	HOT-729,HOT-682,HOT-609,HOT-476,HOT-018,HOT-015,HOT-014	0.0319325	0.0413007	2945
oligo_016	Pasteurellaceae_GATGAGAGCTTGGCGTGTGAA	TACGGAGGGTGCGAGCGTTAATCGGAATAACTGGGCGTAAAGGGCACGCAGGCGGTTATTTAAGTGAGGTGTGAAAGCCCCGGGCTTAACCTGGGAATTGCATTTCAGACTGGGTAACTAGAGTACTTTA	2	100	100	Haemophilus haemolyticus,Haemophilus influenzae	HOT-851,HOT-641	0.379613	1.31246	81228
oligo_054	Pasteurellaceae_GATGAGAGCTTGGCGTGTTCG	TACGGAGGGTGCGAGCGTTAATCGGAATAACTGGGCGTAAAGGGCACGCAGGCGGTTATTTAAGTGAGGTGTGAAAGCCCCGGGCTTAACCTGGGAATTGCATTTCATACTGGGTCGCTAGAGTACTTTA	2	98.5	100	Terrahaemophilus aromaticivorans,Haemophilus parainfluenzae	HOT-826,HOT-718	0.0610417	0.141112	9117
oligo_031	Pasteurellaceae_GATGAGAGTTGGGCGTGTTCG	TACGGAGGGTGCGAGCGTTAATCGGAATAACTGGGCGTAAAGGGCACGCAGGTGGTGACTTAAGTGAGGTGTGAAAGCCCCGGGCTTAACCTGGGAATTGCATTTCATACTGGGTCGCTAGAGTACTTTA	2	99.2	100	Terrahaemophilus aromaticivorans,Haemophilus parainfluenzae	HOT-826,HOT-718	0.0112445	0.388684	27596
oligo_143	Pasteurellaceae_GATGAGGGCTGGGCGTGTTCG	TACGGAGGGTGCGAGCGTTAATCGGAATAACTGGGCGTAAGGGGCACGCAGGCGGTGACTTAAGTGAGGTGTGAAAGCCCCGGGCTTAACCTGGGAATTGCATTTCATACTGGGTCGCTAGAGTACTTTA	2	99.2	100	Terrahaemophilus aromaticivorans,Haemophilus parainfluenzae	HOT-826,HOT-718	0.026716	0.0242646	1747
oligo_163	Pasteurellaceae_GATGAGGGGGATCGGAATAGC	TACGGAGGGTGCGAGCGTTAATCGGAATAACTGGGCGTAAGGGCACGCAGGCGGTGACTTAAGTGAGGTGTGAAAGCCCCGGGCTTAACCTGGGAATTGCATTTCATACTGGGTCGCTAGAGTACTTTAG	2	99.2	100	Terrahaemophilus aromaticivorans,Haemophilus parainfluenzae	HOT-826,HOT-718	0.0218092	0.0209727	1456
oligo_207	Pasteurellaceae_GATGGGAGCTGGGCGTGTTCG	TACGGAGGGTGCGAGCGTTAATCGGAATGACTGGGCGTAAAGGGCACGCAGGCGGTGACTTAAGTGAGGTGTGAAAGCCCCGGGCTTAACCTGGGAATTGCATTTCATACTGGGTCGCTAGAGTACTTTA	2	99.2	100	Terrahaemophilus aromaticivorans,Haemophilus parainfluenzae	HOT-826,HOT-718	0.0155887	0.0157745	1087
oligo_241	Pasteurellaceae_GATGTGAGCTGGGCGTGTTCG	TACGGAGGGTGCGAGCGTTAATCGGAATTACTGGGCGTAAAGGGCACGCAGGCGGTGACTTAAGTGAGGTGTGAAAGCCCCGGGCTTAACCTGGGAATTGCATTTCATACTGGGTCGCTAGAGTACTTTA	2	99.2	100	Terrahaemophilus aromaticivorans,Haemophilus parainfluenzae	HOT-826,HOT-718	0.00669044	0.0134022	923
oligo_269	Pasteurellaceae_GGTGAGAGCTGAGCATGTTCG	TACGGGGGGTGCGAGCGTTAATCGGAATAACTGGGCGTAAAGGGCACGCAGGCGGTGACTTAAGTGAGATGTGAAAGCCCCGAGCTTAACTTGGGAATTGCATTTCATACTGGGTCGCTAGAGTACTTTA	1	98.5	100	Haemophilus sp.	HOT-035	0	0.0116725	824
oligo_067	Pasteurellaceae_GGTGAGAGCTGAGCGTGTTCG	TACGGGGGGTGCGAGCGTTAATCGGAATAACTGGGCGTAAAGGGCACGCAGGCGGTGACTTAAGTGAGATGTGAAAGCCCCGGGCTTAACCTGGGAATTGCATTTCATACTGGGTCGCTAGAGTACTTTA	1	100	100	Haemophilus sp.	HOT-035	0	0.0913778	6419
oligo_091	Pasteurellaceae_GGTGAGAGCTGGGCGTGTTCG	TACGGGGGGTGCGAGCGTTAATCGGAATAACTGGGCGTAAAGGGCACGCAGGCGGTGACTTAAGTGAGGTGTGAAAGCCCCGGGCTTAACCTGGGAATTGCATTTCATACTGGGTCGCTAGAGTACTTTA	3	99.2	100	Terrahaemophilus aromaticivorans,Haemophilus parainfluenzae,Haemophilus sp.	HOT-826,HOT-718,HOT-035	0.0305218	0.0498116	3499
oligo_195	Pasteurellaceae_TACGAGAGCTGGGCGTGTTCG	TACGTAGGGCGCGAGCGTTAATCGGAATAACTGGGCGTAAAGGGCACGCAGGCGGTGACTTAAGTGAGGTGTGAAAGCCCCGGGCTTAACCTGGGAATTGCATTTCATACTGGGTCGCTAGAGTACTTTA	2	98.5	100	Terrahaemophilus aromaticivorans,Haemophilus parainfluenzae	HOT-826,HOT-718	0.0258171	0.0151128	1183
oligo_192	Pasteurellaceae_TATAAGAGCTGGGCGTGTTCG	TACGTAGGGTGCAAGCGTTAATCGGAATAACTGGGCGTAAAGGGCACGCAGGCGGTGACTTAAGTGAGGTGTGAAAGCCCCGGGCTTAACCTGGGAATTGCATTTCATACTGGGTCGCTAGAGTACTTTA	2	98.5	100	Terrahaemophilus aromaticivorans,Haemophilus parainfluenzae	HOT-826,HOT-718	0.0891706	0.00850259	1197
oligo_030	Pasteurellaceae_TATGAGAGCTGGGCGTGTTCG	TACGTAGGGTGCGAGCGTTAATCGGAATAACTGGGCGTAAAGGGCACGCAGGCGGTGACTTAAGTGAGGTGTGAAAGCCCCGGGCTTAACCTGGGAATTGCATTTCATACTGGGTCGCTAGAGTACTTTA	2	99.2	100	Terrahaemophilus aromaticivorans,Haemophilus parainfluenzae	HOT-826,HOT-718	0.155241	0.420265	28777
oligo_140	Pasteurellaceae_TATGAGAGCTTGGCGTGTGAA	TACGTAGGGTGCGAGCGTTAATCGGAATAACTGGGCGTAAAGGGCACGCAGGCGGTTATTTAAGTGAGGTGTGAAAGCCCCGGGCTTAACCTGGGAATTGCATTTCAGACTGGGTAACTAGAGTACTTTA	2	99.2	100	Haemophilus haemolyticus,Haemophilus influenzae	HOT-851,HOT-641	0.00380682	0.0291636	1835
oligo_237	Pasteurellaceae_TATGAGAGTTGGGCGTGTTCG	TACGTAGGGTGCGAGCGTTAATCGGAATAACTGGGCGTAAAGGGCACGCAGGTGGTGACTTAAGTGAGGTGTGAAAGCCCCGGGCTTAACCTGGGAATTGCATTTCATACTGGGTCGCTAGAGTACTTTA	2	98.5	100	Terrahaemophilus aromaticivorans,Haemophilus parainfluenzae	HOT-826,HOT-718	0	0.0131885	943
oligo_301	Pasteurellaceae_TATGTGACCTTAGCGTGTTCG	TACGTAGGGTGCGAGCGTTAATCGGAATTACTGGGCGTAAAGCGAGCGCAGACGGTTACTTAAGCAGGATGTGAAAGCCCCGGGCTTAACCTGGGAATTGCATTTCATACTGGGTCGCTAGAGTACTTTA	3	93.7	96.2	Neisseria elongata,Kingella denitrificans,Kingella sp.	HOT-598,HOT-582,HOT-012	0.000423011	0.0100214	687
oligo_068	Pasteurellaceae_TATGTGAGCTGGGCGTGTTCG	TACGTAGGGTGCGAGCGTTAATCGGAATTACTGGGCGTAAAGGGCACGCAGGCGGTGACTTAAGTGAGGTGTGAAAGCCCCGGGCTTAACCTGGGAATTGCATTTCATACTGGGTCGCTAGAGTACTTTA	2	98.5	100	Terrahaemophilus aromaticivorans,Haemophilus parainfluenzae	HOT-826,HOT-718	0.00772936	0.0937172	6216
oligo_137	Peptostreptococcaceae_CTGC	TACGTAGGGGGCTAGCGTTATCCGGATTTACTGGGCGTAAAGGGTGCGTAGGTGGTCCTTCAAGTCGGTGGTTAAAGGCTACGGCTCAACCGTAGTAAGCCGCCGAAACTGGAGGACTTGAGTGCAGGAG	2	100	100	Peptostreptococcus stomatis,Peptostreptococcus stomatis	HOT-112,HOT-112	0.0138675	0.0289393	1914
oligo_049	Peptostreptococcaceae_CTTA	TACGTATGGGGCGAGCGTTGTCCGGAATTATTGGGCGTAAAGGGTACGTAGGCGGCCTTTTAAGTCAGGTGTGAAAGCGTGAGGCTTAACCTCATTAAGCACTTGAAACTGGAAGGCTTGAGTGAAGGAG	3	100	100	Parvimonas sp.,Parvimonas micra,Parvimonas sp.	HOT-393,HOT-111,HOT-110	0.13509	0.134322	10076
oligo_062	Peptostreptococcaceae_TAAT	TACGTAGGGGGCAAGCGTTATCCGGAATTACTGGGCGTAAAGGGTGCGTAGGCGGCTAATTAAGTCGAGGTTAAAAGGCAGTAGCTCAACTATTGTTGGGCCTTGAAACTAATTAGCTTGAGTATAGGAG	2	98.5	100	Eubacterium [XI][G-7] yurii,Peptostreptococcaceae [XI][G-7] sp.	HOT-377,HOT-106	0.000126796	0.111817	7341
oligo_184	Peptostreptococcaceae_TTTA	TACGTATGGGGCGAGCGTTGTCCGGAATTATTGGGCGTAAAGGGTACGTAGGCGGTTTTTTAAGTCAGGTGTGAAAGCGTGAGGCTTAACCTCATTAAGCACTTGAAACTGGAAGACTTGAGTGAAGGAG	2	100	100	Parvimonas micra,Parvimonas micra	HOT-111,HOT-111	0.0157281	0.0166533	1248
oligo_126	Porphyromonadaceae_AACA	TACGGAGGATGCGAGCGTTATCCGGATTTATTGGGTTTAAAGGGTGCGTAGGTGGACTGTTAAGTCAGTGGTGAAAGTTTGTCGCTCAACGATAAAATTGCCGTTGAAACTGGTGGTCTTGAGTATGGAT	2	98.5	100	Tannerella sp.,Tannerella sp.	HOT-808,HOT-286	0.00532259	0.0325801	2090
oligo_038	Porphyromonadaceae_ACAC	TACGGAGGATGCGAGCGTTATCCGGATTTATTGGGTTTAAAGGGTGCGTAGGCGGCCTGTTAAGTCAGCGGTGAAATCTAGGAGCTTAACTCCTAAATTGCCATTGATACTGGCGGGCTTGAGTGTAGAT	2	100	100	Porphyromonas sp.,Porphyromonas sp.	HOT-279,HOT-278	0.121243	0.216043	13828
oligo_198	Porphyromonadaceae_ACAG	TACGGAGGATACGAGCGTTATCCGGAATTATTGGGTTTAAAGGGTGCGTAGGTGGCGTATTAAGTCAGTGGTGAAAAGCTGCAGCTCAACTGTAGTCTTGCCGTTGAAACTGATATGCTAGAGAGGAGAC	4	100	100	Porphyromonas sp.,Porphyromonas sp.,Porphyromonas endodontalis,Porphyromonas endodontalis	HOT-395,HOT-285,HOT-273,HOT-273	0.0223936	0.0157516	1178
oligo_152	Porphyromonadaceae_ACGC	TACGGAGGATGCGAGCGTTATCCGGATTTATTGGGTTTAAAGGGTGCGTAGGCGGCCTGTTAAGTCAGCGGTGAAATCTAGGGGCTTAACTCCTAAATTGCCATTGATACTGGTGGGCTTGAGTGTAGAT	4	100	100	Porphyromonas sp.,Porphyromonas catoniae,Porphyromonas sp.,Porphyromonas sp.	HOT-284,HOT-283,HOT-277,HOT-275	0.00592299	0.0239525	1610
oligo_069	Porphyromonadaceae_ATGT	TACGGAGGATGCGAGCGTTATCCGGATTTATTGGGTTTAAAGGGTGCGTAGGCGGTTTGTTAAGTCAGCGGTGAAATCTAGAGGCTCAACCTCGAAACTGCCGTTGAAACTGGCGAACTTGAGTGTAGAT	4	90.1	100	Porphyromonas sp.,Porphyromonas catoniae,Porphyromonas sp.,Porphyromonas sp.	HOT-284,HOT-283,HOT-277,HOT-275	0.000269657	0.100802	6196
oligo_157	Porphyromonadaceae_ATTT	TACGGAGGATGCAAGCGTTATCCGGATTTATTGGGTTTAAAGGGTGCGTAGGCGGTATTACAAGTCAGGGGTGAAATCTTGGTGCTTAACATTAAAATTGCCTTTGAAACTGTGGTACTTGAGTGTAAAA	1	100	100	Bacteroidales [G-2] sp.	HOT-274	0.031304	0.0215544	1537
oligo_111	Prevotellaceae_AGGCAAGATTGTTGATAGCGC	TACGGAGGATGCGAGCGTTATCCGGATTTATTGGGTTTAAAGGGAGCGTAGGCGGATTGTTAAGTCAGCGGTTAAAGGGTGTGGCTCAACCATACATTGCCGTTGAAACTGGCGATCTTGAGTGCAGACA	1	100	89.2	Alloprevotella sp.	HOT-474	0.00516249	0.0420868	2621
oligo_101	Prevotellaceae_AGGCAATGAGATACTAATCTA	TACGGAGGATGCGAGCGTTATCCGGATTTATTGGGTTTAAAGGGAGCGTAGGCTGGAGATTAAGTGTGTTGTGAAATGTAGACGCTCAACGTCTGAATTGCAGCGCATACTGGTTTCCTTGAGTACGCAC	1	100	89.2	Prevotella melaninogenica	HOT-469	0.0310748	0.044513	3017
oligo_220	Prevotellaceae_AGGCATCTTTGCTGTCGCATA	TACGGAGGATGCGAGCGTTATCCGGATTTATTGGGTTTAAAGGGTGCGTAGGCCGTTTGATAAGCGTGCTGTGAAATATAGTGGCTCAACCTCTATCGTGCAGCGCGAACTGTCGAACTTGAGTGCGTAG	1	98.3	89.2	Prevotella sp.	HOT-299	0.00118615	0.0169471	1040
oligo_127	Prevotellaceae_AGGCATCTTTGCTGTCGTATA	TACGGAGGATGCGAGCGTTATCCGGATTTATTGGGTTTAAAGGGTGCGTAGGCCGTTTGATAAGCGTGCTGTGAAATATAGTGGCTCAACCTCTATCGTGCAGCGCGAACTGTTGAACTTGAGTGCGTAG	1	99.1	89.2	Prevotella sp.	HOT-299	0.0200089	0.0331097	2087
oligo_089	Prevotellaceae_GCACAACGAGATACTAATCTA	TACGGAAGGTCCAGGCGTTATCCGGATTTATTGGGTTTAAAGGGAGCGTAGGCCGGAGATTAAGTGTGTTGTGAAATGTAGACGCTCAACGTCTGAATTGCAGCGCATACTGGTTTCCTTGAGTACGCAC	4	99.2	100	Prevotella scopos,Prevotella melaninogenica,Prevotella melaninogenica,Prevotella sp.	HOT-885,HOT-469,HOT-469,HOT-314	0.0549796	0.0486336	3588
oligo_034	Prevotellaceae_GCACAACGAGATACTCATCTA	TACGGAAGGTCCAGGCGTTATCCGGATTTATTGGGTTTAAAGGGAGCGTAGGCCGGAGATTAAGTGTGTTGTGAAATGTAGACGCTCAACGTCTGACTTGCAGCGCATACTGGTTTCCTTGAGTACGCAC	3	100	100	Prevotella scopos,Prevotella melaninogenica,Prevotella sp.	HOT-885,HOT-469,HOT-314	0.137	0.271413	18479
oligo_234	Prevotellaceae_GCACAACTAGATGCTCATATG	TACGGAAGGTCCAGGCGTTATCCGGATTTATTGGGTTTAAAGGGAGCGTAGGCCGTAGATTAAGTGTGTTGTGAAATGTAGGCGCCCAACGTCTGCCTTGCAGCGCAAACTGGTTTACTTGAGTACGCGC	1	97.7	98.5	Prevotella sp.	HOT-396	0.00794063	0.0152567	981
oligo_096	Prevotellaceae_GCACAACTGGACACTAATCTA	TACGGAAGGTCCAGGCGTTATCCGGATTTATTGGGTTTAAAGGGAGCGTAGGCCGTGGATTAAGCGTGTTGTGAAATGTAGACGCTCAACGTCTGAATTGCAGCGCATACTGGTTTCCTTGAGTACGCAC	4	97	100	Prevotella scopos,Prevotella melaninogenica,Prevotella melaninogenica,Prevotella sp.	HOT-885,HOT-469,HOT-469,HOT-314	0.0288094	0.0460268	3263
oligo_023	Prevotellaceae_GCACAACTGGACACTAGTATA	TACGGAAGGTCCAGGCGTTATCCGGATTTATTGGGTTTAAAGGGAGCGTAGGCCGTGGATTAAGCGTGTTGTGAAATGTAGACGCTCAACGTCTGAATTGCAGCGCGAACTGGTTCACTTGAGTATGCAC	2	100	100	Prevotella salivae,Prevotella salivae	HOT-307,HOT-307	0.242198	0.664218	44418
oligo_230	Prevotellaceae_GCACAACTGGACACTAGTATG	TACGGAAGGTCCAGGCGTTATCCGGATTTATTGGGTTTAAAGGGAGCGTAGGCCGTGGATTAAGCGTGTTGTGAAATGTAGACGCTCAACGTCTGAATTGCAGCGCGAACTGGTTCACTTGAGTATGCGC	2	100	98.5	Prevotella salivae,Prevotella salivae	HOT-307,HOT-307	0.00485409	0.0154608	985
oligo_281	Prevotellaceae_GCACAAGACGATCGAAATTTG	TACGGAAGGTCCAGGCGTTATCCGGATTTATTGGGTTTAAAGGGAGCGTAGGCGGACGATTAAGTCAGCTGTGAAAGTTTGCGGCTCAACCGTAAAATTGCAGTTGAAACTGGTTGTCTTGAGTGCACGC	2	100	100	Alloprevotella rava,Alloprevotella rava	HOT-302,HOT-302	0.00359268	0.0113564	789
oligo_021	Prevotellaceae_GCACAAGATTATTGCTAACGC	TACGGAAGGTCCAGGCGTTATCCGGATTTATTGGGTTTAAAGGGAGCGTAGGCGGATTATTAAGTCAGTGGTGAAAGACGGTGGCTCAACCATCGTTAGCCATTGAAACTGGTAGTCTTGAGTGCAGACA	1	100	100	Alloprevotella sp.	HOT-473	0.242815	0.77609	52885
oligo_013	Prevotellaceae_GCACAAGATTGTTGATAGCGC	TACGGAAGGTCCAGGCGTTATCCGGATTTATTGGGTTTAAAGGGAGCGTAGGCGGATTGTTAAGTCAGCGGTTAAAGGGTGTGGCTCAACCATACATTGCCGTTGAAACTGGCGATCTTGAGTGCAGACA	1	100	100	Alloprevotella sp.	HOT-474	0.138298	1.91363	117819
oligo_074	Prevotellaceae_GCACAAGATTGTTGGTAGCGC	TACGGAAGGTCCAGGCGTTATCCGGATTTATTGGGTTTAAAGGGAGCGTAGGCGGATTGTTAAGTCAGCGGTTAAAGGGTGTGGCTCAACCATGCATTGCCGTTGAAACTGGCGATCTTGAGTGCAGACA	1	100	100	Alloprevotella sp.	HOT-308	0.143762	0.0948758	5070
oligo_061	Prevotellaceae_GCACAAGTCTGCGTTCGCATG	TACGGAAGGTCCAGGCGTTATCCGGATTTATTGGGTTTAAAGGGAGTGTAGGCGGTCTGTTAAGCGTGTTGTGAAATTTAGGTGCTCAACATTTAACTTGCAGCGCGAACTGGCGGACTTGAGTGCACGC	1	98.5	100	Prevotella intermedia	HOT-643	0.0606582	0.105441	7372
oligo_029	Prevotellaceae_GCACAAGTTTGCATTCGCATG	TACGGAAGGTCCAGGCGTTATCCGGATTTATTGGGTTTAAAGGGAGTGTAGGCGGTTTGTTAAGCGTGTTGTGAAATTTAGATGCTCAACATTTAACTTGCAGCGCGAACTGTCAGACTTGAGTACACGC	2	98.5	100	Prevotella nigrescens,Prevotella sp.	HOT-693,HOT-310	0.352162	0.464709	31197
oligo_209	Prevotellaceae_GCACAATGAGACACTAATCTA	TACGGAAGGTCCAGGCGTTATCCGGATTTATTGGGTTTAAAGGGAGCGTAGGCTGGAGATTAAGCGTGTTGTGAAATGTAGACGCTCAACGTCTGAATTGCAGCGCATACTGGTTTCCTTGAGTACGCAC	1	99.2	100	Prevotella melaninogenica	HOT-469	0.0172133	0.0148353	1074
oligo_266	Prevotellaceae_GCACAATGAGATACCAATCTA	TACGGAAGGTCCAGGCGTTATCCGGATTTATTGGGTTTAAAGGGAGCGTAGGCTGGAGATTAAGTGTGTTGTGAAATGTAGACGCTCAACGTCCGAATTGCAGCGCATACTGGTTTCCTTGAGTACGCAC	1	99.2	100	Prevotella melaninogenica	HOT-469	0.0172148	0.0109786	833
oligo_170	Prevotellaceae_GCACAATGAGATACTAACCTA	TACGGAAGGTCCAGGCGTTATCCGGATTTATTGGGTTTAAAGGGAGCGTAGGCTGGAGATTAAGTGTGTTGTGAAATGTAGACGCTCAACGTCTGAATTGCAGCGCATACTGGCTTCCTTGAGTACGCAC	1	99.2	100	Prevotella melaninogenica	HOT-469	0.0277413	0.0188042	1392
oligo_159	Prevotellaceae_GCACAATGAGATACTAAGCTA	TACGGAAGGTCCAGGCGTTATCCGGATTTATTGGGTTTAAAGGGAGCGTAGGCTGGAGATTAAGTGTGTTGTGAAATGTAGACGCTCAACGTCTGAATTGCAGCGCATACTGGGTTCCTTGAGTACGCAC	1	99.2	100	Prevotella melaninogenica	HOT-469	0.0271767	0.020017	1508
oligo_307	Prevotellaceae_GCACAATGAGATACTAATCCA	TACGGAAGGTCCAGGCGTTATCCGGATTTATTGGGTTTAAAGGGAGCGTAGGCTGGAGATTAAGTGTGTTGTGAAATGTAGACGCTCAACGTCTGAATTGCAGCGCATACTGGTTTCCTCGAGTACGCAC	1	99.2	100	Prevotella melaninogenica	HOT-469	0.0137028	0.00855401	637
oligo_005	Prevotellaceae_GCACAATGAGATACTAATCTA	TACGGAAGGTCCAGGCGTTATCCGGATTTATTGGGTTTAAAGGGAGCGTAGGCTGGAGATTAAGTGTGTTGTGAAATGTAGACGCTCAACGTCTGAATTGCAGCGCATACTGGTTTCCTTGAGTACGCAC	1	100	100	Prevotella melaninogenica	HOT-469	10.2952	6.70381	503232
oligo_212	Prevotellaceae_GCACAATGAGATACTAATCTC	TACGGAAGGTCCAGGCGTTATCCGGATTTATTGGGTTTAAAGGGAGCGTAGGCTGGAGATTAAGTGTGTTGTGAAATGTAGACGCTCAACGTCTGAATTGCAGCGCATACTGGTTTCCTTGAGTACGCCC	1	100	98.5	Prevotella melaninogenica	HOT-469	0.0233435	0.0144867	1065
oligo_188	Prevotellaceae_GCACAATGAGATACTAATCTG	TACGGAAGGTCCAGGCGTTATCCGGATTTATTGGGTTTAAAGGGAGCGTAGGCTGGAGATTAAGTGTGTTGTGAAATGTAGACGCTCAACGTCTGAATTGCAGCGCATACTGGTTTCCTTGAGTACGCGC	1	100	98.5	Prevotella melaninogenica	HOT-469	0.0263096	0.0165518	1234
oligo_200	Prevotellaceae_GCACAATGAGATACTAATTTA	TACGGAAGGTCCAGGCGTTATCCGGATTTATTGGGTTTAAAGGGAGCGTAGGCTGGAGATTAAGTGTGTTGTGAAATGTAGACGCTCAACGTCTGAATTGCAGCGCATACTGGTTTTCTTGAGTACGCAC	1	99.2	100	Prevotella melaninogenica	HOT-469	0.0223283	0.0153044	1152
oligo_078	Prevotellaceae_GCACAATGAGATACTAGTATA	TACGGAAGGTCCAGGCGTTATCCGGATTTATTGGGTTTAAAGGGAGCGTAGGCTGGAGATTAAGTGTGTTGTGAAATGTAGACGCTCAACGTCTGAATTGCAGCGCGAACTGGTTCACTTGAGTATGCAC	2	97	100	Prevotella salivae,Prevotella salivae	HOT-307,HOT-307	0.0419559	0.063877	4490
oligo_244	Prevotellaceae_GCACAATGAGATACTAGTCTA	TACGGAAGGTCCAGGCGTTATCCGGATTTATTGGGTTTAAAGGGAGCGTAGGCTGGAGATTAAGTGTGTTGTGAAATGTAGACGCTCAACGTCTGAATTGCAGCGCGTACTGGTTTCCTTGAGTACGCAC	1	99.2	100	Prevotella melaninogenica	HOT-469	0.0166983	0.012858	919
oligo_042	Prevotellaceae_GCACAATGAGATACTCATCTA	TACGGAAGGTCCAGGCGTTATCCGGATTTATTGGGTTTAAAGGGAGCGTAGGCTGGAGATTAAGTGTGTTGTGAAATGTAGACGCTCAACGTCTGACTTGCAGCGCATACTGGTTTCCTTGAGTACGCAC	5	99.2	100	Prevotella scopos,Prevotella melaninogenica,Prevotella melaninogenica,Prevotella sp.,Prevotella histicola	HOT-885,HOT-469,HOT-469,HOT-314,HOT-298	0.173953	0.174754	12707
oligo_302	Prevotellaceae_GCACAATGAGATACTGATCTA	TACGGAAGGTCCAGGCGTTATCCGGATTTATTGGGTTTAAAGGGAGCGTAGGCTGGAGATTAAGTGTGTTGTGAAATGTAGACGCTCAACGTCTGAGTTGCAGCGCATACTGGTTTCCTTGAGTACGCAC	1	99.2	100	Prevotella melaninogenica	HOT-469	0.0129062	0.009232	677
oligo_227	Prevotellaceae_GCACAATGAGATGCTAATCTA	TACGGAAGGTCCAGGCGTTATCCGGATTTATTGGGTTTAAAGGGAGCGTAGGCTGGAGATTAAGTGTGTTGTGAAATGTAGGCGCTCAACGTCTGAATTGCAGCGCATACTGGTTTCCTTGAGTACGCAC	1	99.2	100	Prevotella melaninogenica	HOT-469	0.0206523	0.0133184	1022
oligo_285	Prevotellaceae_GCACAATGAGATGCTCATATG	TACGGAAGGTCCAGGCGTTATCCGGATTTATTGGGTTTAAAGGGAGCGTAGGCTGGAGATTAAGTGTGTTGTGAAATGTAGGCGCCCAACGTCTGCCTTGCAGCGCAAACTGGTTTACTTGAGTACGCGC	1	96.1	98.5	Prevotella sp.	HOT-396	0.00658816	0.0112731	772
oligo_270	Prevotellaceae_GCACAATGAGGTACTAATCTA	TACGGAAGGTCCAGGCGTTATCCGGATTTATTGGGTTTAAAGGGAGCGTAGGCTGGAGGTTAAGTGTGTTGTGAAATGTAGACGCTCAACGTCTGAATTGCAGCGCATACTGGTTTCCTTGAGTACGCAC	1	99.2	100	Prevotella melaninogenica	HOT-469	0.0151305	0.0110596	821
oligo_121	Prevotellaceae_GCACAATGATATACTCATCTA	TACGGAAGGTCCAGGCGTTATCCGGATTTATTGGGTTTAAAGGGAGCGTAGGCTGGATATTAAGTGTGTTGTGAAATGTAGACGCTCAACGTCTGACTTGCAGCGCATACTGGTTTCCTTGAGTACGCAC	5	98.5	100	Prevotella scopos,Prevotella melaninogenica,Prevotella melaninogenica,Prevotella sp.,Prevotella histicola	HOT-885,HOT-469,HOT-469,HOT-314,HOT-298	0.180421	0.013639	2121
oligo_224	Prevotellaceae_GCACAATGGGATACTAATCTA	TACGGAAGGTCCAGGCGTTATCCGGATTTATTGGGTTTAAAGGGAGCGTAGGCTGGGGATTAAGTGTGTTGTGAAATGTAGACGCTCAACGTCTGAATTGCAGCGCATACTGGTTTCCTTGAGTACGCAC	1	99.2	100	Prevotella melaninogenica	HOT-469	0.0199059	0.0139421	1032
oligo_181	Prevotellaceae_GCACAGTGAGATACTAATCTA	TACGGAAGGTCCAGGCGTTATCCGGATTTATTGGGTTTAAAGGGGGCGTAGGCTGGAGATTAAGTGTGTTGTGAAATGTAGACGCTCAACGTCTGAATTGCAGCGCATACTGGTTTCCTTGAGTACGCAC	1	99.2	100	Prevotella melaninogenica	HOT-469	0.0277242	0.0163852	1262
oligo_025	Prevotellaceae_GCACATCTTTGCTGTCGCATA	TACGGAAGGTCCAGGCGTTATCCGGATTTATTGGGTTTAAAGGGTGCGTAGGCCGTTTGATAAGCGTGCTGTGAAATATAGTGGCTCAACCTCTATCGTGCAGCGCGAACTGTCGAACTTGAGTGCGTAG	1	98.5	100	Prevotella sp.	HOT-299	0.0533537	0.661496	39304
oligo_015	Prevotellaceae_GCACATCTTTGCTGTCGTATA	TACGGAAGGTCCAGGCGTTATCCGGATTTATTGGGTTTAAAGGGTGCGTAGGCCGTTTGATAAGCGTGCTGTGAAATATAGTGGCTCAACCTCTATCGTGCAGCGCGAACTGTTGAACTTGAGTGCGTAG	1	99.2	100	Prevotella sp.	HOT-299	1.24408	1.40095	89186
oligo_310	Prevotellaceae_GCACGATGAGATACTAATCTA	TACGGAAGGTCCAGGCGTTGTCCGGATTTATTGGGTTTAAAGGGAGCGTAGGCTGGAGATTAAGTGTGTTGTGAAATGTAGACGCTCAACGTCTGAATTGCAGCGCATACTGGTTTCCTTGAGTACGCAC	1	99.2	100	Prevotella melaninogenica	HOT-469	0.0120561	0.00810947	616
oligo_072	Prevotellaceae_GCGCAACGAGATACTAATCTA	TACGGAAGGTCCGGGCGTTATCCGGATTTATTGGGTTTAAAGGGAGCGTAGGCCGGAGATTAAGTGTGTTGTGAAATGTAGACGCTCAACGTCTGAATTGCAGCGCATACTGGTTTCCTTGAGTACGCAC	1	99.2	100	Prevotella sp.	HOT-313	0.11616	0.0678514	5267
oligo_022	Prevotellaceae_GCGCAACGAGATACTCATCTA	TACGGAAGGTCCGGGCGTTATCCGGATTTATTGGGTTTAAAGGGAGCGTAGGCCGGAGATTAAGTGTGTTGTGAAATGTAGACGCTCAACGTCTGACTTGCAGCGCATACTGGTTTCCTTGAGTACGCAC	1	100	100	Prevotella sp.	HOT-313	0.68456	0.71654	51100
oligo_260	Prevotellaceae_GCGCAACGGGATGCTCATCTG	TACGGAAGGTCCGGGCGTTATCCGGATTTATTGGGTTTAAAGGGAGCGTAGGCCGGGGATTAAGTGTGTTGTGAAATGTAGGCGCCCAACGTCTGACTTGCAGCGCATACTGGTTCCCTTGAGTACGCGC	2	100	100	Prevotella denticola,Prevotella denticola	HOT-291,HOT-291	0.0387047	0.0101055	865
oligo_204	Prevotellaceae_GCGCAACTGGACACTAGTATA	TACGGAAGGTCCGGGCGTTATCCGGATTTATTGGGTTTAAAGGGAGCGTAGGCCGTGGATTAAGCGTGTTGTGAAATGTAGACGCTCAACGTCTGAATTGCAGCGCGAACTGGTTCACTTGAGTATGCAC	2	99.2	100	Prevotella salivae,Prevotella salivae	HOT-307,HOT-307	0.0100043	0.0160886	1121
oligo_186	Prevotellaceae_GCGCAACTGGACGTTAGTAAG	TACGGAAGGTCCGGGCGTTATCCGGATTTATTGGGTTTAAAGGGAGCGTAGGCCGTGGATTAAGCGTGTTGTGAAATGCAGGTGCTCAACGTCTGCACTGCAGCGCGAACTGGTCCACTAGAGTGTGCGC	1	99.2	100	Prevotella oris	HOT-311	0.00828618	0.018064	1238
oligo_201	Prevotellaceae_GCGCAACTGGACGTTAGTATG	TACGGAAGGTCCGGGCGTTATCCGGATTTATTGGGTTTAAAGGGAGCGTAGGCCGTGGATTAAGCGTGTTGTGAAATGCAGGTGCTCAACGTCTGCACTGCAGCGCGAACTGGTCCACTTGAGTGTGCGC	1	100	100	Prevotella oris	HOT-311	0.0110539	0.0184439	1150
oligo_253	Prevotellaceae_GCGCAAGATTGTTGATAGCGC	TACGGAAGGTCCGGGCGTTATCCGGATTTATTGGGTTTAAAGGGAGCGTAGGCGGATTGTTAAGTCAGCGGTTAAAGGGTGTGGCTCAACCATACATTGCCGTTGAAACTGGCGATCTTGAGTGCAGACA	1	99.2	100	Alloprevotella sp.	HOT-474	0.00108165	0.0139312	892
oligo_257	Prevotellaceae_GCGCAAGGAGTTGAGAATCGC	TACGGAAGGTCCGGGCGTTATCCGGAATTATTGGGTTTAAAGGGAGCGCAGGCGGGAGTATAAGTCAGCTGTTAAATATCAGAGCCCAACTCTGTTATGCAGTTGAAACTATATTTCTTGAGTACGCACA	1	100	100	Alloprevotella tannerae	HOT-466	0.0323923	0.00978823	876
oligo_256	Prevotellaceae_GCGCAAGGAGTTGGGAATCGC	TACGGAAGGTCCGGGCGTTATCCGGAATTATTGGGTTTAAAGGGAGCGCAGGCGGGAGTATAAGTCAGCTGTTAAATATCAGGGCCCAACTCTGTTATGCAGTTGAAACTATATTTCTTGAGTACGCACA	1	99.2	100	Alloprevotella tannerae	HOT-466	0.0303105	0.0102389	882
oligo_043	Prevotellaceae_GCGCAATGAGATACTAATCTA	TACGGAAGGTCCGGGCGTTATCCGGATTTATTGGGTTTAAAGGGAGCGTAGGCTGGAGATTAAGTGTGTTGTGAAATGTAGACGCTCAACGTCTGAATTGCAGCGCATACTGGTTTCCTTGAGTACGCAC	2	99.2	100	Prevotella melaninogenica,Prevotella histicola	HOT-469,HOT-298	0.185821	0.147246	11050
oligo_035	Prevotellaceae_GCGCAATGAGATACTCATCTA	TACGGAAGGTCCGGGCGTTATCCGGATTTATTGGGTTTAAAGGGAGCGTAGGCTGGAGATTAAGTGTGTTGTGAAATGTAGACGCTCAACGTCTGACTTGCAGCGCATACTGGTTTCCTTGAGTACGCAC	1	100	100	Prevotella histicola	HOT-298	0.0579836	0.220912	15110
oligo_294	Prevotellaceae_GCGCATCTTTGCTGTCGTATA	TACGGAAGGTCCGGGCGTTATCCGGATTTATTGGGTTTAAAGGGTGCGTAGGCCGTTTGATAAGCGTGCTGTGAAATATAGTGGCTCAACCTCTATCGTGCAGCGCGAACTGTTGAACTTGAGTGCGTAG	1	98.5	100	Prevotella sp.	HOT-299	0.0127696	0.0109164	718
oligo_279	Prevotellaceae_GCTCAACTGGACGTTAGTAAG	TACGGAAGGTCCTGGCGTTATCCGGATTTATTGGGTTTAAAGGGAGCGTAGGCCGTGGATTAAGCGTGTTGTGAAATGCAGGTGCTCAACGTCTGCACTGCAGCGCGAACTGGTCCACTAGAGTGTGCGC	1	98.5	100	Prevotella oris	HOT-311	0.00533647	0.0116846	794
oligo_282	Prevotellaceae_GCTCAACTGGACGTTAGTATG	TACGGAAGGTCCTGGCGTTATCCGGATTTATTGGGTTTAAAGGGAGCGTAGGCCGTGGATTAAGCGTGTTGTGAAATGCAGGTGCTCAACGTCTGCACTGCAGCGCGAACTGGTCCACTTGAGTGTGCGC	1	99.2	100	Prevotella oris	HOT-311	0.00586797	0.0111871	784
oligo_315	Prevotellaceae_GCTTAACTAGATACTAATCTA	TACGGAAGGTCCTGGTGTTATCCGGATTTATTGGGTTTAAAGGGAGCGTAGGCCGTAGATTAAGTGTGTTGTGAAATGTAGACGCTCAACGTCTGAATTGCAGCGCATACTGGTTTCCTTGAGTACGCAC	5	96.9	100	Prevotella scopos,Prevotella melaninogenica,Prevotella melaninogenica,Prevotella sp.,Prevotella sp.	HOT-885,HOT-469,HOT-469,HOT-314,HOT-313	0.00586353	0.00821703	571
oligo_055	Prevotellaceae_GCTTAACTAGATGCTCATATG	TACGGAAGGTCCTGGTGTTATCCGGATTTATTGGGTTTAAAGGGAGCGTAGGCCGTAGATTAAGTGTGTTGTGAAATGTAGGCGCCCAACGTCTGCCTTGCAGCGCAAACTGGTTTACTTGAGTACGCGC	1	99.2	98.5	Prevotella sp.	HOT-396	0.054921	0.144628	9039
oligo_196	Prevotellaceae_GCTTAATGAGATACTAATCTA	TACGGAAGGTCCTGGTGTTATCCGGATTTATTGGGTTTAAAGGGAGCGTAGGCTGGAGATTAAGTGTGTTGTGAAATGTAGACGCTCAACGTCTGAATTGCAGCGCATACTGGTTTCCTTGAGTACGCAC	1	98.5	100	Prevotella melaninogenica	HOT-469	0.0130952	0.016929	1183
oligo_223	Prevotellaceae_GCTTAATTAGATGCTCATATG	TACGGAAGGTCCTGGTGTTATCCGGATTTATTGGGTTTAAAGGGAGCGTAGGCTGTAGATTAAGTGTGTTGTGAAATGTAGGCGCCCAACGTCTGCCTTGCAGCGCAAACTGGTTTACTTGAGTACGCGC	1	98.4	98.5	Prevotella sp.	HOT-396	0.00475865	0.0164491	1035
oligo_296	Prevotellaceae_TAACAATGAGATACTAATCTA	TACGTATGTCACAAGCGTTATCCGGATTTATTGGGTTTAAAGGGAGCGTAGGCTGGAGATTAAGTGTGTTGTGAAATGTAGACGCTCAACGTCTGAATTGCAGCGCATACTGGTTTCCTTGAGTACGCAC	1	98.4	94.6	Prevotella melaninogenica	HOT-469	0.0111268	0.00964064	709
oligo_199	Prevotellaceae_TCGCAATGAGATACTAATCTA	TACGTAGGTCCCGAGCGTTATCCGGATTTATTGGGTTTAAAGGGAGCGTAGGCTGGAGATTAAGTGTGTTGTGAAATGTAGACGCTCAACGTCTGAATTGCAGCGCATACTGGTTTCCTTGAGTACGCAC	1	98.4	96.2	Prevotella melaninogenica	HOT-469	0.0555627	0.0105693	1177
oligo_131	Prevotellaceae_TCGCGATGAGATACTAATCTA	TACGTAGGTCCCGAGCGTTGTCCGGATTTATTGGGTTTAAAGGGAGCGTAGGCTGGAGATTAAGTGTGTTGTGAAATGTAGACGCTCAACGTCTGAATTGCAGCGCATACTGGTTTCCTTGAGTACGCAC	1	97.6	96.2	Prevotella melaninogenica	HOT-469	0.046234	0.0240169	1984
oligo_146	Ruminococcaceae_GCT	TACATATGGGGCGAGCGTTATCCGGATTTATTGGGTGTAAAGGGTGCGTAGGCGGGAAAATAAGTCAGTATGTGAAATCCCTCGGCTCAACTGAGGAACTGCAACTGAAACTATTTTTCTTGAGTGTTGA	1	99.2	100	Clostridiales [F-2][G-1] sp.	HOT-075	0.0144582	0.0259837	1727
oligo_057	Ruminococcaceae_GGA	TACGTAGGGAGCGAGCGTTATCCGGATTTATTGGGTGTAAAGGGTGCGTAGACGGAAATGCAAGTTAGTTGTGAAATACCTCGGCTTAACTGAGGAACTGCAACTAAAACTATATTTCTTGAGTATCGGA	1	100	100	Clostridiales [F-2][G-2] sp.	HOT-085	0.0323195	0.133564	8760
oligo_154	Ruminococcaceae_GTT	TACATATGGGGCGAGCGTTATCCGGATTTATTGGGTGTAAAGGGTGCGTAGGCGGGAAAATAAGTCAGTATGTGAAATCCCTTGGCTCAACTGAGGAACTGCAACTGAAACTATTTTTCTTGAGTGTTGA	1	98.5	100	Clostridiales [F-2][G-1] sp.	HOT-075	0.00609183	0.02533	1599
oligo_248	Streptococcaceae_CTCCGGTGAGATTACTTAG	TACGCAGGTCCCGAGCGTTGTCCGGATTTATTGGGCGTAAAGCGAGCGCAGGCGGTTAGATAAGTCTGAAGTTAAAGGCTGTGGCTTAACCATAGTACGCTTTGGAAACTGTTTAACTTGAGTGCAAGAG	10	99.2	100	Streptococcus oralis,Streptococcus mitis,Streptococcus infantis,Streptococcus mitis bv 2,Streptococcus mitis bv 2,Streptococcus sp.,Streptococcus sp.,Streptococcus sp.,Streptococcus sp.,Streptococcus sp.	HOT-707,HOT-677,HOT-638,HOT-398,HOT-398,HOT-071,HOT-071,HOT-071,HOT-070,HOT-070	0.012208	0.0126007	912
oligo_259	Streptococcaceae_GATGGATGAGATTACTTAG	TACGGAGGATGCGAGCGTTATCCGGATTTATTGGGCGTAAAGCGAGCGCAGGCGGTTAGATAAGTCTGAAGTTAAAGGCTGTGGCTTAACCATAGTACGCTTTGGAAACTGTTTAACTTGAGTGCAAGAG	3	100	91.5	Streptococcus peroris,Streptococcus sp.,Streptococcus sp.	HOT-728,HOT-074,HOT-068	0.00976326	0.0124897	870
oligo_100	Streptococcaceae_GGTCAATGAGATTACTTAG	TACGGAAGGTCCAGGCGTTATCCGGATTTATTGGGCGTAAAGCGAGCGCAGGCGGTTAGATAAGTCTGAAGTTAAAGGCTGTGGCTTAACCATAGTACGCTTTGGAAACTGTTTAACTTGAGTGCAAGAG	3	98.4	95.4	Streptococcus peroris,Streptococcus sp.,Streptococcus sp.	HOT-728,HOT-074,HOT-068	0.0419477	0.0414613	3044
oligo_295	Streptococcaceae_GGTCAATGAGATTACTTGA	TACGGAAGGTCCAGGCGTTATCCGGATTTATTGGGCGTAAAGCGAGCGCAGGCGGTTAGATAAGTCTGAAGTTAAAGGCTGTGGCTTAACCATAGTACGCTTTGGAAACTGTTTAACTTGAGTGCAGAAG	10	98.4	95.4	Streptococcus parasanguinis I,Streptococcus parasanguinis II,Streptococcus parasanguinis II,Streptococcus parasanguinis II,Streptococcus australis,Streptococcus australis,Streptococcus sp.,Streptococcus sp.,Streptococcus sp.,Streptococcus sp.	HOT-721,HOT-411,HOT-411,HOT-411,HOT-073,HOT-073,HOT-067,HOT-066,HOT-065,HOT-057	0.0240621	0.00787894	715
oligo_283	Streptococcaceae_GGTGGGTGAGATTACTTAG	TACGGAGGGTGCGAGCGTTGTCCGGATTTATTGGGCGTAAAGCGAGCGCAGGCGGTTAGATAAGTCTGAAGTTAAAGGCTGTGGCTTAACCATAGTACGCTTTGGAAACTGTTTAACTTGAGTGCAAGAG	10	100	91.5	Streptococcus oralis,Streptococcus mitis,Streptococcus infantis,Streptococcus mitis bv 2,Streptococcus mitis bv 2,Streptococcus sp.,Streptococcus sp.,Streptococcus sp.,Streptococcus sp.,Streptococcus sp.	HOT-707,HOT-677,HOT-638,HOT-398,HOT-398,HOT-071,HOT-071,HOT-071,HOT-070,HOT-070	0.00992124	0.0105923	776
oligo_158	Streptococcaceae_TCCCGGTGAGATTACTTAG	TACGTAGGCCCCGAGCGTTGTCCGGATTTATTGGGCGTAAAGCGAGCGCAGGCGGTTAGATAAGTCTGAAGTTAAAGGCTGTGGCTTAACCATAGTACGCTTTGGAAACTGTTTAACTTGAGTGCAAGAG	10	99.2	100	Streptococcus oralis,Streptococcus mitis,Streptococcus infantis,Streptococcus mitis bv 2,Streptococcus mitis bv 2,Streptococcus sp.,Streptococcus sp.,Streptococcus sp.,Streptococcus sp.,Streptococcus sp.	HOT-707,HOT-677,HOT-638,HOT-398,HOT-398,HOT-071,HOT-071,HOT-071,HOT-070,HOT-070	0.0204947	0.0208022	1537
oligo_218	Streptococcaceae_TGCGGGAGAGATTACTTAG	TACGTAGGGCGCGAGCGTTGTCCGGAATTATTGGGCGTAAAGCGAGCGCAGGCGGTTAGATAAGTCTGAAGTTAAAGGCTGTGGCTTAACCATAGTACGCTTTGGAAACTGTTTAACTTGAGTGCAAGAG	10	97.7	100	Streptococcus oralis,Streptococcus mitis,Streptococcus infantis,Streptococcus mitis bv 2,Streptococcus mitis bv 2,Streptococcus sp.,Streptococcus sp.,Streptococcus sp.,Streptococcus sp.,Streptococcus sp.	HOT-707,HOT-677,HOT-638,HOT-398,HOT-398,HOT-071,HOT-071,HOT-071,HOT-070,HOT-070	0.0266799	0.0126016	1044
oligo_183	Streptococcaceae_TGCGGGTGAGATTACTTAG	TACGTAGGGCGCGAGCGTTGTCCGGATTTATTGGGCGTAAAGCGAGCGCAGGCGGTTAGATAAGTCTGAAGTTAAAGGCTGTGGCTTAACCATAGTACGCTTTGGAAACTGTTTAACTTGAGTGCAAGAG	10	98.5	100	Streptococcus oralis,Streptococcus mitis,Streptococcus infantis,Streptococcus mitis bv 2,Streptococcus mitis bv 2,Streptococcus sp.,Streptococcus sp.,Streptococcus sp.,Streptococcus sp.,Streptococcus sp.	HOT-707,HOT-677,HOT-638,HOT-398,HOT-398,HOT-071,HOT-071,HOT-071,HOT-070,HOT-070	0.0277116	0.0155297	1254
oligo_219	Streptococcaceae_TGTGGAAGAAATTACTTAG	TACGTAGGGTGCGAGCGTTAATCGGAATTACTGGGCGTAAAGCGAGCGCAGACGGTTAGATAAGTCTGAAGTTAAAGGCTGTGGCTTAACCATAGTACGCTTTGGAAACTGTTTAACTTGAGTGCAAGAG	4	93.9	100	Streptococcus peroris,Streptococcus sp.,Streptococcus sp.,Streptococcus sp.	HOT-728,HOT-486,HOT-074,HOT-068	0.000343219	0.0151785	1042
oligo_110	Streptococcaceae_TGTGGAAGAGATTACTTAG	TACGTAGGGTGCGAGCGTTAATCGGAATTACTGGGCGTAAAGCGAGCGCAGGCGGTTAGATAAGTCTGAAGTTAAAGGCTGTGGCTTAACCATAGTACGCTTTGGAAACTGTTTAACTTGAGTGCAAGAG	3	94.7	100	Streptococcus peroris,Streptococcus sp.,Streptococcus sp.	HOT-728,HOT-074,HOT-068	0.00213048	0.0394494	2690
oligo_173	Streptococcaceae_TGTGGGTGAGATTACTTAG	TACGTAGGGTGCGAGCGTTGTCCGGATTTATTGGGCGTAAAGCGAGCGCAGGCGGTTAGATAAGTCTGAAGTTAAAGGCTGTGGCTTAACCATAGTACGCTTTGGAAACTGTTTAACTTGAGTGCAAGAG	10	97.7	100	Streptococcus oralis,Streptococcus mitis,Streptococcus infantis,Streptococcus mitis bv 2,Streptococcus mitis bv 2,Streptococcus sp.,Streptococcus sp.,Streptococcus sp.,Streptococcus sp.,Streptococcus sp.	HOT-707,HOT-677,HOT-638,HOT-398,HOT-398,HOT-071,HOT-071,HOT-071,HOT-070,HOT-070	0.00286633	0.0201092	1359
oligo_117	Streptococcaceae_TTCAAATGAGATTACTTAG	TACGTATGTCACAAGCGTTATCCGGATTTATTGGGCGTAAAGCGAGCGCAGGCGGTTAGATAAGTCTGAAGTTAAAGGCTGTGGCTTAACCATAGTACGCTTTGGAAACTGTTTAACTTGAGTGCAAGAG	4	97.7	100	Streptococcus peroris,Streptococcus sp.,Streptococcus sp.,Streptococcus sp.	HOT-728,HOT-423,HOT-074,HOT-068	0.0338732	0.0310402	2361
oligo_275	Streptococcaceae_TTCAAATGAGATTACTTGA	TACGTATGTCACAAGCGTTATCCGGATTTATTGGGCGTAAAGCGAGCGCAGGCGGTTAGATAAGTCTGAAGTTAAAGGCTGTGGCTTAACCATAGTACGCTTTGGAAACTGTTTAACTTGAGTGCAGAAG	10	97.7	100	Streptococcus parasanguinis I,Streptococcus parasanguinis II,Streptococcus parasanguinis II,Streptococcus parasanguinis II,Streptococcus australis,Streptococcus australis,Streptococcus sp.,Streptococcus sp.,Streptococcus sp.,Streptococcus sp.	HOT-721,HOT-411,HOT-411,HOT-411,HOT-073,HOT-073,HOT-067,HOT-066,HOT-065,HOT-057	0.0172691	0.00951792	807
oligo_079	Streptococcaceae_TTCCGATGAGATCTCCAGA	TACGTAGGTCCCGAGCGTTATCCGGATTTATTGGGCGTAAAGCGAGCGCAGGCGGTTAGATAAGTCTGAAGTTAAAGGCTGTGGCTCAACCATAGTTCGCTTTGGAAACTGTCAAACTTGAGTGCAGAAG	2	98.5	100	Streptococcus salivarius,Streptococcus vestibularis	HOT-755,HOT-021	0.177032	0.0427594	4404
oligo_148	Streptococcaceae_TTCCGATGAGATTACCAGA	TACGTAGGTCCCGAGCGTTATCCGGATTTATTGGGCGTAAAGCGAGCGCAGGCGGTTAGATAAGTCTGAAGTTAAAGGCTGTGGCTTAACCATAGTACGCTTTGGAAACTGTCAAACTTGAGTGCAGAAG	10	98.5	100	Streptococcus parasanguinis I,Streptococcus parasanguinis II,Streptococcus parasanguinis II,Streptococcus parasanguinis II,Streptococcus australis,Streptococcus australis,Streptococcus sp.,Streptococcus sp.,Streptococcus sp.,Streptococcus sp.	HOT-721,HOT-411,HOT-411,HOT-411,HOT-073,HOT-073,HOT-067,HOT-066,HOT-065,HOT-057	0.070085	0.016109	1684
oligo_012	Streptococcaceae_TTCCGATGAGATTACTTAG	TACGTAGGTCCCGAGCGTTATCCGGATTTATTGGGCGTAAAGCGAGCGCAGGCGGTTAGATAAGTCTGAAGTTAAAGGCTGTGGCTTAACCATAGTACGCTTTGGAAACTGTTTAACTTGAGTGCAAGAG	3	100	100	Streptococcus peroris,Streptococcus sp.,Streptococcus sp.	HOT-728,HOT-074,HOT-068	4.0585	1.31938	121897
oligo_008	Streptococcaceae_TTCCGATGAGATTACTTGA	TACGTAGGTCCCGAGCGTTATCCGGATTTATTGGGCGTAAAGCGAGCGCAGGCGGTTAGATAAGTCTGAAGTTAAAGGCTGTGGCTTAACCATAGTACGCTTTGGAAACTGTTTAACTTGAGTGCAGAAG	10	100	100	Streptococcus parasanguinis I,Streptococcus parasanguinis II,Streptococcus parasanguinis II,Streptococcus parasanguinis II,Streptococcus australis,Streptococcus australis,Streptococcus sp.,Streptococcus sp.,Streptococcus sp.,Streptococcus sp.	HOT-721,HOT-411,HOT-411,HOT-411,HOT-073,HOT-073,HOT-067,HOT-066,HOT-065,HOT-057	5.95437	1.59537	155579
oligo_267	Streptococcaceae_TTCCGATGAGATTACTTGG	TACGTAGGTCCCGAGCGTTATCCGGATTTATTGGGCGTAAAGCGAGCGCAGGCGGTTAGATAAGTCTGAAGTTAAAGGCTGTGGCTTAACCATAGTACGCTTTGGAAACTGTTTAACTTGAGTGCAGGAG	3	99.2	100	Streptococcus peroris,Streptococcus sp.,Streptococcus sp.	HOT-728,HOT-074,HOT-068	0.0294016	0.00870108	832
oligo_311	Streptococcaceae_TTCCGATGAGATTATTTGA	TACGTAGGTCCCGAGCGTTATCCGGATTTATTGGGCGTAAAGCGAGCGCAGGCGGTTAGATAAGTCTGAAGTTAAAGGCTGTGGCTTAACCATAGTATGCTTTGGAAACTGTTTAACTTGAGTGCAGAAG	10	99.2	100	Streptococcus sanguinis,Streptococcus parasanguinis I,Streptococcus parasanguinis II,Streptococcus parasanguinis II,Streptococcus parasanguinis II,Streptococcus australis,Streptococcus australis,Streptococcus sp.,Streptococcus sp.,Streptococcus sp.	HOT-758,HOT-721,HOT-411,HOT-411,HOT-411,HOT-073,HOT-073,HOT-067,HOT-066,HOT-065	0.014027	0.0071749	602
oligo_297	Streptococcaceae_TTCCGATGAGATTTCCAGA	TACGTAGGTCCCGAGCGTTATCCGGATTTATTGGGCGTAAAGCGAGCGCAGGCGGTTAGATAAGTCTGAAGTTAAAGGCTGTGGCTTAACCATAGTTCGCTTTGGAAACTGTCAAACTTGAGTGCAGAAG	10	97.7	100	Streptococcus salivarius,Streptococcus parasanguinis I,Streptococcus parasanguinis II,Streptococcus parasanguinis II,Streptococcus parasanguinis II,Streptococcus australis,Streptococcus australis,Streptococcus sp.,Streptococcus sp.,Streptococcus sp.	HOT-755,HOT-721,HOT-411,HOT-411,HOT-411,HOT-073,HOT-073,HOT-067,HOT-066,HOT-065	0.0270913	0.00683062	700
oligo_077	Streptococcaceae_TTCCGATGAGTTCTCCAGA	TACGTAGGTCCCGAGCGTTATCCGGATTTATTGGGCGTAAAGCGAGCGCAGGCGGTTTGATAAGTCTGAAGTTAAAGGCTGTGGCTCAACCATAGTTCGCTTTGGAAACTGTCAAACTTGAGTGCAGAAG	2	99.2	100	Streptococcus salivarius,Streptococcus vestibularis	HOT-755,HOT-021	0.185535	0.0447966	4602
oligo_231	Streptococcaceae_TTCCGGCGAGATTACTTAG	TACGTAGGTCCCGAGCGTTGTCCGGACTTATTGGGCGTAAAGCGAGCGCAGGCGGTTAGATAAGTCTGAAGTTAAAGGCTGTGGCTTAACCATAGTACGCTTTGGAAACTGTTTAACTTGAGTGCAAGAG	10	99.2	100	Streptococcus oralis,Streptococcus mitis,Streptococcus infantis,Streptococcus mitis bv 2,Streptococcus mitis bv 2,Streptococcus sp.,Streptococcus sp.,Streptococcus sp.,Streptococcus sp.,Streptococcus sp.	HOT-707,HOT-677,HOT-638,HOT-398,HOT-398,HOT-071,HOT-071,HOT-071,HOT-070,HOT-070	0.013615	0.0134412	985
oligo_247	Streptococcaceae_TTCCGGTGAGAGCAGTTGA	TACGTAGGTCCCGAGCGTTGTCCGGATTTATTGGGCGTAAAGCGAGCGCAGGCGGTTAGATAAGTCTGAAGTGAAAGGCAGTGGCTCAACCATTGTAGGCTTTGGAAACTGTTTAACTTGAGTGCAGAAG	1	100	100	Streptococcus constellatus	HOT-576	0.00279709	0.0134453	914
oligo_291	Streptococcaceae_TTCCGGTGAGATCACTTAG	TACGTAGGTCCCGAGCGTTGTCCGGATTTATTGGGCGTAAAGCGAGCGCAGGCGGTTAGATAAGTCTGAAGTTAAAGGCTGTGGCTCAACCATAGTACGCTTTGGAAACTGTTTAACTTGAGTGCAAGAG	10	99.2	100	Streptococcus oralis,Streptococcus mitis,Streptococcus infantis,Streptococcus mitis bv 2,Streptococcus mitis bv 2,Streptococcus sp.,Streptococcus sp.,Streptococcus sp.,Streptococcus sp.,Streptococcus sp.	HOT-707,HOT-677,HOT-638,HOT-398,HOT-398,HOT-071,HOT-071,HOT-071,HOT-070,HOT-070	0.00939622	0.0100994	737
oligo_060	Streptococcaceae_TTCCGGTGAGATCTCCAGA	TACGTAGGTCCCGAGCGTTGTCCGGATTTATTGGGCGTAAAGCGAGCGCAGGCGGTTAGATAAGTCTGAAGTTAAAGGCTGTGGCTCAACCATAGTTCGCTTTGGAAACTGTCAAACTTGAGTGCAGAAG	2	99.2	100	Streptococcus salivarius,Streptococcus vestibularis	HOT-755,HOT-021	0.169722	0.0940528	7750
oligo_107	Streptococcaceae_TTCCGGTGAGATTACCAGA	TACGTAGGTCCCGAGCGTTGTCCGGATTTATTGGGCGTAAAGCGAGCGCAGGCGGTTAGATAAGTCTGAAGTTAAAGGCTGTGGCTTAACCATAGTACGCTTTGGAAACTGTCAAACTTGAGTGCAGAAG	6	98.5	100	Streptococcus oligofermentans,Streptococcus sinensis,Streptococcus gordonii,Streptococcus cristatus,Streptococcus sp.,Streptococcus sp.	HOT-886,HOT-767,HOT-622,HOT-578,HOT-069,HOT-056	0.0598875	0.0336812	2782
oligo_228	Streptococcaceae_TTCCGGTGAGATTACCTAG	TACGTAGGTCCCGAGCGTTGTCCGGATTTATTGGGCGTAAAGCGAGCGCAGGCGGTTAGATAAGTCTGAAGTTAAAGGCTGTGGCTTAACCATAGTACGCTTTGGAAACTGTCTAACTTGAGTGCAAGAG	10	99.2	100	Streptococcus oralis,Streptococcus mitis,Streptococcus infantis,Streptococcus mitis bv 2,Streptococcus mitis bv 2,Streptococcus sp.,Streptococcus sp.,Streptococcus sp.,Streptococcus sp.,Streptococcus sp.	HOT-707,HOT-677,HOT-638,HOT-398,HOT-398,HOT-071,HOT-071,HOT-071,HOT-070,HOT-070	0.0122993	0.0139129	1005
oligo_289	Streptococcaceae_TTCCGGTGAGATTACTCAG	TACGTAGGTCCCGAGCGTTGTCCGGATTTATTGGGCGTAAAGCGAGCGCAGGCGGTTAGATAAGTCTGAAGTTAAAGGCTGTGGCTTAACCATAGTACGCTTTGGAAACTGTTCAACTTGAGTGCAAGAG	10	99.2	100	Streptococcus oralis,Streptococcus mitis,Streptococcus infantis,Streptococcus mitis bv 2,Streptococcus mitis bv 2,Streptococcus sp.,Streptococcus sp.,Streptococcus sp.,Streptococcus sp.,Streptococcus sp.	HOT-707,HOT-677,HOT-638,HOT-398,HOT-398,HOT-071,HOT-071,HOT-071,HOT-070,HOT-070	0.00930275	0.0106031	751
oligo_003	Streptococcaceae_TTCCGGTGAGATTACTTAG	TACGTAGGTCCCGAGCGTTGTCCGGATTTATTGGGCGTAAAGCGAGCGCAGGCGGTTAGATAAGTCTGAAGTTAAAGGCTGTGGCTTAACCATAGTACGCTTTGGAAACTGTTTAACTTGAGTGCAAGAG	10	100	100	Streptococcus oralis,Streptococcus mitis,Streptococcus infantis,Streptococcus mitis bv 2,Streptococcus mitis bv 2,Streptococcus sp.,Streptococcus sp.,Streptococcus sp.,Streptococcus sp.,Streptococcus sp.	HOT-707,HOT-677,HOT-638,HOT-398,HOT-398,HOT-071,HOT-071,HOT-071,HOT-070,HOT-070	9.52975	9.59671	700909
oligo_147	Streptococcaceae_TTCCGGTGAGATTACTTCG	TACGTAGGTCCCGAGCGTTGTCCGGATTTATTGGGCGTAAAGCGAGCGCAGGCGGTTAGATAAGTCTGAAGTTAAAGGCTGTGGCTTAACCATAGTACGCTTTGGAAACTGTTTAACTTGAGTGCACGAG	10	99.2	100	Streptococcus oralis,Streptococcus mitis,Streptococcus infantis,Streptococcus mitis bv 2,Streptococcus mitis bv 2,Streptococcus sp.,Streptococcus sp.,Streptococcus sp.,Streptococcus sp.,Streptococcus sp.	HOT-707,HOT-677,HOT-638,HOT-398,HOT-398,HOT-071,HOT-071,HOT-071,HOT-070,HOT-070	0.0241041	0.0230076	1703
oligo_027	Streptococcaceae_TTCCGGTGAGATTACTTGA	TACGTAGGTCCCGAGCGTTGTCCGGATTTATTGGGCGTAAAGCGAGCGCAGGCGGTTAGATAAGTCTGAAGTTAAAGGCTGTGGCTTAACCATAGTACGCTTTGGAAACTGTTTAACTTGAGTGCAGAAG	6	100	100	Streptococcus oligofermentans,Streptococcus sinensis,Streptococcus gordonii,Streptococcus cristatus,Streptococcus sp.,Streptococcus sp.	HOT-886,HOT-767,HOT-622,HOT-578,HOT-069,HOT-056	1.23934	0.408931	37793
oligo_132	Streptococcaceae_TTCCGGTGAGATTACTTGG	TACGTAGGTCCCGAGCGTTGTCCGGATTTATTGGGCGTAAAGCGAGCGCAGGCGGTTAGATAAGTCTGAAGTTAAAGGCTGTGGCTTAACCATAGTACGCTTTGGAAACTGTTTAACTTGAGTGCAGGAG	4	100	97.7	Streptococcus oligofermentans,Streptococcus sinensis,Streptococcus gordonii,Streptococcus cristatus	HOT-886,HOT-767,HOT-622,HOT-578	0.0256953	0.0266396	1984
oligo_185	Streptococcaceae_TTCCGGTGAGATTATTTAG	TACGTAGGTCCCGAGCGTTGTCCGGATTTATTGGGCGTAAAGCGAGCGCAGGCGGTTAGATAAGTCTGAAGTTAAAGGCTGTGGCTTAACCATAGTATGCTTTGGAAACTGTTTAACTTGAGTGCAAGAG	10	99.2	100	Streptococcus pneumoniae,Streptococcus oralis,Streptococcus mitis,Streptococcus infantis,Streptococcus mitis bv 2,Streptococcus mitis bv 2,Streptococcus sp.,Streptococcus sp.,Streptococcus sp.,Streptococcus sp.	HOT-734,HOT-707,HOT-677,HOT-638,HOT-398,HOT-398,HOT-071,HOT-071,HOT-071,HOT-070	0.0122092	0.0175816	1245
oligo_048	Streptococcaceae_TTCCGGTGAGATTATTTGA	TACGTAGGTCCCGAGCGTTGTCCGGATTTATTGGGCGTAAAGCGAGCGCAGGCGGTTAGATAAGTCTGAAGTTAAAGGCTGTGGCTTAACCATAGTATGCTTTGGAAACTGTTTAACTTGAGTGCAGAAG	1	100	100	Streptococcus sanguinis	HOT-758	0.0808232	0.155436	10278
oligo_254	Streptococcaceae_TTCCGGTGAGATTGCTTAG	TACGTAGGTCCCGAGCGTTGTCCGGATTTATTGGGCGTAAAGCGAGCGCAGGCGGTTAGATAAGTCTGAAGTTAAAGGCTGTGGCTTAACCATAGTGCGCTTTGGAAACTGTTTAACTTGAGTGCAAGAG	10	99.2	100	Streptococcus oralis,Streptococcus mitis,Streptococcus infantis,Streptococcus mitis bv 2,Streptococcus mitis bv 2,Streptococcus sp.,Streptococcus sp.,Streptococcus sp.,Streptococcus sp.,Streptococcus sp.	HOT-707,HOT-677,HOT-638,HOT-398,HOT-398,HOT-071,HOT-071,HOT-071,HOT-070,HOT-070	0.0115702	0.012001	883
oligo_197	Streptococcaceae_TTCCGGTGAGATTTCCAGA	TACGTAGGTCCCGAGCGTTGTCCGGATTTATTGGGCGTAAAGCGAGCGCAGGCGGTTAGATAAGTCTGAAGTTAAAGGCTGTGGCTTAACCATAGTTCGCTTTGGAAACTGTCAAACTTGAGTGCAGAAG	2	98.5	100	Streptococcus salivarius,Streptococcus vestibularis	HOT-755,HOT-021	0.0271526	0.0141852	1182
oligo_222	Streptococcaceae_TTCCGGTGAGGTTACTTAG	TACGTAGGTCCCGAGCGTTGTCCGGATTTATTGGGCGTAAAGCGAGCGCAGGCGGTTGGATAAGTCTGAAGTTAAAGGCTGTGGCTTAACCATAGTACGCTTTGGAAACTGTTTAACTTGAGTGCAAGAG	10	99.2	100	Streptococcus oralis,Streptococcus mitis,Streptococcus infantis,Streptococcus mitis bv 2,Streptococcus mitis bv 2,Streptococcus sp.,Streptococcus sp.,Streptococcus sp.,Streptococcus sp.,Streptococcus sp.	HOT-707,HOT-677,HOT-638,HOT-398,HOT-398,HOT-071,HOT-071,HOT-071,HOT-070,HOT-070	0.0132334	0.0143185	1037
oligo_193	Streptococcaceae_TTCCGGTGAGTTCACTTAG	TACGTAGGTCCCGAGCGTTGTCCGGATTTATTGGGCGTAAAGCGAGCGCAGGCGGTTTGATAAGTCTGAAGTTAAAGGCTGTGGCTCAACCATAGTACGCTTTGGAAACTGTTTAACTTGAGTGCAAGAG	10	98.5	100	Streptococcus oralis,Streptococcus mitis,Streptococcus infantis,Streptococcus mitis bv 2,Streptococcus mitis bv 2,Streptococcus sp.,Streptococcus sp.,Streptococcus sp.,Streptococcus sp.,Streptococcus sp.	HOT-707,HOT-677,HOT-638,HOT-398,HOT-398,HOT-071,HOT-071,HOT-071,HOT-070,HOT-070	0.0289102	0.0137464	1188
oligo_189	Streptococcaceae_TTCCGGTGAGTTCTCCAAG	TACGTAGGTCCCGAGCGTTGTCCGGATTTATTGGGCGTAAAGCGAGCGCAGGCGGTTTGATAAGTCTGAAGTTAAAGGCTGTGGCTCAACCATAGTTCGCTTTGGAAACTGTCAAACTTGAGTGCAAGAG	2	100	96.9	Streptococcus salivarius,Streptococcus vestibularis	HOT-755,HOT-021	0.0287255	0.0145239	1233
oligo_006	Streptococcaceae_TTCCGGTGAGTTCTCCAGA	TACGTAGGTCCCGAGCGTTGTCCGGATTTATTGGGCGTAAAGCGAGCGCAGGCGGTTTGATAAGTCTGAAGTTAAAGGCTGTGGCTCAACCATAGTTCGCTTTGGAAACTGTCAAACTTGAGTGCAGAAG	2	100	100	Streptococcus salivarius,Streptococcus vestibularis	HOT-755,HOT-021	4.10934	2.20866	179319
oligo_290	Streptococcaceae_TTCCGGTGAGTTCTCCAGC	TACGTAGGTCCCGAGCGTTGTCCGGATTTATTGGGCGTAAAGCGAGCGCAGGCGGTTTGATAAGTCTGAAGTTAAAGGCTGTGGCTCAACCATAGTTCGCTTTGGAAACTGTCAAACTTGAGTGCAGCAG	2	100	97.7	Streptococcus salivarius,Streptococcus vestibularis	HOT-755,HOT-021	0.0190431	0.009294	750
oligo_122	Streptococcaceae_TTCCGGTGAGTTCTCTTAG	TACGTAGGTCCCGAGCGTTGTCCGGATTTATTGGGCGTAAAGCGAGCGCAGGCGGTTTGATAAGTCTGAAGTTAAAGGCTGTGGCTCAACCATAGTTCGCTTTGGAAACTGTTTAACTTGAGTGCAAGAG	10	97.7	100	Streptococcus oralis,Streptococcus mitis,Streptococcus infantis,Streptococcus mitis bv 2,Streptococcus mitis bv 2,Streptococcus sp.,Streptococcus sp.,Streptococcus sp.,Streptococcus sp.,Streptococcus sp.	HOT-707,HOT-677,HOT-638,HOT-398,HOT-398,HOT-071,HOT-071,HOT-071,HOT-070,HOT-070	0.048858	0.0257005	2118
oligo_271	Streptococcaceae_TTCCGGTGAGTTCTCTTGA	TACGTAGGTCCCGAGCGTTGTCCGGATTTATTGGGCGTAAAGCGAGCGCAGGCGGTTTGATAAGTCTGAAGTTAAAGGCTGTGGCTCAACCATAGTTCGCTTTGGAAACTGTTTAACTTGAGTGCAGAAG	2	98.5	100	Streptococcus salivarius,Streptococcus vestibularis	HOT-755,HOT-021	0.0319415	0.00801924	820
oligo_056	Streptococcaceae_TTCCGGTGAGTTTACTTAG	TACGTAGGTCCCGAGCGTTGTCCGGATTTATTGGGCGTAAAGCGAGCGCAGGCGGTTTGATAAGTCTGAAGTTAAAGGCTGTGGCTTAACCATAGTACGCTTTGGAAACTGTTTAACTTGAGTGCAAGAG	10	99.2	100	Streptococcus oralis,Streptococcus mitis,Streptococcus infantis,Streptococcus mitis bv 2,Streptococcus mitis bv 2,Streptococcus sp.,Streptococcus sp.,Streptococcus sp.,Streptococcus sp.,Streptococcus sp.	HOT-707,HOT-677,HOT-638,HOT-398,HOT-398,HOT-071,HOT-071,HOT-071,HOT-070,HOT-070	0.191017	0.106209	8775
oligo_093	Streptococcaceae_TTCCGGTGAGTTTACTTGA	TACGTAGGTCCCGAGCGTTGTCCGGATTTATTGGGCGTAAAGCGAGCGCAGGCGGTTTGATAAGTCTGAAGTTAAAGGCTGTGGCTTAACCATAGTACGCTTTGGAAACTGTTTAACTTGAGTGCAGAAG	6	99.2	100	Streptococcus oligofermentans,Streptococcus sinensis,Streptococcus gordonii,Streptococcus cristatus,Streptococcus sp.,Streptococcus sp.	HOT-886,HOT-767,HOT-622,HOT-578,HOT-069,HOT-056	0.136229	0.0326511	3349
oligo_161	Streptococcaceae_TTCCGGTGGGATTACTTAG	TACGTAGGTCCCGAGCGTTGTCCGGATTTATTGGGCGTAAAGCGGGCGCAGGCGGTTAGATAAGTCTGAAGTTAAAGGCTGTGGCTTAACCATAGTACGCTTTGGAAACTGTTTAACTTGAGTGCAAGAG	10	99.2	100	Streptococcus oralis,Streptococcus mitis,Streptococcus infantis,Streptococcus mitis bv 2,Streptococcus mitis bv 2,Streptococcus sp.,Streptococcus sp.,Streptococcus sp.,Streptococcus sp.,Streptococcus sp.	HOT-707,HOT-677,HOT-638,HOT-398,HOT-398,HOT-071,HOT-071,HOT-071,HOT-070,HOT-070	0.021591	0.0197415	1466
oligo_090	Streptococcaceae_TTGGAGAGAGATTACTTAG	TACGTAGGTGGCAAGCGTTGTCCGGAATTATTGGGCGTAAAGCGAGCGCAGGCGGTTAGATAAGTCTGAAGTTAAAGGCTGTGGCTTAACCATAGTACGCTTTGGAAACTGTTTAACTTGAGTGCAAGAG	1	99.2	96.9	Streptococcus sp.	HOT-487	0.0740222	0.0438375	3539
oligo_263	Streptococcaceae_TTGGAGAGAGATTACTTGA	TACGTAGGTGGCAAGCGTTGTCCGGAATTATTGGGCGTAAAGCGAGCGCAGGCGGTTAGATAAGTCTGAAGTTAAAGGCTGTGGCTTAACCATAGTACGCTTTGGAAACTGTTTAACTTGAGTGCAGAAG	1	99.2	100	Streptococcus sp.	HOT-487	0.0329776	0.00853663	847
oligo_258	Streptococcaceae_TTGGAGAGAGTTCTCCAGA	TACGTAGGTGGCAAGCGTTGTCCGGAATTATTGGGCGTAAAGCGAGCGCAGGCGGTTTGATAAGTCTGAAGTTAAAGGCTGTGGCTCAACCATAGTTCGCTTTGGAAACTGTCAAACTTGAGTGCAGAAG	2	96.9	100	Streptococcus salivarius,Streptococcus vestibularis	HOT-755,HOT-021	0.0240749	0.0100318	872
oligo_058	Streptococcaceae_TTGGAGTGAGATTACTTAG	TACGTAGGTGGCAAGCGTTGTCCGGATTTATTGGGCGTAAAGCGAGCGCAGGCGGTTAGATAAGTCTGAAGTTAAAGGCTGTGGCTTAACCATAGTACGCTTTGGAAACTGTTTAACTTGAGTGCAAGAG	1	100	96.9	Streptococcus sp.	HOT-487	0.152124	0.113695	8740
oligo_139	Streptococcaceae_TTGGAGTGAGATTACTTGA	TACGTAGGTGGCAAGCGTTGTCCGGATTTATTGGGCGTAAAGCGAGCGCAGGCGGTTAGATAAGTCTGAAGTTAAAGGCTGTGGCTTAACCATAGTACGCTTTGGAAACTGTTTAACTTGAGTGCAGAAG	1	100	100	Streptococcus sp.	HOT-487	0.0645457	0.0201958	1906
oligo_125	Streptococcaceae_TTGGAGTGAGTTCTCCAGA	TACGTAGGTGGCAAGCGTTGTCCGGATTTATTGGGCGTAAAGCGAGCGCAGGCGGTTTGATAAGTCTGAAGTTAAAGGCTGTGGCTCAACCATAGTTCGCTTTGGAAACTGTCAAACTTGAGTGCAGAAG	2	97.7	100	Streptococcus salivarius,Streptococcus vestibularis	HOT-755,HOT-021	0.0515138	0.0248112	2096
oligo_182	Veillonellaceae_CCGGACCCACACTTG	TACGTAGGTCCCGAGCGTTGTCCGGAATTATTGGGCGTAAAGCGCGCGCAGGCGGATCAGTCAGTCTGTCTTAAAAGTTCGGGGCTTAACCCCGTGATGGGATGGAAACTGCTGATCTAGAGTATCGGAG	5	97.7	100	Veillonella parvula,Veillonella parvula,Veillonella parvula,Veillonella parvula,Veillonella parvula	HOT-161,HOT-161,HOT-161,HOT-161,HOT-161	0.00685118	0.01835	1259
oligo_229	Veillonellaceae_CCGGACCCACATTTG	TACGTAGGTCCCGAGCGTTGTCCGGAATTATTGGGCGTAAAGCGCGCGCAGGCGGATCAGTTAGTCTGTCTTAAAAGTTCGGGGCTTAACCCCGTGATGGGATGGAAACTGCTGATCTAGAGTATCGGAG	6	96.9	100	Veillonella parvula,Veillonella parvula,Veillonella parvula,Veillonella parvula,Veillonella parvula,Veillonella rogosae	HOT-161,HOT-161,HOT-161,HOT-161,HOT-161,HOT-158	0.00548149	0.0140219	986
oligo_217	Veillonellaceae_CCGGACCCATGCTCA	TACGTAGGTCCCGAGCGTTGTCCGGAATTATTGGGCGTAAAGCGCGCGCAGGCGGATTGGTCAGTCTGTCTTAAAAGTTCGGGGCTTAACCCCGTGATGGGATGGAAACTGCCAATCTAGAGTATCGGAG	2	97.7	100	Veillonella atypica,Veillonella dispar	HOT-524,HOT-160	0.0462518	0.0100693	1049
oligo_144	Veillonellaceae_CCGGTCCCACACTTG	TACGTAGGTCCCGAGCGTTGTCCGGATTTATTGGGCGTAAAGCGCGCGCAGGCGGATCAGTCAGTCTGTCTTAAAAGTTCGGGGCTTAACCCCGTGATGGGATGGAAACTGCTGATCTAGAGTATCGGAG	5	96.9	100	Veillonella parvula,Veillonella parvula,Veillonella parvula,Veillonella parvula,Veillonella parvula	HOT-161,HOT-161,HOT-161,HOT-161,HOT-161	0.0119735	0.0241894	1728
oligo_168	Veillonellaceae_CCGGTCCCACATTTG	TACGTAGGTCCCGAGCGTTGTCCGGATTTATTGGGCGTAAAGCGCGCGCAGGCGGATCAGTTAGTCTGTCTTAAAAGTTCGGGGCTTAACCCCGTGATGGGATGGAAACTGCTGATCTAGAGTATCGGAG	6	96.2	100	Veillonella parvula,Veillonella parvula,Veillonella parvula,Veillonella parvula,Veillonella parvula,Veillonella rogosae	HOT-161,HOT-161,HOT-161,HOT-161,HOT-161,HOT-158	0.00834611	0.0200709	1423
oligo_164	Veillonellaceae_CCGGTCCCATGCTCA	TACGTAGGTCCCGAGCGTTGTCCGGATTTATTGGGCGTAAAGCGCGCGCAGGCGGATTGGTCAGTCTGTCTTAAAAGTTCGGGGCTTAACCCCGTGATGGGATGGAAACTGCCAATCTAGAGTATCGGAG	2	96.9	100	Veillonella atypica,Veillonella dispar	HOT-524,HOT-160	0.0670962	0.0138557	1453
oligo_236	Veillonellaceae_CGGGACCCACACTTG	TACGTAGGGCGCGAGCGTTGTCCGGAATTATTGGGCGTAAAGCGCGCGCAGGCGGATCAGTCAGTCTGTCTTAAAAGTTCGGGGCTTAACCCCGTGATGGGATGGAAACTGCTGATCTAGAGTATCGGAG	5	97.7	100	Veillonella parvula,Veillonella parvula,Veillonella parvula,Veillonella parvula,Veillonella parvula	HOT-161,HOT-161,HOT-161,HOT-161,HOT-161	0.00819422	0.0137457	961
oligo_280	Veillonellaceae_CGGGACCCACATTTG	TACGTAGGGCGCGAGCGTTGTCCGGAATTATTGGGCGTAAAGCGCGCGCAGGCGGATCAGTTAGTCTGTCTTAAAAGTTCGGGGCTTAACCCCGTGATGGGATGGAAACTGCTGATCTAGAGTATCGGAG	6	97	100	Veillonella parvula,Veillonella parvula,Veillonella parvula,Veillonella parvula,Veillonella parvula,Veillonella rogosae	HOT-161,HOT-161,HOT-161,HOT-161,HOT-161,HOT-158	0.005549	0.0112954	794
oligo_235	Veillonellaceae_CGGGACCCATGCTCA	TACGTAGGGCGCGAGCGTTGTCCGGAATTATTGGGCGTAAAGCGCGCGCAGGCGGATTGGTCAGTCTGTCTTAAAAGTTCGGGGCTTAACCCCGTGATGGGATGGAAACTGCCAATCTAGAGTATCGGAG	2	97.7	100	Veillonella atypica,Veillonella dispar	HOT-524,HOT-160	0.0571324	0.00741376	973
oligo_099	Veillonellaceae_GGAGACCCAAGCTCA	TACGTAGGTGGCAAGCGTTGTCCGGAATTATTGGGCGTAAAGCGCGCGCAGGCGGATAGGTCAGTCTGTCTTAAAAGTTCGGGGCTTAACCCCGTGATGGGATGGAAACTGCCAATCTAGAGTATCGGAG	1	100	100	Veillonella dispar	HOT-160	0.155706	0.0342481	3072
oligo_155	Veillonellaceae_GGAGACCCACACGTG	TACGTAGGTGGCAAGCGTTGTCCGGAATTATTGGGCGTAAAGCGCGCGCAGGCGGATCAGTCAGTCTGTCTTAAAAGTTCGGGGCTTAACCCCGTGAGGGGATGGAAACTGCTGATCTAGAGTATCGGAG	1	100	100	Veillonella denticariosi	HOT-887	0.0176408	0.0232149	1592
oligo_064	Veillonellaceae_GGAGACCCACACTCA	TACGTAGGTGGCAAGCGTTGTCCGGAATTATTGGGCGTAAAGCGCGCGCAGGCGGATCAGTCAGTCTGTCTTAAAAGTTCGGGGCTTAACCCCGTGATGGGATGGAAACTGCCAATCTAGAGTATCGGAG	1	99.2	100	Veillonella atypica	HOT-524	0.157407	0.084524	6702
oligo_007	Veillonellaceae_GGAGACCCACACTTG	TACGTAGGTGGCAAGCGTTGTCCGGAATTATTGGGCGTAAAGCGCGCGCAGGCGGATCAGTCAGTCTGTCTTAAAAGTTCGGGGCTTAACCCCGTGATGGGATGGAAACTGCTGATCTAGAGTATCGGAG	5	100	100	Veillonella parvula,Veillonella parvula,Veillonella parvula,Veillonella parvula,Veillonella parvula	HOT-161,HOT-161,HOT-161,HOT-161,HOT-161	1.21838	2.46376	165553
oligo_076	Veillonellaceae_GGAGACCCACATTCA	TACGTAGGTGGCAAGCGTTGTCCGGAATTATTGGGCGTAAAGCGCGCGCAGGCGGATCAGTTAGTCTGTCTTAAAAGTTCGGGGCTTAACCCCGTGATGGGATGGAAACTGCCAATCTAGAGTATCGGAG	1	98.5	100	Veillonella atypica	HOT-524	0.106798	0.0581652	4700
oligo_009	Veillonellaceae_GGAGACCCACATTTG	TACGTAGGTGGCAAGCGTTGTCCGGAATTATTGGGCGTAAAGCGCGCGCAGGCGGATCAGTTAGTCTGTCTTAAAAGTTCGGGGCTTAACCCCGTGATGGGATGGAAACTGCTGATCTAGAGTATCGGAG	6	99.2	100	Veillonella parvula,Veillonella parvula,Veillonella parvula,Veillonella parvula,Veillonella parvula,Veillonella rogosae	HOT-161,HOT-161,HOT-161,HOT-161,HOT-161,HOT-158	0.886965	2.08325	141823
oligo_145	Veillonellaceae_GGAGACCCACGCTCA	TACGTAGGTGGCAAGCGTTGTCCGGAATTATTGGGCGTAAAGCGCGCGCAGGCGGATCGGTCAGTCTGTCTTAAAAGTTCGGGGCTTAACCCCGTGATGGGATGGAAACTGCCAATCTAGAGTATCGGAG	3	99.2	100	Veillonella atypica,Veillonella dispar,Veillonella dispar	HOT-524,HOT-160,HOT-160	0.0724068	0.0205025	1728
oligo_010	Veillonellaceae_GGAGACCCATGCTCA	TACGTAGGTGGCAAGCGTTGTCCGGAATTATTGGGCGTAAAGCGCGCGCAGGCGGATTGGTCAGTCTGTCTTAAAAGTTCGGGGCTTAACCCCGTGATGGGATGGAAACTGCCAATCTAGAGTATCGGAG	2	100	100	Veillonella atypica,Veillonella dispar	HOT-524,HOT-160	6.6423	1.36742	141767
oligo_047	Veillonellaceae_GGAGACCCATGCTTG	TACGTAGGTGGCAAGCGTTGTCCGGAATTATTGGGCGTAAAGCGCGCGCAGGCGGATTGGTCAGTCTGTCTTAAAAGTTCGGGGCTTAACCCCGTGATGGGATGGAAACTGCTGATCTAGAGTATCGGAG	7	98.5	100	Veillonella atypica,Veillonella parvula,Veillonella parvula,Veillonella parvula,Veillonella parvula,Veillonella parvula,Veillonella dispar	HOT-524,HOT-161,HOT-161,HOT-161,HOT-161,HOT-161,HOT-160	0.239743	0.131208	10453
oligo_059	Veillonellaceae_GGAGACCCCTACTTA	TACGTAGGTGGCAAGCGTTGTCCGGAATTATTGGGCGTAAAGCGCGCGCAGGCGGCCTATCCAGTCTGTCTTAAAAGTTCGGGGCTCAACCCCGTGATGGGATGGAAACTAGTAGGCTAGAGTATCGGAG	2	100	100	Veillonella sp.,Veillonella sp.	HOT-780,HOT-780	0.0309088	0.131568	8461
oligo_142	Veillonellaceae_GGAGACCTATGCTCA	TACGTAGGTGGCAAGCGTTGTCCGGAATTATTGGGCGTAAAGCGCGCGCAGGTGGATTGGTCAGTCTGTCTTAAAAGTTCGGGGCTTAACCCCGTGATGGGATGGAAACTGCCAATCTAGAGTATCGGAG	2	99.2	100	Veillonella atypica,Veillonella dispar	HOT-524,HOT-160	0.205732	0.00133979	1774
oligo_065	Veillonellaceae_GGAGAGCCCTCATGA	TACGTAGGTGGCAAGCGTTGTCCGGAATTATTGGGCGTAAAGGGCGCGCAGGCGGCTTCTTAAGTCTGTCTTAAAAGTGCGGGGCTTAACCCCGTGATGGGATGGAAACTGGGAAGCTCAGAGTATCGGA	2	100	100	Megasphaera micronuciformis,Megasphaera micronuciformis	HOT-122,HOT-122	0.181664	0.0771288	6657
oligo_303	Veillonellaceae_GGGGAACCCTAAGTA	TACGTAGGTGGCGAGCGTTGTCCGGAATTATTGGGCGTAAAGAGCATGTAGGCGGCTTAATAAGTCGAGCGTGAAAATGCGGGGCTCAACCCCGTATGGCGCTGGAAACTGTTAGGCTTGAGTGCAGGAG	2	94.6	42.3	Rothia dentocariosa,Rothia aeria	HOT-587,HOT-188	0	0.263766	661
oligo_112	Veillonellaceae_GGGGAGACGCGATCG	TACGTAGGTGGCGAGCGTTGTCCGGAATCATTGGGCGTAAAGGGAGCGCAGGCGGGCCGGTAAGTCTTACTTAAAAGTGCGGGGCTCAACCCCGTGATGGGAGAGAAACTATCGGTCTTGAGTACAGGAG	2	100	100	Selenomonas sp.,Selenomonas sp.	HOT-478,HOT-149	0.0196498	0.0360475	2554

## Sheet: COUNTS MATRIX
OLIGO_ID	OLIGOTYPE	TOTAL COUNTS	F4-0000	F4-0001	F4-0002	F4-0003	F4-0004	F4-0005	F4-0006	F4-0007	F4-0008	F4-0009	F4-0010	F4-0011	F4-0012	F4-0013	F4-0014	F4-0015	F4-0016	F4-0017	F4-0018	F4-0019	F4-0020	F4-0021	F4-0022	F4-0023	F4-0024	F4-0025	F4-0026	F4-0027	F4-0028	F4-0029	F4-0030	F4-0031	F4-0042	F4-0043	F4-0044	F4-0045	F4-0046	F4-0047	F4-0048	F4-0049	F4-0050	F4-0051	F4-0053	F4-0054	F4-0055	F4-0056	F4-0057
oligo_040	Actinomycetaceae_CCA	13411	10	12	8	13	21	7	11	20	3	15	7	11	6	17	12	11	10	7	16	9	10	1	62	7	5	35	38	2	17	16	16	8	9	14	18	15	11	34	3	20	13	43	33	17	46	3	13
oligo_036	Actinomycetaceae_CTA	14788	8	11	8	11	9	8	2	20	4	7	23	8	1	10	14	10	4	12	9	1	9	2	32	3	4	17	26	2	4	0	10	12	1	8	16	5	1	27	0	16	15	22	17	19	54	3	19
oligo_135	Actinomycetaceae_TCA	1943	2	2	2	5	3	0	2	1	1	0	2	1	0	4	4	2	3	1	6	1	4	0	4	3	2	4	2	0	4	3	1	1	3	1	1	1	4	2	4	2	1	2	3	1	1	0	3
oligo_194	Actinomycetaceae_TCG	1183	3	2	2	7	6	1	4	10	5	1	2	1	12	11	4	2	6	1	15	7	7	4	2	1	1	0	2	1	5	2	11	5	5	0	1	1	4	0	3	0	2	1	2	0	1	2	7
oligo_026	Bacillales_GAT	38537	71	40	59	25	48	17	60	58	64	67	68	38	27	108	58	73	85	42	53	34	37	21	98	66	59	87	114	18	94	50	94	58	32	53	106	70	22	71	21	47	25	69	69	66	57	100	55
oligo_243	Bacillales_GCG	919	0	0	0	1	1	1	3	4	0	0	2	1	0	2	0	4	2	1	3	0	1	0	2	2	1	2	2	0	2	2	1	3	0	1	1	0	0	4	1	2	0	0	2	1	0	0	2
oligo_191	Campylobacteraceae_AATA	1199	10	17	9	18	1	16	12	1	5	1	1	0	2	1	1	1	1	7	0	1	15	2	1	1	6	1	1	3	2	0	0	2	0	0	1	1	0	0	0	0	0	0	1	0	0	0	1
oligo_202	Campylobacteraceae_AATG	1126	1	0	0	0	0	0	0	0	0	0	0	0	1	0	0	0	0	0	0	0	0	0	0	0	0	0	0	0	0	0	0	0	0	0	0	0	0	0	0	0	0	0	0	0	0	0	0
oligo_255	Campylobacteraceae_AGTA	882	1	0	0	0	0	0	0	0	0	0	1	0	0	0	0	0	0	0	0	0	0	0	0	2	3	1	1	0	0	0	2	0	0	0	0	0	0	0	1	1	0	0	0	0	0	0	0
oligo_019	Campylobacteraceae_TAAA	59120	108	73	71	136	46	251	43	25	43	38	61	31	10	56	109	103	66	82	34	26	160	23	66	23	57	63	68	31	55	23	60	63	99	47	43	19	26	56	26	46	18	29	62	32	122	113	59
oligo_175	Carnobacteriaceae_GCATG	1322	0	0	0	2	0	3	5	3	3	0	1	3	1	7	4	13	6	1	2	1	0	0	4	1	0	1	0	1	3	2	3	5	1	2	1	1	3	7	1	5	4	4	1	2	5	8	2
oligo_086	Carnobacteriaceae_GCGTG	4075	2	0	1	3	3	5	17	6	0	3	3	2	4	4	8	9	7	2	6	3	2	4	3	1	1	1	0	2	12	4	8	5	1	3	3	2	4	2	2	4	3	1	2	4	2	4	3
oligo_292	Carnobacteriaceae_GGGAG	732	0	0	0	0	2	2	5	0	0	1	2	3	1	3	4	2	0	2	2	2	1	1	4	1	0	1	1	0	0	2	6	1	4	1	3	0	0	2	0	1	0	1	1	0	0	1	0
oligo_018	Carnobacteriaceae_GGGTG	59526	8	4	38	35	102	78	230	117	52	68	64	68	39	173	86	136	89	25	91	52	42	50	55	58	42	38	32	28	103	62	98	39	38	35	60	68	68	64	24	63	42	40	42	34	63	108	59
oligo_081	Carnobacteriaceae_GGGTT	4277	1	2	3	2	1	3	5	3	1	0	2	5	6	0	0	2	0	1	5	1	3	9	9	11	6	0	0	2	9	7	3	0	0	3	1	1	0	2	2	1	1	0	0	1	1	2	2
oligo_304	Flavobacteriaceae_CAGTTGT	660	0	0	0	0	0	0	0	0	0	0	0	0	0	0	0	0	0	0	0	0	0	0	0	0	0	0	0	0	0	0	0	0	0	0	0	0	0	0	0	0	0	0	0	0	0	0	0
oligo_102	Flavobacteriaceae_CGAAGCT	2947	1	2	0	2	0	1	1	2	1	0	0	0	0	0	0	0	0	0	0	0	0	0	4	0	0	0	0	0	0	0	0	0	0	0	0	0	0	0	1	0	2	0	0	2	0	1	4
oligo_070	Flavobacteriaceae_CGATTAT	5936	0	0	0	0	0	0	0	0	0	0	0	0	0	0	0	0	0	0	0	0	0	0	0	0	0	0	0	0	0	0	0	0	0	0	0	0	0	0	0	0	0	0	0	0	0	0	0
oligo_113	Flavobacteriaceae_CGGAGCT	2476	0	0	0	0	0	0	0	0	0	0	0	0	0	0	0	0	0	0	0	0	0	0	2	0	0	0	0	0	0	0	0	0	0	0	0	0	0	0	0	0	1	0	2	0	1	1	8
oligo_273	Flavobacteriaceae_CGGCTGC	814	0	0	0	0	0	0	0	0	0	0	0	0	0	0	0	0	0	0	0	0	0	0	0	0	0	0	0	0	0	0	0	0	0	0	0	0	0	0	0	0	0	0	0	0	0	0	0
oligo_050	Flavobacteriaceae_CGGCTGT	9830	0	0	0	0	1	1	7	14	6	3	0	1	3	4	4	4	7	3	1	3	5	19	1	2	6	1	4	1	1	1	1	3	1	2	3	12	3	14	10	14	3	4	0	5	2	14	5
oligo_308	Flavobacteriaceae_CGGTTGT	635	0	0	0	0	0	0	0	0	0	0	0	0	0	0	0	0	0	0	0	0	0	1	0	0	0	0	0	0	0	0	0	0	0	0	0	1	0	0	0	0	0	0	0	0	0	0	0
oligo_097	Flavobacteriaceae_TGAGGAT	3245	18	49	4	62	4	59	22	7	3	3	3	0	0	3	0	4	2	8	1	1	21	6	6	5	16	1	3	3	2	1	5	1	2	4	1	1	3	2	2	8	9	4	0	2	2	2	7
oligo_172	Flavobacteriaceae_TGAGTAT	1367	0	0	0	0	0	0	0	0	0	0	0	0	0	0	0	0	0	0	0	0	0	0	0	0	1	0	0	0	0	1	0	0	0	0	0	1	0	0	1	0	1	0	0	0	0	0	0
oligo_262	Fusobacteriaceae_CTTCAAATACTGGTCATGGG	848	0	0	0	0	1	0	0	0	0	0	0	0	0	0	1	1	0	0	0	0	0	0	1	0	1	0	1	0	0	0	1	3	0	0	1	1	1	2	0	3	4	2	0	0	0	1	0
oligo_108	Fusobacteriaceae_GAGTCAATACTGGTCATGGG	2726	6	0	1	1	6	9	1	0	4	0	0	0	3	0	4	5	3	2	0	1	5	2	5	2	1	2	1	1	3	6	2	8	8	0	0	1	0	2	7	5	4	3	2	0	0	1	4
oligo_215	Fusobacteriaceae_GGATGGATACTGGTCATGGG	1058	0	0	0	0	0	0	0	0	0	0	0	0	0	0	1	0	1	0	0	0	0	3	0	1	0	3	0	0	0	2	6	3	0	0	1	4	5	0	4	2	8	1	0	0	0	0	0
oligo_160	Fusobacteriaceae_TCTCAAATACTGGTCATGGG	1484	0	0	0	0	0	1	0	3	0	1	1	0	0	0	2	0	1	0	0	0	0	0	4	0	1	1	1	0	2	1	2	2	0	3	2	5	1	1	2	4	4	1	1	1	0	0	0
oligo_104	Fusobacteriaceae_TGTCCGATACTGGTCATGGG	2914	1	0	0	0	1	1	1	2	3	2	2	0	1	2	8	5	4	0	2	0	2	1	10	3	2	5	2	1	5	7	3	2	1	1	8	6	3	20	6	17	18	5	4	4	2	5	0
oligo_080	Fusobacteriaceae_TGTCCGGTACTGGTCATGGG	4305	0	1	0	0	1	2	2	4	4	4	1	1	0	0	2	1	1	0	0	0	1	2	8	2	4	1	10	0	3	7	1	2	2	3	3	5	1	9	1	5	12	4	3	0	1	9	0
oligo_278	Fusobacteriaceae_TGTGGAATACTGGTCATGGG	798	3	0	0	0	1	1	1	0	1	1	0	0	0	0	1	2	1	1	0	0	1	0	2	0	0	0	0	0	0	0	1	2	3	0	1	0	0	1	1	1	2	2	3	1	0	1	0
oligo_167	Fusobacteriaceae_TGTGGAGAACTGGTCATGGG	1425	6	0	1	1	2	1	1	1	8	0	1	1	1	2	3	1	1	2	0	0	1	0	2	1	3	2	1	0	1	0	5	2	6	0	0	1	0	0	4	2	0	1	1	0	0	0	2
oligo_180	Fusobacteriaceae_TGTGGAGTACTGGTCATGGG	1267	1	0	0	0	2	0	0	0	4	0	0	0	0	1	2	3	2	0	0	0	1	1	1	2	1	0	2	0	0	2	3	1	1	0	2	1	0	2	0	3	3	0	3	0	0	1	2
oligo_149	Fusobacteriaceae_TTCCAAATACTGGTCATGGG	1667	0	1	0	0	1	0	0	0	0	1	0	0	1	0	1	3	2	0	0	0	1	0	1	0	0	1	1	0	3	2	1	1	0	1	2	1	1	2	0	3	1	0	2	2	0	1	0
oligo_252	Fusobacteriaceae_TTTCAAACACTGGTCATGGG	892	0	0	0	0	0	0	1	0	1	2	0	0	0	0	0	0	1	0	0	0	0	1	1	0	0	2	1	0	0	1	1	0	0	1	0	1	0	0	1	3	1	1	0	1	0	1	0
oligo_166	Fusobacteriaceae_TTTCAAATACCGGTCATGGG	1437	0	0	0	0	2	3	1	4	1	2	0	0	0	0	2	0	1	1	0	1	2	1	3	0	0	2	0	0	1	3	1	0	2	1	0	0	0	1	1	2	5	0	0	0	0	0	1
oligo_063	Fusobacteriaceae_TTTCAAATACCTATGTTAGG	7101	0	0	0	0	0	0	0	0	0	0	0	0	0	0	0	0	0	0	1	0	3	2	0	5	4	1	2	0	2	3	0	0	0	1	2	0	0	0	1	0	0	0	0	0	0	0	2
oligo_203	Fusobacteriaceae_TTTCAAATACTAGTCATGGG	1121	8	5	3	2	2	12	4	5	7	6	0	1	1	1	3	3	5	6	1	1	7	3	2	0	9	4	0	0	1	4	9	2	1	1	1	2	4	3	1	8	5	0	0	0	1	2	1
oligo_071	Fusobacteriaceae_TTTCAAATACTAGTTGTAGG	5786	57	106	37	90	15	140	32	29	22	15	11	4	23	15	20	18	29	48	9	5	73	17	28	9	90	14	14	21	9	16	27	22	10	4	4	13	10	13	9	10	11	8	17	5	4	8	27
oligo_210	Fusobacteriaceae_TTTCAAATACTGGCCATGGG	1070	1	1	0	1	0	0	0	0	0	0	0	0	0	0	0	0	2	0	0	0	0	0	0	0	1	3	2	0	0	0	0	0	1	0	0	2	0	2	1	1	1	0	0	0	1	1	0
oligo_226	Fusobacteriaceae_TTTCAAATACTGGTCACGGG	1027	1	0	0	0	2	0	1	0	0	0	0	0	0	0	0	1	0	0	0	0	0	1	2	0	2	2	1	0	1	2	1	1	1	0	1	1	0	1	0	3	1	4	1	0	1	0	0
oligo_037	Fusobacteriaceae_TTTCAAATACTGGTCATAGG	14680	2	0	0	1	0	1	1	1	1	0	0	0	0	0	0	1	1	0	0	1	0	0	2	2	0	1	0	0	0	0	0	1	0	0	0	0	1	3	1	0	2	0	0	0	0	0	0
oligo_004	Fusobacteriaceae_TTTCAAATACTGGTCATGGG	676133	476	94	120	92	359	378	153	442	598	304	103	58	61	85	601	353	404	145	32	75	402	235	689	323	636	731	416	95	320	552	687	740	582	285	492	977	388	661	664	1078	1313	716	456	224	147	409	240
oligo_153	Fusobacteriaceae_TTTCAAATACTGGTCGTGGG	1601	1	0	0	0	0	0	0	1	2	1	1	0	0	0	2	0	3	0	0	1	0	1	1	2	2	4	3	0	1	0	1	3	0	2	3	6	1	0	5	3	2	0	0	0	1	0	0
oligo_300	Fusobacteriaceae_TTTCAAATACTGGTTATAGA	688	7	6	5	3	0	9	4	0	11	1	3	0	1	0	1	2	2	1	0	0	6	3	0	2	9	1	0	2	1	5	2	3	0	0	0	1	0	0	0	0	0	0	0	0	0	0	2
oligo_073	Fusobacteriaceae_TTTCAAATACTGGTTATAGG	5090	47	25	15	25	5	65	16	5	39	13	2	5	7	3	11	14	7	15	3	2	36	6	0	15	39	7	4	3	8	13	11	9	1	0	0	1	0	1	0	0	1	0	0	0	0	1	2
oligo_045	Fusobacteriaceae_TTTCAAATACTGGTTATGGG	10910	2	0	0	0	0	6	2	3	5	1	1	1	3	0	2	1	1	0	0	0	9	0	1	1	4	7	4	1	4	5	7	2	4	1	3	9	7	7	17	23	21	14	0	1	1	2	0
oligo_041	Fusobacteriaceae_TTTCAAATACTGGTTGTAGG	13051	56	47	19	29	16	39	21	18	19	10	5	5	12	15	24	19	36	23	9	6	40	18	9	16	60	15	7	10	3	10	31	15	12	0	2	9	16	13	13	19	19	8	6	5	3	6	22
oligo_129	Fusobacteriaceae_TTTCAAATATTGGTCATGGG	1993	9	3	2	5	8	14	6	8	12	8	1	1	1	8	26	17	16	4	0	2	11	12	10	17	24	11	2	2	5	12	9	4	13	6	11	20	5	15	13	17	9	7	3	3	3	8	3
oligo_214	Fusobacteriaceae_TTTCAAGTACTGGTCATGGG	1063	2	0	0	0	1	1	3	0	0	0	0	0	0	0	1	0	0	0	0	0	0	0	2	1	3	1	3	0	0	1	1	0	1	0	1	0	0	1	1	1	1	1	1	0	0	2	0
oligo_084	Fusobacteriaceae_TTTCAGATACTAGTTATAGG	4149	15	30	47	36	7	65	15	7	24	10	4	8	16	2	5	6	1	4	2	5	11	5	0	8	9	4	13	2	3	8	4	2	0	1	0	0	0	0	0	0	0	0	0	0	0	0	0
oligo_187	Fusobacteriaceae_TTTCAGATACTGGTAATAGG	1235	0	0	0	0	0	1	0	0	0	0	0	0	0	0	0	0	0	0	0	0	0	0	0	0	0	0	0	0	0	0	0	0	0	0	0	0	0	0	0	0	0	0	0	0	0	0	0
oligo_066	Fusobacteriaceae_TTTCAGATACTGGTCATGGG	6636	32	12	8	15	10	42	19	3	43	13	3	3	4	1	14	9	2	14	1	1	31	5	4	15	28	12	7	2	4	8	8	11	4	2	3	3	3	6	1	4	4	3	1	0	2	3	3
oligo_092	Fusobacteriaceae_TTTCAGATACTGGTTATAGA	3370	30	51	28	28	6	56	22	7	34	2	3	7	9	4	8	7	4	19	4	4	18	3	0	11	20	1	0	8	3	2	5	4	1	0	0	0	0	0	0	0	0	0	0	0	0	0	3
oligo_039	Fusobacteriaceae_TTTCAGATACTGGTTATAGG	13446	102	219	170	152	28	246	96	19	78	56	23	6	38	17	35	28	13	59	9	13	85	7	0	32	104	11	23	41	14	28	22	18	4	2	3	1	3	2	0	0	0	0	3	0	1	2	17
oligo_082	Fusobacteriaceae_TTTCAGATACTGGTTGTAGG	4262	3	23	16	19	0	22	3	0	6	4	2	1	3	0	2	2	2	7	0	0	13	0	0	1	10	2	0	5	0	2	1	0	0	0	0	0	0	0	1	1	0	1	0	0	0	0	1
oligo_156	Fusobacteriaceae_TTTCGAATACTGGTCATGGG	1557	3	0	1	1	1	1	1	1	0	1	1	2	0	0	0	1	0	0	0	0	4	0	3	0	2	3	0	0	1	1	0	1	3	0	2	1	2	2	1	3	1	2	4	1	0	2	2
oligo_028	Lachnospiraceae_AAGGTCATA	31901	37	13	6	5	10	10	3	3	10	6	3	2	6	7	17	4	6	12	3	0	9	3	6	3	10	10	12	7	11	2	5	9	4	0	2	0	4	9	22	22	9	6	4	5	5	8	3
oligo_165	Lachnospiraceae_AGGGTCATA	1451	0	0	0	0	0	0	0	0	0	0	0	0	0	0	0	0	1	0	0	0	0	0	0	0	0	0	1	0	0	0	0	0	0	0	0	0	0	0	0	0	0	0	0	0	0	0	0
oligo_033	Lachnospiraceae_ATACCCGTT	20997	0	0	0	0	0	0	0	0	0	0	0	0	0	0	0	0	0	0	0	0	0	0	0	0	0	0	0	0	0	0	0	0	0	0	0	0	0	0	0	0	0	0	1	0	0	0	0
oligo_020	Lachnospiraceae_ATTACCGTT	56104	60	32	7	18	28	8	14	77	46	37	51	11	17	81	90	53	51	54	27	12	37	4	4	7	37	86	56	7	16	15	33	79	62	60	98	44	18	83	30	50	27	22	7	6	51	52	32
oligo_088	Lachnospiraceae_GAGGTCATA	3985	0	0	0	0	0	0	1	0	0	0	0	0	0	0	0	0	0	0	0	0	0	0	0	0	0	0	0	0	0	0	0	0	0	0	0	0	0	0	0	0	0	1	0	0	0	0	0
oligo_169	Lachnospiraceae_GATGTCATG	1402	4	4	3	3	1	4	3	0	1	0	0	0	1	0	0	0	1	1	2	0	0	0	0	0	0	0	0	0	0	0	1	0	3	4	0	0	2	0	0	1	0	0	0	1	4	2	2
oligo_179	Lachnospiraceae_GTACTTATA	1275	2	0	0	0	0	0	0	0	0	0	0	0	1	0	0	0	0	0	1	0	3	1	0	0	0	0	0	1	0	0	0	0	1	0	0	2	0	1	3	0	0	1	2	0	4	0	0
oligo_085	Lachnospiraceae_GTACTTGTA	4101	4	0	0	0	1	1	0	0	0	0	1	1	2	4	4	0	0	0	2	1	3	1	0	0	1	4	1	0	6	3	2	0	0	2	0	1	2	0	3	0	1	2	1	0	9	1	2
oligo_150	Lachnospiraceae_TACCACTTA	1661	1	1	3	2	0	1	0	0	0	0	0	0	2	2	0	0	0	1	0	0	0	0	0	0	0	1	1	1	0	1	0	2	0	0	0	0	0	1	0	1	1	2	0	0	1	0	0
oligo_053	Lachnospiraceae_TGTCGTCTG	9408	21	4	5	4	10	6	3	3	9	6	14	11	4	5	16	7	8	16	4	0	8	0	19	4	13	13	13	4	27	9	8	15	5	5	7	11	0	9	17	7	13	7	7	11	36	6	8
oligo_272	Leptotrichiaceae_ACAAGC	818	0	0	0	0	0	0	0	0	0	0	0	0	0	0	0	0	0	0	0	0	0	0	0	0	0	1	0	0	0	0	0	0	0	1	0	0	0	0	0	0	0	0	0	0	0	0	0
oligo_106	Leptotrichiaceae_ACAAGT	2862	4	2	2	1	1	7	1	1	0	0	0	0	0	0	0	1	0	0	0	0	1	0	1	0	0	0	1	1	1	0	1	1	0	0	1	0	0	0	0	0	0	1	1	0	1	1	0
oligo_238	Leptotrichiaceae_GAAAAT	940	1	4	0	0	0	0	0	0	2	0	1	0	0	0	0	0	0	0	0	0	0	1	0	0	0	1	4	1	0	0	1	1	0	0	0	0	0	1	0	0	0	0	0	0	0	0	1
oligo_264	Leptotrichiaceae_GCCAAG	846	3	7	2	3	0	4	3	2	0	0	0	0	0	0	1	0	0	0	0	0	0	2	0	0	4	0	3	0	0	0	0	0	0	0	0	0	0	0	0	0	0	0	0	0	0	1	1
oligo_205	Leptotrichiaceae_GCTAAA	1115	4	6	3	5	0	2	1	1	2	0	0	1	1	0	1	0	0	1	0	0	3	1	0	0	8	0	0	1	1	0	0	3	0	0	1	0	0	1	1	1	1	2	0	0	0	0	4
oligo_094	Leptotrichiaceae_GCTACA	3300	0	0	0	0	0	0	0	0	0	0	0	0	0	0	0	0	0	0	0	0	0	0	0	0	0	0	0	0	0	0	0	0	0	0	0	0	0	0	0	0	0	1	0	0	0	0	0
oligo_128	Leptotrichiaceae_GCTAGA	2086	10	30	12	17	5	10	6	3	6	0	1	0	4	4	1	6	2	4	1	0	7	1	1	3	10	2	0	1	0	0	2	3	0	0	0	1	2	2	2	0	1	1	3	0	0	1	4
oligo_032	Leptotrichiaceae_GCTTTA	24799	50	12	13	11	21	30	5	4	34	6	4	8	11	0	14	20	10	2	3	4	7	3	0	7	27	13	10	6	3	8	14	15	2	0	1	5	0	10	5	6	11	10	1	3	2	5	3
oligo_293	Micrococcaceae_TCGAGGT	719	2	2	2	0	6	1	6	0	0	0	0	0	0	0	1	0	1	1	1	0	0	1	1	0	1	1	0	0	0	1	0	0	0	0	0	0	0	0	0	1	0	0	0	1	0	0	1
oligo_014	Micrococcaceae_TCGATAT	112412	43	31	170	128	241	74	576	480	141	287	477	102	82	721	204	256	250	67	156	101	127	298	210	72	52	302	263	181	87	118	138	121	95	201	180	74	468	108	29	93	108	62	434	108	266	149	78
oligo_044	Micrococcaceae_TCGATGC	10957	103	42	51	30	31	10	21	4	3	4	9	3	4	31	30	31	8	7	8	7	19	17	17	10	7	31	31	18	10	7	18	18	16	35	28	28	61	12	4	1	3	5	31	4	15	5	1
oligo_268	Micrococcaceae_TCGGTAT	831	0	1	1	1	2	1	0	3	0	3	3	1	0	5	0	2	2	0	1	0	1	3	1	0	1	0	2	1	0	1	1	0	0	2	1	0	1	1	0	0	0	1	7	0	2	2	0
oligo_206	Micrococcaceae_TGGATAT	1094	0	1	0	0	7	4	5	2	3	2	0	3	4	8	4	7	3	2	6	1	1	5	4	0	3	4	1	2	0	2	3	1	2	0	0	1	0	1	0	1	3	0	3	0	1	2	2
oligo_138	Micrococcaceae_TTGATAT	1911	0	0	2	1	5	0	6	4	3	0	2	5	3	14	3	4	4	3	8	4	3	3	2	0	2	2	1	0	4	1	1	1	2	3	0	1	3	1	2	2	3	1	4	1	2	1	3
oligo_136	Neisseriaceae_CAGGTGAAATCAATCACCCCTGGA	1928	0	0	0	0	0	0	0	0	0	0	0	0	0	0	0	0	0	0	0	0	0	0	0	1	0	0	0	0	0	0	0	0	0	0	0	0	0	0	0	0	0	0	0	0	0	0	0
oligo_162	Neisseriaceae_GAGATGAAATCAATCACCCCTGGA	1459	0	0	0	0	0	0	0	0	0	0	0	0	0	0	0	0	0	0	0	0	0	3	0	0	1	0	0	0	0	0	0	0	2	0	0	2	4	1	4	2	2	0	0	0	0	0	0
oligo_221	Neisseriaceae_GAGGTAAAATCAATCACCCCTGGA	1038	0	0	0	0	0	0	0	0	0	0	0	0	0	0	4	7	3	1	0	1	2	20	1	3	0	3	2	1	0	5	0	2	3	8	4	7	5	6	19	14	9	0	1	1	1	2	2
oligo_052	Neisseriaceae_GAGGTGAAAACAATCACCCCTGGA	9449	0	0	0	0	0	0	0	1	3	0	0	1	0	0	4	9	14	0	0	1	2	20	0	11	0	7	1	1	5	5	1	1	8	6	4	8	11	13	7	15	13	1	3	4	4	8	4
oligo_299	Neisseriaceae_GAGGTGAAAACCATCACCCCTGGA	695	0	0	0	0	0	0	0	0	0	0	0	1	1	0	0	0	0	0	0	0	0	0	0	0	0	0	0	0	0	0	1	0	0	0	0	0	2	1	1	1	0	1	0	0	0	2	0
oligo_130	Neisseriaceae_GAGGTGAAAACCGGCACCCCTGGA	1988	1	0	0	0	0	0	0	0	2	0	0	0	0	0	0	1	0	0	0	0	1	5	0	1	2	0	0	1	0	2	0	2	0	3	1	2	1	3	2	3	4	0	0	0	0	1	1
oligo_261	Neisseriaceae_GAGGTGAAAACCGTCACCCCTGGA	860	0	0	0	0	0	0	1	0	1	0	0	0	0	0	1	0	0	0	0	0	0	0	0	0	1	2	0	0	0	1	1	0	0	2	0	0	3	0	1	0	0	0	0	1	0	0	0
oligo_024	Neisseriaceae_GAGGTGAAATCAATCACCCCTGGA	42034	0	0	0	0	0	0	0	0	4	0	0	0	1	4	16	24	28	2	1	3	4	68	7	24	6	20	5	5	8	14	17	10	20	20	17	23	23	20	40	50	29	2	4	10	4	15	4
oligo_141	Neisseriaceae_GAGGTGAAATCGATCACCCCTGGA	1806	4	4	4	4	1	1	8	1	8	1	0	0	0	10	4	5	2	1	1	2	5	6	0	4	1	3	0	1	1	2	4	0	1	0	0	2	1	0	2	7	0	0	1	2	0	1	1
oligo_286	Neisseriaceae_TAAGTGAAATCAATCACCCCTGGA	771	0	0	0	0	0	0	0	0	0	0	0	0	0	0	0	0	0	0	0	0	0	0	0	0	0	0	0	0	0	0	0	0	0	0	0	0	0	0	0	0	0	0	0	0	0	0	0
oligo_232	Neisseriaceae_TAGATGAAATCAATCACCCCTGGA	984	0	0	0	0	0	0	0	0	0	0	0	0	0	0	0	0	0	0	0	0	0	0	0	0	0	0	0	0	0	0	0	0	0	0	0	0	0	0	0	0	0	0	0	0	0	0	0
oligo_075	Neisseriaceae_TAGGCGAAATCAATCACCCCTGGA	4951	0	0	0	0	0	0	0	0	0	0	0	0	1	0	0	2	1	0	0	0	0	3	0	0	0	0	0	0	0	0	0	0	0	2	0	2	7	0	0	1	0	1	3	0	2	0	1
oligo_313	Neisseriaceae_TAGGCGGTATTAATCACCCCTGGA	591	0	0	0	0	0	0	0	0	0	0	1	0	0	0	0	0	1	0	0	0	0	1	0	0	0	0	0	0	0	0	1	0	0	1	2	0	3	2	0	1	0	1	1	0	1	0	0
oligo_011	Neisseriaceae_TAGGTAAAATCAATCACCCCTGGA	135142	0	0	0	0	1	0	6	8	19	25	33	23	30	109	361	426	682	56	44	67	199	1595	539	722	139	328	354	150	176	187	308	182	958	1464	956	1941	2253	1568	2288	2251	1613	1182	1145	586	328	485	422
oligo_190	Neisseriaceae_TAGGTAAAATCGATCACCCCTGGA	1226	0	0	0	0	0	0	0	0	1	2	2	1	1	3	9	4	5	4	1	5	7	23	6	19	0	6	2	4	1	9	1	2	17	21	6	17	16	10	21	32	11	7	4	0	2	6	14
oligo_213	Neisseriaceae_TAGGTGAAAACAATCACCCCTGGA	1064	0	0	0	0	0	0	0	0	0	0	0	0	0	0	0	1	0	0	0	0	0	0	0	0	0	1	0	0	0	0	0	0	0	0	0	0	0	0	0	2	0	0	1	0	0	0	0
oligo_174	Neisseriaceae_TAGGTGAAACCAATCACCCCTGGA	1328	0	0	0	0	0	0	0	0	0	0	0	0	0	0	0	0	0	0	0	0	0	1	0	1	0	0	0	0	0	0	0	0	0	0	0	0	0	0	0	0	0	0	0	0	0	0	0
oligo_176	Neisseriaceae_TAGGTGAAATCAACCACCCCTGGA	1322	0	0	0	0	0	0	0	0	0	0	0	0	0	0	0	0	0	0	0	0	0	0	0	0	0	0	0	0	0	0	0	0	0	0	0	0	0	0	0	1	0	0	0	0	0	0	0
oligo_309	Neisseriaceae_TAGGTGAAATCAATCAACCCGTTT	627	0	0	0	0	0	0	0	0	0	0	0	0	0	0	0	0	0	0	0	0	0	0	0	0	0	0	0	0	0	0	0	0	0	0	0	0	0	0	0	0	0	0	0	0	0	0	0
oligo_116	Neisseriaceae_TAGGTGAAATCAATCACCCCCGGA	2370	0	0	0	0	0	0	0	0	0	0	0	0	0	0	0	0	0	0	0	0	0	0	0	0	0	1	0	0	0	0	0	0	0	0	0	0	0	0	0	0	0	0	0	0	0	0	0
oligo_298	Neisseriaceae_TAGGTGAAATCAATCACCCCTAGA	698	0	0	0	0	0	0	0	0	0	0	0	0	0	0	0	0	0	0	0	0	0	1	0	0	0	0	0	0	0	0	0	0	0	0	0	0	0	0	0	0	0	0	0	0	0	0	0
oligo_274	Neisseriaceae_TAGGTGAAATCAATCACCCCTGAA	813	0	0	0	0	0	0	0	0	0	0	0	0	0	0	0	0	1	0	0	0	0	0	0	0	0	0	0	0	0	0	0	0	0	0	0	0	0	0	0	0	0	0	0	0	0	0	0
oligo_001	Neisseriaceae_TAGGTGAAATCAATCACCCCTGGA	1445994	0	0	0	1	3	0	5	4	25	19	23	15	29	48	36	62	140	8	8	14	43	212	1	86	14	44	48	17	10	15	15	11	21	29	21	23	25	14	28	36	16	5	10	5	4	6	13
oligo_109	Neisseriaceae_TAGGTGAAATCAATCACCCCTGGG	2709	0	0	0	0	0	0	0	0	0	1	0	0	0	0	0	0	2	0	0	0	0	1	0	0	0	0	0	0	0	0	0	0	0	0	0	0	0	0	0	0	0	0	0	0	0	0	0
oligo_250	Neisseriaceae_TAGGTGAAATCAATCACCCTCGCG	904	0	0	0	0	0	0	0	0	0	0	0	0	0	0	0	0	0	0	0	0	0	0	0	0	0	0	0	0	0	1	0	0	0	0	0	0	0	0	0	0	0	0	0	0	0	0	0
oligo_305	Neisseriaceae_TAGGTGAAATCAATCACCCTGTAC	650	0	0	0	0	0	0	0	0	0	0	0	0	0	0	0	0	0	0	0	0	0	0	0	0	0	0	0	1	0	0	0	0	0	0	0	0	0	0	0	0	0	0	0	0	0	0	0
oligo_246	Neisseriaceae_TAGGTGAAATCAATCACCCTTGGA	916	0	0	0	0	0	0	0	0	0	0	0	0	0	0	0	0	1	0	0	0	0	0	0	0	0	0	0	0	0	0	0	0	0	0	0	0	0	0	0	0	0	0	0	0	0	0	0
oligo_171	Neisseriaceae_TAGGTGAAATCAATCACCCTTGGG	1384	0	0	0	0	0	0	0	0	0	0	0	0	0	0	0	0	0	0	0	0	0	0	0	0	0	0	0	0	0	0	0	0	0	0	0	0	0	0	0	0	0	0	0	0	0	0	0
oligo_240	Neisseriaceae_TAGGTGAAATCAATCACCTCTGGA	928	0	0	0	0	0	0	0	0	0	0	0	0	1	0	0	0	0	0	0	0	0	0	0	0	0	0	0	0	0	0	0	0	0	0	0	0	0	0	0	0	0	0	0	0	0	0	0
oligo_284	Neisseriaceae_TAGGTGAAATCAATCACCTTCGCG	774	0	0	0	0	0	0	0	0	0	0	0	0	0	0	0	0	0	0	0	0	0	1	0	0	0	0	0	0	0	0	0	0	0	0	0	0	0	0	0	1	0	0	0	0	0	0	0
oligo_177	Neisseriaceae_TAGGTGAAATCAATCACTCCTGGA	1300	0	0	0	0	0	0	0	0	0	0	0	0	0	0	0	0	0	0	0	0	0	0	0	0	0	0	0	0	0	0	0	0	0	0	0	0	0	0	0	0	0	0	0	0	0	0	0
oligo_288	Neisseriaceae_TAGGTGAAATCAATCATCCCTGGA	758	0	0	0	0	0	0	0	0	0	0	0	0	0	0	0	0	0	0	0	0	0	0	0	0	0	0	0	0	0	0	0	0	0	0	0	0	0	0	0	0	0	0	0	0	0	0	0
oligo_115	Neisseriaceae_TAGGTGAAATCAATCGCCCCTGGA	2425	0	0	0	0	0	0	0	0	0	0	0	0	0	0	0	0	0	0	0	0	0	0	0	0	0	0	0	0	0	0	0	0	0	0	0	0	0	1	0	0	0	0	0	0	0	0	0
oligo_306	Neisseriaceae_TAGGTGAAATCAATTACCCCTGGA	643	0	0	0	0	0	0	0	0	0	0	0	0	0	0	0	0	0	1	0	0	3	0	0	0	0	0	0	0	0	1	0	0	0	0	0	0	0	0	0	0	0	0	1	0	0	0	0
oligo_119	Neisseriaceae_TAGGTGAAATCAGTCACCCCTGGA	2216	0	0	0	0	0	0	0	0	0	0	0	0	0	1	0	0	1	0	0	0	0	0	0	0	0	0	0	0	0	0	0	0	0	0	0	0	0	0	0	0	0	0	0	0	0	0	0
oligo_017	Neisseriaceae_TAGGTGAAATCGATCACCCCTGGA	60799	145	95	105	43	30	117	74	35	81	45	61	9	70	137	67	48	27	100	39	60	103	119	25	109	46	48	19	27	15	37	43	11	21	99	34	76	78	39	39	102	39	18	50	29	42	48	126
oligo_314	Neisseriaceae_TAGGTGAAATCGATCACCCTTGGA	590	0	0	0	0	0	0	0	0	0	0	0	0	0	0	0	0	0	0	0	0	0	0	0	0	0	0	0	0	0	0	0	0	0	0	0	0	0	0	0	0	0	0	0	0	0	0	0
oligo_051	Neisseriaceae_TAGGTGAAATCGATCACCCTTGGG	9506	0	0	0	0	0	0	0	0	0	0	0	0	0	0	0	0	0	1	0	0	0	0	1	0	0	0	0	0	0	0	0	0	0	0	0	0	0	0	0	0	0	0	2	1	0	0	1
oligo_239	Neisseriaceae_TAGGTGAAATTAATCACCCCTGGA	932	0	0	0	0	0	0	0	0	0	0	1	0	1	0	0	0	0	0	0	0	0	0	0	0	0	1	0	0	0	0	0	0	0	0	0	0	0	0	0	0	0	0	0	0	0	0	0
oligo_095	Neisseriaceae_TAGGTGAAGTCAATCACCCCTGGA	3299	0	0	0	0	0	0	0	0	0	0	0	0	0	0	0	0	1	0	0	0	0	0	0	0	0	0	0	0	0	0	0	0	0	0	0	0	0	1	0	0	0	0	0	0	1	0	0
oligo_114	Neisseriaceae_TAGGTGAGATCAATCACCCCTGGA	2428	0	0	0	0	0	0	0	0	1	0	0	0	0	0	0	0	1	0	0	0	0	1	0	0	0	0	0	0	0	0	0	0	0	0	0	0	0	0	0	0	0	0	0	0	0	0	0
oligo_123	Neisseriaceae_TAGGTGGAATCAATCACCCCTGGA	2115	0	0	0	0	0	0	0	0	0	0	0	0	0	0	0	0	0	0	0	0	0	0	0	0	0	0	0	0	0	0	0	0	0	0	0	0	0	0	0	0	0	0	0	0	0	0	0
oligo_312	Neisseriaceae_TAGTCGAAATCAATCACCCCTGGA	594	0	0	0	0	0	0	0	0	0	0	0	0	0	0	0	0	0	0	0	0	0	0	0	0	0	0	0	0	0	0	0	0	0	0	0	0	0	0	0	0	0	0	0	1	0	0	0
oligo_249	Neisseriaceae_TAGTCGATTTTAATCACCCCTGGA	910	0	0	0	0	0	0	0	0	0	0	0	0	0	0	0	1	3	0	1	1	0	1	4	1	0	1	1	0	0	0	0	1	0	8	2	1	1	2	0	3	3	1	0	3	0	2	0
oligo_105	Neisseriaceae_TAGTCGGTTTTAATCACCCCTGGA	2875	0	0	0	0	0	0	0	0	0	0	0	0	0	0	0	1	1	1	0	0	1	6	5	1	0	0	2	0	0	2	1	1	0	1	2	4	2	2	3	5	3	1	2	2	2	2	1
oligo_242	Neisseriaceae_TAGTCGGTTTTAGTCACCCCTGGA	921	0	0	0	0	0	0	0	0	0	0	0	0	0	0	0	1	0	0	0	0	0	1	2	1	0	0	1	0	0	0	0	0	0	0	1	1	1	1	1	0	0	0	0	0	0	1	0
oligo_178	Neisseriaceae_TAGTGAGTATCAATCACCCCTGGA	1291	0	0	0	0	0	0	0	0	0	0	0	0	1	2	4	0	1	1	0	1	1	0	1	1	0	1	0	0	2	0	0	0	3	4	1	2	0	1	3	1	1	0	2	1	0	0	1
oligo_208	Neisseriaceae_TAGTGAGTATTAATCACCCCTGGA	1086	0	0	0	0	0	0	0	0	0	0	0	0	0	1	0	1	0	0	0	0	0	1	0	0	0	1	2	0	1	0	1	0	6	3	3	5	1	1	2	4	4	1	2	1	0	0	0
oligo_276	Neisseriaceae_TAGTGAGTTTTAATCACCCCTGGA	802	0	0	0	0	0	0	0	0	0	0	0	0	0	0	1	0	1	0	0	0	0	0	1	0	0	0	0	0	1	0	1	0	0	0	0	0	2	0	1	2	0	1	2	0	0	0	0
oligo_120	Neisseriaceae_TGGGTGAAATCAATCACCCCTGGA	2152	0	0	0	0	0	0	0	0	0	0	0	0	0	0	0	0	0	0	0	0	0	0	0	0	0	0	1	0	0	0	0	0	0	0	0	0	0	0	1	0	0	0	0	0	0	0	0
oligo_133	Pasteurellaceae_GACGAGAGCTGGGCGTGTTCG	1968	4	0	2	0	5	1	7	4	6	2	0	0	1	3	1	2	4	0	1	1	1	5	0	2	0	2	2	3	4	6	3	2	1	3	0	6	2	2	1	1	3	0	1	4	2	2	2
oligo_216	Pasteurellaceae_GATAAGAGCATGTTGTGTGGT	1058	0	0	0	0	0	0	0	0	0	0	0	0	0	0	0	0	0	0	0	0	0	0	0	0	0	0	0	0	0	0	0	0	0	0	0	0	0	0	0	0	0	0	0	0	0	1	1
oligo_225	Pasteurellaceae_GATAAGAGCTGGGCGTGTTCG	1030	1	0	3	0	1	1	1	1	1	1	0	0	0	2	5	1	1	0	1	1	0	1	1	2	1	1	0	0	1	1	2	2	1	0	2	0	1	0	1	3	0	1	0	2	0	1	2
oligo_098	Pasteurellaceae_GATGAGAGCACGTCGTGTGGT	3230	0	0	0	0	0	0	0	0	0	0	0	0	0	0	0	0	0	1	0	2	2	1	0	2	0	1	0	0	1	0	1	0	0	0	2	0	0	0	0	1	0	0	0	0	0	0	0
oligo_124	Pasteurellaceae_GATGAGAGCCGGGCGTGTTCG	2099	4	4	5	1	5	0	6	5	5	1	1	1	0	6	5	2	3	0	1	1	1	3	0	3	3	1	1	1	2	9	4	0	2	0	2	1	1	1	2	0	0	1	1	1	1	3	4
oligo_087	Pasteurellaceae_GATGAGAGCCTGTCGTGTGAG	3990	0	0	0	0	0	5	5	16	23	5	3	0	9	11	37	18	7	13	10	7	45	68	0	23	28	1	9	5	8	10	12	5	23	12	10	4	3	9	36	5	10	0	0	7	1	7	12
oligo_118	Pasteurellaceae_GATGAGAGCTGAGCGTGTTCG	2219	0	0	0	0	1	1	2	1	0	1	1	0	0	1	0	0	0	0	0	0	0	0	1	0	0	0	0	2	1	4	0	3	0	0	2	0	0	0	0	2	0	0	0	1	0	0	1
oligo_134	Pasteurellaceae_GATGAGAGCTGGGCGCGCAGA	1962	0	1	0	0	1	0	0	0	0	1	1	0	0	0	1	2	1	0	0	1	0	5	0	1	0	0	0	0	1	0	2	2	2	2	1	1	1	1	3	8	3	0	0	0	0	1	0
oligo_245	Pasteurellaceae_GATGAGAGCTGGGCGCGTTCG	917	0	0	0	1	2	0	2	2	0	1	0	1	0	0	2	1	0	0	0	0	0	0	1	0	1	2	1	0	2	1	4	0	1	1	1	0	1	1	2	1	1	0	0	2	0	2	1
oligo_083	Pasteurellaceae_GATGAGAGCTGGGCGTGCAGA	4162	0	1	0	2	0	0	0	0	1	0	1	0	0	0	2	4	5	0	1	0	1	12	0	3	1	2	0	0	3	5	4	1	1	2	2	4	6	5	6	11	5	1	1	2	1	2	1
oligo_151	Pasteurellaceae_GATGAGAGCTGGGCGTGCTCG	1650	3	2	2	1	3	4	5	3	3	0	0	1	0	1	2	1	2	0	1	2	2	2	0	1	1	2	0	2	2	1	1	3	1	1	1	2	0	2	2	1	0	0	1	1	3	4	2
oligo_211	Pasteurellaceae_GATGAGAGCTGGGCGTGTAGA	1065	0	0	0	0	0	1	0	0	1	0	0	0	0	1	1	1	0	0	0	0	0	6	0	1	0	0	0	1	0	0	0	0	1	1	1	1	2	1	3	0	2	0	0	1	0	2	1
oligo_251	Pasteurellaceae_GATGAGAGCTGGGCGTGTCCG	901	0	1	0	1	2	3	1	3	3	3	0	1	0	3	1	1	3	0	0	3	1	0	0	0	0	0	2	0	2	2	0	3	0	0	1	0	1	0	1	1	3	0	0	0	0	2	0
oligo_046	Pasteurellaceae_GATGAGAGCTGGGCGTGTGAA	10660	0	0	0	0	0	4	6	1	0	0	0	18	3	0	0	4	5	6	10	19	5	39	1	37	2	1	1	2	13	25	4	2	5	5	3	12	0	3	11	8	1	0	0	1	1	2	5
oligo_277	Pasteurellaceae_GATGAGAGCTGGGCGTGTTAA	799	0	0	0	0	0	0	0	0	0	0	0	2	0	0	0	0	0	1	1	3	2	4	0	1	0	0	0	0	1	1	0	0	2	1	0	1	0	0	1	0	0	0	0	0	0	0	0
oligo_233	Pasteurellaceae_GATGAGAGCTGGGCGTGTTCA	984	1	0	3	0	5	2	2	1	0	2	0	0	0	1	2	1	2	0	1	1	0	0	0	1	1	0	0	1	1	2	1	6	0	1	0	0	0	0	0	2	0	0	1	0	0	3	0
oligo_002	Pasteurellaceae_GATGAGAGCTGGGCGTGTTCG	944781	1112	545	1118	921	1972	1139	2192	1745	1498	869	303	516	144	879	1502	1308	1343	132	447	805	925	1681	86	1084	542	1282	612	655	1356	1913	1447	1316	667	610	573	758	589	719	672	1124	845	166	304	722	392	2029	884
oligo_287	Pasteurellaceae_GATGAGAGCTGGGCGTGTTTG	759	1	1	1	2	2	4	1	0	1	1	0	0	1	0	1	0	1	0	1	0	1	1	0	1	0	4	0	0	0	0	2	3	0	1	1	1	0	1	2	0	1	0	0	2	0	4	2
oligo_265	Pasteurellaceae_GATGAGAGCTGGGTGTGTTCG	836	2	0	1	0	3	0	2	2	3	3	0	0	0	2	2	0	1	0	0	0	0	2	0	0	0	1	0	0	2	1	3	0	1	1	0	1	0	0	1	3	0	0	0	1	1	3	0
oligo_103	Pasteurellaceae_GATGAGAGCTGGTCGCGCAGA	2945	2	0	0	0	0	0	1	0	0	0	0	0	0	0	1	6	7	0	1	1	1	7	0	3	2	3	1	1	1	1	4	0	1	6	3	2	1	6	5	8	3	0	3	4	2	3	2
oligo_016	Pasteurellaceae_GATGAGAGCTTGGCGTGTGAA	81228	0	0	0	1	3	21	25	1	8	1	2	54	30	2	8	6	12	29	49	66	29	156	19	243	27	0	24	10	49	73	10	6	36	38	21	64	11	16	37	27	18	1	1	3	12	23	19
oligo_054	Pasteurellaceae_GATGAGAGCTTGGCGTGTTCG	9117	0	0	0	0	1	5	3	0	1	1	0	7	3	0	1	4	2	4	6	19	5	39	2	32	3	1	2	2	11	16	4	4	8	7	4	11	2	5	9	5	4	0	0	0	0	3	7
oligo_031	Pasteurellaceae_GATGAGAGTTGGGCGTGTTCG	27596	2	0	0	1	2	1	2	2	1	1	1	2	0	0	1	1	3	0	1	1	0	1	0	1	0	0	0	1	1	2	3	0	1	1	0	1	0	1	0	1	1	0	0	2	0	1	0
oligo_143	Pasteurellaceae_GATGAGGGCTGGGCGTGTTCG	1747	3	1	5	0	5	1	1	3	4	0	1	1	2	3	5	2	2	1	0	0	2	2	0	6	0	2	3	1	2	3	2	2	3	1	1	0	1	0	0	4	2	0	1	3	1	7	1
oligo_163	Pasteurellaceae_GATGAGGGGGATCGGAATAGC	1456	1	0	2	7	5	3	3	2	1	1	0	2	0	5	2	1	4	0	1	0	2	2	0	1	1	0	2	1	3	6	4	2	1	4	0	0	1	0	1	0	1	0	0	0	0	1	1
oligo_207	Pasteurellaceae_GATGGGAGCTGGGCGTGTTCG	1087	1	0	1	3	1	1	2	5	0	0	1	1	0	2	2	4	0	0	0	0	1	2	0	0	1	1	1	2	2	2	0	0	0	1	0	0	0	0	1	0	2	0	0	0	0	4	2
oligo_241	Pasteurellaceae_GATGTGAGCTGGGCGTGTTCG	923	0	0	0	0	1	0	2	1	0	1	0	0	0	0	0	2	0	0	0	0	0	2	0	2	2	2	0	0	0	3	1	0	1	0	0	1	1	0	1	0	1	0	1	0	0	1	0
oligo_269	Pasteurellaceae_GGTGAGAGCTGAGCATGTTCG	824	0	0	0	0	0	0	0	0	0	0	0	0	0	0	0	0	0	0	0	0	0	0	0	0	0	0	0	0	0	0	0	0	0	0	0	0	0	0	0	0	0	0	0	0	0	0	0
oligo_067	Pasteurellaceae_GGTGAGAGCTGAGCGTGTTCG	6419	0	0	0	0	0	0	0	0	0	0	0	0	0	0	0	0	0	0	0	0	0	0	0	0	0	0	0	0	0	0	0	0	0	0	0	0	0	0	0	0	0	0	0	0	0	0	0
oligo_091	Pasteurellaceae_GGTGAGAGCTGGGCGTGTTCG	3499	9	2	2	2	2	6	0	4	5	4	1	2	1	1	3	3	2	0	0	0	4	4	0	0	0	6	0	0	5	2	0	4	0	1	0	3	1	3	1	0	1	0	1	1	1	4	2
oligo_195	Pasteurellaceae_TACGAGAGCTGGGCGTGTTCG	1183	1	0	0	3	6	2	5	3	2	1	1	0	0	5	3	4	3	2	1	2	2	1	1	0	0	6	3	1	2	5	1	3	1	4	2	0	1	1	0	5	1	0	0	3	1	3	0
oligo_192	Pasteurellaceae_TATAAGAGCTGGGCGTGTTCG	1197	0	0	0	0	0	0	0	0	0	0	0	0	0	1	6	1	4	0	0	0	4	21	1	3	1	4	1	0	2	6	6	4	11	12	5	15	17	6	19	27	18	1	3	1	1	3	2
oligo_030	Pasteurellaceae_TATGAGAGCTGGGCGTGTTCG	28777	9	1	6	11	16	18	22	6	4	1	5	7	2	10	19	18	8	0	2	8	14	27	2	10	5	13	0	7	21	17	10	8	11	12	7	11	10	15	12	22	9	1	0	5	2	15	7
oligo_140	Pasteurellaceae_TATGAGAGCTTGGCGTGTGAA	1835	0	0	0	0	0	0	0	0	0	0	0	1	1	0	0	0	0	0	2	0	0	2	0	4	0	0	0	0	1	0	0	0	0	0	0	0	0	0	1	0	0	0	0	0	0	0	1
oligo_237	Pasteurellaceae_TATGAGAGTTGGGCGTGTTCG	943	0	0	0	0	0	0	0	0	0	0	0	0	0	0	0	0	0	0	0	0	0	0	0	0	0	0	0	0	0	0	0	0	0	0	0	0	0	0	0	0	0	0	0	0	0	0	0
oligo_301	Pasteurellaceae_TATGTGACCTTAGCGTGTTCG	687	1	0	0	0	0	1	1	0	0	0	0	0	0	0	0	0	0	0	0	0	0	0	0	0	0	0	0	0	0	0	0	0	0	0	0	0	0	0	0	1	0	0	0	0	0	0	0
oligo_068	Pasteurellaceae_TATGTGAGCTGGGCGTGTTCG	6216	0	0	1	2	0	3	3	0	4	0	1	0	0	1	1	1	0	0	2	0	2	2	0	1	0	1	0	0	0	1	0	1	0	0	0	0	0	0	0	1	0	0	0	0	0	1	1
oligo_137	Peptostreptococcaceae_CTGC	1914	0	0	0	0	0	2	0	1	2	1	0	1	3	1	3	1	2	2	1	1	0	0	1	0	4	4	0	0	0	1	3	2	0	0	1	0	0	2	1	0	3	3	0	0	0	0	1
oligo_049	Peptostreptococcaceae_CTTA	10076	0	0	0	0	0	0	0	0	0	0	0	0	0	0	0	0	1	5	0	0	0	5	2	4	36	21	22	4	6	16	19	8	1	2	2	21	13	26	29	32	57	17	1	1	6	7	7
oligo_062	Peptostreptococcaceae_TAAT	7341	0	0	0	0	0	0	0	0	0	0	0	0	0	0	0	0	0	0	0	0	0	0	0	0	0	0	0	0	0	0	0	0	0	0	0	0	0	0	0	0	0	0	0	0	0	0	0
oligo_184	Peptostreptococcaceae_TTTA	1248	2	2	3	6	0	7	6	1	2	2	1	3	10	2	2	3	0	5	0	2	6	0	0	3	9	0	2	1	0	4	2	0	0	0	0	0	0	0	1	0	0	0	0	0	0	0	0
oligo_126	Porphyromonadaceae_AACA	2090	0	1	1	2	1	3	1	0	1	1	0	1	1	0	1	1	1	1	0	0	3	0	1	0	1	0	0	2	1	0	0	3	0	0	0	0	0	0	0	0	0	0	0	0	0	0	0
oligo_038	Porphyromonadaceae_ACAC	13828	0	0	0	0	0	0	0	0	6	2	1	2	9	4	13	5	8	1	8	10	12	60	0	57	28	34	6	15	3	19	45	22	14	6	12	30	40	36	23	36	26	4	0	0	1	0	2
oligo_198	Porphyromonadaceae_ACAG	1178	2	8	15	4	1	21	11	4	2	5	10	2	10	5	2	1	1	4	0	1	8	1	0	1	8	1	1	0	3	1	1	1	0	0	0	0	0	0	0	0	0	0	0	0	0	0	1
oligo_152	Porphyromonadaceae_ACGC	1610	0	0	0	0	0	0	0	0	0	0	0	0	0	1	0	0	1	0	0	0	1	1	0	0	0	0	0	0	0	0	0	0	0	1	0	0	0	0	0	0	0	0	0	0	0	0	1
oligo_069	Porphyromonadaceae_ATGT	6196	0	0	0	1	0	0	0	0	0	0	0	0	0	0	0	0	0	0	0	0	0	0	0	0	0	0	0	0	0	0	0	0	0	0	0	0	0	0	0	0	0	0	0	0	0	0	0
oligo_157	Porphyromonadaceae_ATTT	1537	6	18	7	3	3	15	9	2	14	3	2	1	1	1	3	4	1	4	1	0	7	1	0	4	16	1	4	2	0	4	1	3	0	1	0	0	0	0	0	0	0	0	0	0	1	1	1
oligo_111	Prevotellaceae_AGGCAAGATTGTTGATAGCGC	2621	0	0	0	0	0	0	0	0	0	0	0	0	0	0	0	0	0	0	0	0	0	2	0	9	3	2	0	0	0	0	4	0	0	0	0	0	6	3	8	3	1	0	0	0	0	0	0
oligo_101	Prevotellaceae_AGGCAATGAGATACTAATCTA	3017	0	0	0	1	0	1	0	2	6	0	0	2	6	2	6	10	2	5	5	8	4	6	0	13	9	10	0	5	2	12	9	7	10	1	3	3	4	1	3	2	3	0	0	0	0	0	1
oligo_220	Prevotellaceae_AGGCATCTTTGCTGTCGCATA	1040	0	0	0	0	0	0	0	0	0	0	0	0	0	0	0	0	0	0	0	0	0	3	0	0	0	0	0	0	0	0	1	1	0	0	0	1	0	0	0	1	0	0	0	0	0	0	0
oligo_127	Prevotellaceae_AGGCATCTTTGCTGTCGTATA	2087	0	0	1	0	0	0	1	0	1	0	0	1	0	0	2	0	2	0	0	1	0	17	0	17	2	2	0	0	1	7	8	7	1	0	2	2	12	4	18	13	11	2	0	0	0	0	2
oligo_089	Prevotellaceae_GCACAACGAGATACTAATCTA	3588	4	4	2	4	4	3	2	2	5	0	1	8	11	3	1	9	4	18	8	12	3	2	3	3	3	2	1	5	8	4	3	5	8	0	0	1	2	0	2	1	0	4	2	0	0	2	3
oligo_034	Prevotellaceae_GCACAACGAGATACTCATCTA	18479	14	19	13	13	5	14	5	0	4	2	2	9	22	3	5	8	5	33	20	33	18	11	1	8	9	12	6	10	14	10	6	9	15	7	2	9	1	0	10	0	3	9	1	0	3	3	7
oligo_234	Prevotellaceae_GCACAACTAGATGCTCATATG	981	0	0	0	0	0	3	0	0	3	0	0	3	3	2	0	0	2	2	0	3	1	2	0	1	1	0	0	0	1	2	1	0	2	0	0	0	0	0	2	0	0	1	0	0	2	0	2
oligo_096	Prevotellaceae_GCACAACTGGACACTAATCTA	3263	6	3	0	5	3	4	0	0	1	0	1	4	16	1	3	5	1	5	7	6	6	2	0	2	3	1	0	3	6	2	1	3	4	3	0	0	0	0	1	0	0	1	1	0	1	0	3
oligo_023	Prevotellaceae_GCACAACTGGACACTAGTATA	44418	51	70	17	39	10	14	4	1	7	2	4	25	101	3	20	21	12	33	53	68	31	15	4	23	16	10	7	16	28	24	7	13	32	3	8	2	3	1	10	0	2	11	0	2	22	15	19
oligo_230	Prevotellaceae_GCACAACTGGACACTAGTATG	985	0	3	2	1	1	2	0	0	0	0	2	0	0	0	0	1	0	0	0	0	3	0	0	0	0	0	0	1	0	0	1	3	0	0	0	0	0	0	0	0	0	1	0	0	0	0	1
oligo_281	Prevotellaceae_GCACAAGACGATCGAAATTTG	789	0	3	4	1	0	0	1	0	1	1	1	1	1	0	1	0	0	2	0	1	1	1	0	0	1	0	0	0	0	1	0	0	0	0	0	0	0	0	0	0	0	0	0	0	0	0	0
oligo_021	Prevotellaceae_GCACAAGATTATTGCTAACGC	52885	4	24	16	8	4	27	48	2	5	0	2	17	19	2	1	1	2	13	28	55	21	48	4	118	24	1	1	1	98	75	15	8	3	14	4	6	0	2	19	2	3	0	0	0	6	0	57
oligo_013	Prevotellaceae_GCACAAGATTGTTGATAGCGC	117819	0	8	1	1	5	5	1	1	4	0	0	3	17	1	7	0	2	1	2	4	11	42	1	144	71	41	8	0	7	49	89	31	0	0	5	31	38	43	249	35	35	20	1	2	4	3	27
oligo_074	Prevotellaceae_GCACAAGATTGTTGGTAGCGC	5070	32	58	22	10	8	2	5	3	10	2	1	27	131	0	4	13	4	39	26	53	11	12	1	15	2	0	1	0	10	11	16	4	6	1	3	6	1	0	0	0	0	0	1	0	0	1	1
oligo_061	Prevotellaceae_GCACAAGTCTGCGTTCGCATG	7372	17	39	15	2	4	18	21	12	20	6	11	10	34	4	2	1	0	7	1	4	19	10	0	6	34	8	15	2	3	11	3	0	0	0	0	0	1	0	0	0	0	0	0	0	0	0	0
oligo_029	Prevotellaceae_GCACAAGTTTGCATTCGCATG	31197	5	14	5	22	7	52	15	6	38	8	11	20	69	10	22	19	17	81	54	71	66	16	2	45	56	50	14	13	23	36	30	38	61	8	11	6	9	6	109	10	22	159	1	4	29	15	52
oligo_209	Prevotellaceae_GCACAATGAGACACTAATCTA	1074	2	2	1	3	1	3	2	0	2	0	1	0	6	0	3	2	3	3	4	1	2	0	2	2	1	0	1	0	2	0	0	2	1	0	0	0	0	0	0	0	1	0	1	0	6	1	2
oligo_266	Prevotellaceae_GCACAATGAGATACCAATCTA	833	4	0	2	0	0	2	0	0	3	1	1	1	1	2	2	0	2	0	4	3	2	2	2	0	1	1	0	1	2	1	1	1	4	0	0	1	0	0	0	0	0	1	1	0	2	0	1
oligo_170	Prevotellaceae_GCACAATGAGATACTAACCTA	1392	5	1	1	1	3	4	5	0	2	2	1	2	3	3	5	1	0	2	0	3	4	1	4	5	3	1	1	2	6	1	2	4	3	0	0	2	0	0	1	0	0	1	4	0	2	0	0
oligo_159	Prevotellaceae_GCACAATGAGATACTAAGCTA	1508	8	1	2	3	1	2	3	1	2	3	1	1	5	1	3	1	6	3	9	5	4	1	5	1	4	1	3	0	4	1	0	3	10	0	2	0	0	1	1	1	0	2	2	0	2	0	3
oligo_307	Prevotellaceae_GCACAATGAGATACTAATCCA	637	2	1	1	2	1	1	1	1	2	0	1	1	3	2	1	0	2	3	3	0	0	0	2	0	2	0	0	0	0	0	0	1	3	0	0	1	0	0	0	0	2	0	1	0	0	0	1
oligo_005	Prevotellaceae_GCACAATGAGATACTAATCTA	503232	1058	398	512	937	972	1259	705	453	1120	385	514	1145	1768	738	1320	987	793	1195	1541	1634	954	500	1140	567	539	457	306	469	1075	875	335	961	1491	217	286	184	142	115	309	74	295	502	832	236	757	375	1048
oligo_212	Prevotellaceae_GCACAATGAGATACTAATCTC	1065	4	0	1	1	1	5	1	0	1	1	1	1	4	1	4	1	1	1	5	2	4	1	3	0	2	1	0	1	3	3	1	4	8	0	0	1	0	1	4	1	1	0	1	0	0	0	4
oligo_188	Prevotellaceae_GCACAATGAGATACTAATCTG	1234	4	2	4	6	3	4	4	2	2	2	2	2	8	2	2	2	2	2	2	2	7	1	4	2	1	1	0	0	3	3	2	1	2	0	0	0	0	1	0	0	0	2	1	1	2	1	7
oligo_200	Prevotellaceae_GCACAATGAGATACTAATTTA	1152	2	0	1	2	2	5	1	2	0	1	1	1	3	0	5	2	2	5	2	3	1	1	1	2	1	1	2	0	0	3	0	2	3	2	1	1	0	0	0	0	1	0	1	0	1	0	2
oligo_078	Prevotellaceae_GCACAATGAGATACTAGTATA	4490	12	5	0	7	2	5	1	1	2	0	1	5	25	2	5	6	3	13	16	11	7	1	2	2	3	1	0	4	8	2	1	3	5	1	1	0	0	0	0	0	0	2	1	0	7	1	7
oligo_244	Prevotellaceae_GCACAATGAGATACTAGTCTA	919	3	0	1	5	2	0	1	0	1	1	0	2	0	2	1	0	4	2	0	4	3	0	4	2	2	2	2	1	1	3	0	1	1	1	0	0	0	0	0	0	0	1	3	0	1	0	1
oligo_042	Prevotellaceae_GCACAATGAGATACTCATCTA	12707	26	16	9	35	8	54	8	1	9	0	4	18	22	9	7	10	15	39	37	51	24	18	3	17	4	5	4	16	13	18	8	7	31	5	5	2	3	0	4	2	1	11	1	2	6	6	7
oligo_302	Prevotellaceae_GCACAATGAGATACTGATCTA	677	2	0	1	3	1	1	1	0	2	0	0	0	2	1	1	0	1	0	1	1	2	0	2	1	1	0	1	0	0	0	1	2	1	0	0	0	0	0	1	0	0	1	0	0	1	1	0
oligo_227	Prevotellaceae_GCACAATGAGATGCTAATCTA	1022	1	1	0	0	2	1	1	1	2	3	1	4	2	1	3	3	3	4	2	3	1	0	5	0	1	1	0	0	3	2	0	1	3	0	1	2	0	0	0	0	0	3	2	0	0	1	1
oligo_285	Prevotellaceae_GCACAATGAGATGCTCATATG	772	0	0	0	0	0	3	0	0	2	0	0	3	3	0	1	1	1	2	0	1	2	1	0	1	3	0	0	0	0	0	0	2	1	0	0	0	0	0	2	0	0	0	0	1	1	0	1
oligo_270	Prevotellaceae_GCACAATGAGGTACTAATCTA	821	2	0	2	3	2	2	3	0	3	1	0	2	5	0	2	1	3	3	1	2	0	2	0	0	1	1	0	1	2	1	1	0	1	0	0	1	0	0	2	0	0	1	1	0	0	0	1
oligo_121	Prevotellaceae_GCACAATGATATACTCATCTA	2121	46	169	80	134	18	347	36	2	29	1	6	8	5	6	6	17	1	61	41	27	38	17	1	6	34	0	0	8	8	24	10	11	0	0	0	2	0	0	1	0	0	0	0	0	0	0	4
oligo_224	Prevotellaceae_GCACAATGGGATACTAATCTA	1032	1	2	0	3	4	2	0	2	1	1	0	1	5	0	2	1	3	3	2	4	1	0	2	4	0	1	1	1	3	1	2	2	3	1	0	0	0	0	1	0	0	0	1	0	4	0	0
oligo_181	Prevotellaceae_GCACAGTGAGATACTAATCTA	1262	4	0	1	1	4	4	2	1	3	1	1	3	4	2	4	0	1	2	3	5	5	0	2	1	1	1	1	1	1	1	0	2	3	0	2	0	0	0	1	0	0	0	2	0	1	0	4
oligo_025	Prevotellaceae_GCACATCTTTGCTGTCGCATA	39304	18	9	7	5	4	4	1	3	3	0	1	3	5	1	1	0	2	1	1	1	3	15	1	6	4	2	0	1	10	15	3	4	3	0	1	2	3	2	23	6	7	23	0	0	0	1	3
oligo_015	Prevotellaceae_GCACATCTTTGCTGTCGTATA	89186	579	372	361	609	456	402	249	144	250	73	14	129	83	24	63	44	74	26	21	67	71	264	76	244	145	33	23	16	89	169	117	355	78	4	21	51	106	75	762	206	382	247	47	26	42	84	446
oligo_310	Prevotellaceae_GCACGATGAGATACTAATCTA	616	1	0	0	1	0	2	0	1	1	0	0	0	2	2	0	3	0	0	1	2	2	2	1	1	1	0	1	0	0	0	0	3	2	0	0	0	1	1	0	0	0	2	0	0	1	1	0
oligo_072	Prevotellaceae_GCGCAACGAGATACTAATCTA	5267	5	9	2	2	3	9	1	1	1	0	1	11	14	3	7	11	3	27	26	25	12	11	1	4	7	3	3	11	18	12	5	6	23	11	4	6	2	3	5	0	3	6	0	0	8	1	6
oligo_022	Prevotellaceae_GCGCAACGAGATACTCATCTA	51100	39	97	53	48	14	47	8	8	15	0	8	31	52	17	30	28	38	100	83	123	60	49	11	34	63	31	43	43	55	70	26	24	91	46	11	28	11	7	37	4	9	54	5	1	59	38	26
oligo_260	Prevotellaceae_GCGCAACGGGATGCTCATCTG	865	11	25	37	40	7	20	28	5	6	1	8	0	2	1	3	5	0	6	1	0	7	0	0	2	1	0	3	4	1	1	3	0	0	0	0	2	0	0	0	1	0	1	1	0	0	0	0
oligo_204	Prevotellaceae_GCGCAACTGGACACTAGTATA	1121	2	6	0	2	1	1	1	1	1	0	0	0	1	0	1	0	2	3	1	7	3	0	0	0	1	0	1	1	0	2	1	0	2	0	0	0	0	0	0	0	0	0	0	0	2	1	0
oligo_186	Prevotellaceae_GCGCAACTGGACGTTAGTAAG	1238	2	2	3	3	0	4	1	1	0	1	0	1	4	0	1	1	1	4	0	0	3	1	0	1	9	0	0	1	1	2	0	0	0	0	0	0	0	0	0	0	0	0	0	0	0	0	1
oligo_201	Prevotellaceae_GCGCAACTGGACGTTAGTATG	1150	3	4	5	5	0	5	5	0	4	1	1	1	2	1	3	2	0	4	1	0	2	0	0	0	5	1	0	0	1	1	3	0	0	0	0	0	0	0	0	0	0	0	0	0	0	0	0
oligo_253	Prevotellaceae_GCGCAAGATTGTTGATAGCGC	892	0	0	0	0	0	0	0	0	0	0	0	0	0	0	0	0	0	0	1	0	1	0	0	1	0	0	0	0	0	1	0	1	0	0	0	0	0	0	2	0	0	1	0	0	0	0	1
oligo_257	Prevotellaceae_GCGCAAGGAGTTGAGAATCGC	876	10	52	35	17	1	26	21	1	5	4	6	1	1	0	4	1	0	2	1	0	8	0	0	0	16	0	6	1	0	1	2	1	0	0	0	0	0	0	0	0	0	0	0	0	0	0	0
oligo_256	Prevotellaceae_GCGCAAGGAGTTGGGAATCGC	882	12	59	22	8	4	27	8	2	12	1	5	4	3	1	2	1	0	3	0	0	6	0	0	0	20	1	4	0	0	0	2	0	0	0	0	0	0	0	0	0	0	0	0	0	0	0	0
oligo_043	Prevotellaceae_GCGCAATGAGATACTAATCTA	11050	13	17	13	19	19	21	15	1	16	2	5	20	24	13	6	19	7	39	48	42	25	4	3	7	3	12	4	16	24	17	9	6	27	7	5	3	4	1	5	1	1	6	4	1	17	2	12
oligo_035	Prevotellaceae_GCGCAATGAGATACTCATCTA	15110	6	8	5	23	2	9	1	0	2	0	0	2	5	0	2	6	4	5	16	8	9	0	1	1	0	1	3	2	2	6	3	0	12	3	0	0	0	0	1	1	0	0	1	0	6	3	3
oligo_294	Prevotellaceae_GCGCATCTTTGCTGTCGTATA	718	5	12	3	8	4	5	6	2	2	0	0	3	1	0	1	2	1	0	0	2	1	7	2	1	3	0	2	1	1	1	1	1	1	0	0	0	0	0	6	0	0	1	0	0	0	0	3
oligo_279	Prevotellaceae_GCTCAACTGGACGTTAGTAAG	794	1	0	3	1	1	3	1	0	1	0	1	1	7	1	1	1	0	2	1	0	3	0	0	1	3	0	1	0	0	1	0	0	0	0	0	0	0	0	0	0	0	0	0	0	0	0	0
oligo_282	Prevotellaceae_GCTCAACTGGACGTTAGTATG	784	0	4	2	3	0	4	3	0	0	0	0	2	2	0	0	1	0	1	1	0	6	0	0	1	0	0	0	3	2	1	0	0	0	0	0	0	0	0	0	0	0	0	0	0	0	0	0
oligo_315	Prevotellaceae_GCTTAACTAGATACTAATCTA	571	2	0	0	0	0	1	0	0	1	0	0	1	3	0	0	0	1	3	0	0	1	1	0	1	5	0	0	1	0	0	2	1	1	0	0	0	0	0	1	0	1	1	0	0	0	0	0
oligo_055	Prevotellaceae_GCTTAACTAGATGCTCATATG	9039	5	0	0	1	1	7	3	3	11	2	0	8	15	3	6	2	7	4	5	6	13	19	1	9	33	2	2	3	4	12	4	6	9	0	1	2	3	1	26	3	2	12	2	0	15	1	5
oligo_196	Prevotellaceae_GCTTAATGAGATACTAATCTA	1183	0	0	1	0	0	3	1	0	4	0	0	4	5	0	0	1	0	6	1	2	6	3	0	1	2	0	0	1	3	2	1	1	4	0	1	0	0	0	9	0	2	1	0	0	2	0	2
oligo_223	Prevotellaceae_GCTTAATTAGATGCTCATATG	1035	0	0	0	0	0	1	0	0	1	0	0	0	1	0	0	1	0	0	0	1	0	1	0	0	4	0	0	0	0	3	0	0	0	0	0	0	0	0	3	0	2	2	0	0	0	1	0
oligo_296	Prevotellaceae_TAACAATGAGATACTAATCTA	709	1	0	0	2	1	1	1	0	3	0	0	0	0	0	2	1	2	1	0	2	0	1	1	1	0	2	0	0	1	1	1	0	1	0	0	0	0	0	0	0	1	1	0	0	0	0	1
oligo_199	Prevotellaceae_TCGCAATGAGATACTAATCTA	1177	0	1	1	0	1	1	2	1	4	0	3	1	3	10	6	10	4	5	10	2	0	0	9	0	0	1	0	2	9	1	2	1	1	2	2	0	0	1	0	3	3	0	2	0	5	1	1
oligo_131	Prevotellaceae_TCGCGATGAGATACTAATCTA	1984	1	0	0	3	2	0	4	1	2	0	1	4	2	2	4	4	2	1	9	6	1	1	7	2	0	0	0	1	9	4	0	1	0	0	0	1	0	2	0	0	0	1	4	4	5	1	2
oligo_146	Ruminococcaceae_GCT	1727	5	10	2	2	0	4	2	3	6	1	0	0	2	0	0	0	0	0	0	0	4	1	0	2	2	2	0	0	0	0	0	1	0	0	0	0	0	0	0	0	1	2	0	0	1	0	1
oligo_057	Ruminococcaceae_GGA	8760	5	5	5	4	3	4	4	0	5	1	0	0	0	0	2	0	2	1	0	1	0	1	2	1	3	0	2	0	0	0	2	4	0	1	0	0	0	2	5	6	5	9	0	0	1	0	0
oligo_154	Ruminococcaceae_GTT	1599	0	0	1	0	0	0	0	0	2	1	0	1	0	0	0	0	0	0	0	0	1	0	0	0	5	4	1	0	1	1	0	1	0	0	0	0	0	0	0	3	1	1	0	1	0	0	0
oligo_248	Streptococcaceae_CTCCGGTGAGATTACTTAG	912	0	0	0	2	0	0	3	0	0	1	0	1	1	0	0	0	0	1	1	1	0	1	0	1	0	1	2	0	0	1	0	1	0	0	0	0	1	0	0	1	2	0	0	0	2	2	0
oligo_259	Streptococcaceae_GATGGATGAGATTACTTAG	870	0	0	0	0	0	0	0	0	1	1	0	0	1	1	1	0	2	0	1	0	0	6	0	6	3	1	0	0	0	1	4	1	0	0	0	3	9	2	1	6	1	0	0	0	0	0	0
oligo_100	Streptococcaceae_GGTCAATGAGATTACTTAG	3044	1	2	1	1	4	4	5	1	0	0	2	2	6	4	4	5	2	6	9	13	1	7	2	4	1	1	0	2	13	11	1	0	5	1	0	3	0	1	4	6	5	2	4	0	2	1	2
oligo_295	Streptococcaceae_GGTCAATGAGATTACTTGA	715	1	0	0	1	1	0	0	0	0	1	5	2	3	3	2	3	1	3	3	3	1	1	6	0	0	1	0	3	4	0	1	2	2	1	0	1	0	0	0	0	0	2	2	0	2	0	1
oligo_283	Streptococcaceae_GGTGGGTGAGATTACTTAG	776	0	0	0	1	1	0	2	0	0	0	0	1	0	0	0	1	0	0	0	0	1	7	0	2	0	1	0	0	1	2	5	0	0	0	0	0	0	0	0	2	2	0	0	0	0	0	0
oligo_158	Streptococcaceae_TCCCGGTGAGATTACTTAG	1537	2	0	2	2	1	1	0	0	1	3	0	1	3	1	1	1	2	0	1	3	0	6	1	1	2	2	3	0	2	1	1	0	0	2	1	1	0	3	1	0	1	0	0	3	1	2	1
oligo_218	Streptococcaceae_TGCGGGAGAGATTACTTAG	1044	1	1	0	1	1	0	3	2	1	1	3	1	0	0	0	0	1	0	3	1	1	1	3	0	1	4	2	1	0	4	1	0	0	3	1	3	0	2	0	3	1	0	0	0	3	0	0
oligo_183	Streptococcaceae_TGCGGGTGAGATTACTTAG	1254	0	1	1	0	1	0	8	5	0	2	5	1	0	5	1	2	1	2	2	2	0	2	1	2	0	4	1	1	1	3	0	0	0	0	3	1	3	1	0	0	3	0	2	0	0	1	0
oligo_219	Streptococcaceae_TGTGGAAGAAATTACTTAG	1042	0	0	0	0	0	0	0	0	0	0	0	0	0	0	0	0	0	0	0	0	0	1	0	0	0	0	0	0	0	0	0	0	0	0	0	0	0	0	0	0	0	0	0	0	0	0	0
oligo_110	Streptococcaceae_TGTGGAAGAGATTACTTAG	2690	0	0	0	0	0	0	0	0	0	0	1	0	0	0	0	0	2	0	0	0	0	3	0	2	0	0	0	0	0	0	0	0	0	0	0	0	0	0	0	0	0	0	0	0	0	0	0
oligo_173	Streptococcaceae_TGTGGGTGAGATTACTTAG	1359	0	0	0	0	0	0	0	0	0	0	1	0	0	1	0	0	0	0	1	0	0	0	0	1	0	0	0	0	0	0	1	0	0	1	0	0	0	0	0	1	0	0	0	0	0	0	0
oligo_117	Streptococcaceae_TTCAAATGAGATTACTTAG	2361	0	0	0	2	1	0	2	1	4	0	0	1	1	0	0	3	1	2	0	0	2	2	3	4	4	2	2	1	4	2	3	0	2	2	1	4	0	10	5	8	12	1	2	1	0	1	1
oligo_275	Streptococcaceae_TTCAAATGAGATTACTTGA	807	0	0	0	0	1	0	0	1	1	1	0	0	0	0	1	2	5	1	0	0	2	0	0	0	0	2	0	0	1	2	2	1	1	0	3	3	2	2	0	5	1	1	0	1	1	1	0
oligo_079	Streptococcaceae_TTCCGATGAGATCTCCAGA	4404	3	3	3	2	5	0	0	7	1	4	8	2	2	13	7	22	9	5	3	1	2	0	41	3	0	1	16	4	7	0	4	4	0	14	2	2	2	32	4	24	5	9	11	26	27	26	1
oligo_148	Streptococcaceae_TTCCGATGAGATTACCAGA	1684	2	2	0	1	1	1	1	2	1	0	7	1	0	10	2	12	3	1	1	0	0	1	14	0	0	2	3	2	2	0	2	3	0	7	3	0	0	10	2	6	4	12	4	7	10	18	0
oligo_012	Streptococcaceae_TTCCGATGAGATTACTTAG	121897	63	91	81	110	109	37	129	316	83	168	152	160	94	292	185	291	275	110	176	157	73	207	355	137	111	173	217	104	281	180	205	113	50	292	306	244	183	679	122	508	470	308	172	413	316	486	84
oligo_008	Streptococcaceae_TTCCGATGAGATTACTTGA	155579	76	119	58	68	90	66	101	305	70	202	390	199	100	660	283	418	368	123	240	125	77	65	626	84	43	161	346	105	233	127	184	245	79	405	329	122	99	402	65	199	114	256	249	491	656	671	120
oligo_267	Streptococcaceae_TTCCGATGAGATTACTTGG	832	0	2	0	0	3	0	1	3	0	1	4	1	1	3	0	0	3	0	0	4	1	0	3	1	1	1	5	0	3	1	0	2	0	2	1	3	2	3	0	1	1	4	1	1	2	4	0
oligo_311	Streptococcaceae_TTCCGATGAGATTATTTGA	602	0	0	1	0	0	0	0	0	0	0	1	1	0	1	0	1	0	0	0	1	0	1	1	2	1	1	0	0	1	1	1	0	0	3	0	1	0	6	1	2	0	3	0	2	4	0	0
oligo_297	Streptococcaceae_TTCCGATGAGATTTCCAGA	700	1	2	0	0	0	0	0	0	0	1	1	0	0	1	2	2	0	1	0	0	0	0	6	1	0	0	1	1	1	0	2	2	0	0	2	0	0	5	0	2	1	4	2	3	6	6	1
oligo_077	Streptococcaceae_TTCCGATGAGTTCTCCAGA	4602	5	2	1	0	4	0	0	2	0	4	10	2	2	15	1	21	8	4	3	1	0	0	50	0	0	1	22	6	7	4	2	10	1	9	10	1	0	23	1	9	2	17	5	20	23	42	2
oligo_231	Streptococcaceae_TTCCGGCGAGATTACTTAG	985	0	0	1	1	0	0	0	1	0	3	0	1	1	0	0	1	0	1	2	1	0	1	1	1	1	1	0	2	0	2	0	0	0	0	0	0	0	0	0	1	1	0	1	0	0	1	0
oligo_247	Streptococcaceae_TTCCGGTGAGAGCAGTTGA	914	1	2	1	1	1	3	0	0	1	0	0	0	5	0	1	0	1	0	1	1	0	0	0	0	1	0	0	0	0	0	0	0	0	0	0	0	0	0	0	0	0	0	0	0	0	0	0
oligo_291	Streptococcaceae_TTCCGGTGAGATCACTTAG	737	0	0	0	1	0	0	2	0	0	1	1	0	0	0	1	1	2	0	1	0	1	0	1	1	0	0	2	1	2	0	1	0	0	0	0	0	0	0	0	1	3	0	0	3	0	1	0
oligo_060	Streptococcaceae_TTCCGGTGAGATCTCCAGA	7750	5	3	3	2	1	0	4	2	2	6	6	4	6	8	5	16	4	9	5	6	5	1	21	1	4	3	8	11	10	3	6	9	1	7	4	3	1	22	1	6	2	9	6	20	21	29	5
oligo_107	Streptococcaceae_TTCCGGTGAGATTACCAGA	2782	3	2	0	1	0	4	1	0	1	2	2	2	1	3	1	9	1	8	2	1	2	0	10	2	0	0	2	1	6	1	1	2	0	3	2	2	1	8	1	4	1	1	1	5	4	6	2
oligo_228	Streptococcaceae_TTCCGGTGAGATTACCTAG	1005	1	0	1	1	0	0	3	0	0	0	0	0	1	0	0	0	0	0	4	1	1	2	0	0	1	0	1	0	0	1	0	0	0	1	1	1	0	0	1	0	1	0	0	0	0	1	0
oligo_289	Streptococcaceae_TTCCGGTGAGATTACTCAG	751	0	0	0	1	0	1	4	1	2	0	1	0	0	0	2	0	0	0	1	1	0	1	0	0	0	0	0	0	1	0	0	0	0	0	0	0	0	0	2	1	1	0	0	0	0	1	0
oligo_003	Streptococcaceae_TTCCGGTGAGATTACTTAG	700909	111	335	275	433	208	337	949	634	256	264	149	407	536	294	303	390	451	429	704	566	293	1206	497	854	558	322	421	335	1040	902	519	199	161	405	660	688	245	456	175	377	495	201	187	514	463	753	398
oligo_147	Streptococcaceae_TTCCGGTGAGATTACTTCG	1703	1	0	1	0	0	1	3	3	1	3	0	1	1	0	0	0	0	0	1	3	1	1	0	1	0	1	0	0	4	4	2	1	0	1	0	2	1	1	0	0	3	0	0	0	1	3	0
oligo_027	Streptococcaceae_TTCCGGTGAGATTACTTGA	37793	18	32	11	31	17	16	42	65	21	30	47	67	36	68	52	107	68	74	83	55	21	47	121	50	31	38	50	45	107	51	54	24	12	89	81	68	13	73	14	44	32	30	39	68	61	100	41
oligo_132	Streptococcaceae_TTCCGGTGAGATTACTTGG	1984	1	5	0	2	1	0	3	1	1	1	1	1	1	1	0	4	1	4	2	0	0	1	2	3	0	1	1	3	2	2	3	3	0	1	2	1	1	0	2	0	0	0	0	0	2	1	0
oligo_185	Streptococcaceae_TTCCGGTGAGATTATTTAG	1245	1	1	3	2	1	4	1	4	1	0	2	0	1	1	0	4	0	0	0	1	0	1	0	0	1	0	0	0	0	0	0	0	0	0	0	2	0	1	0	2	0	1	1	1	1	1	0
oligo_048	Streptococcaceae_TTCCGGTGAGATTATTTGA	10278	8	14	23	8	6	7	5	3	2	4	3	3	0	13	3	1	1	14	7	2	6	3	6	7	4	3	1	2	2	0	5	1	0	4	4	4	2	3	0	4	0	4	9	2	18	19	15
oligo_254	Streptococcaceae_TTCCGGTGAGATTGCTTAG	883	0	0	2	1	0	1	0	0	1	1	0	0	0	0	0	1	0	2	0	1	0	1	0	1	1	0	0	0	4	0	2	1	0	0	2	0	0	0	0	0	1	0	0	1	3	0	0
oligo_197	Streptococcaceae_TTCCGGTGAGATTTCCAGA	1182	1	1	0	1	0	0	0	2	0	0	1	2	1	1	2	4	0	2	1	0	0	0	5	0	0	1	0	1	1	2	0	1	0	2	3	0	0	0	1	0	0	1	3	1	2	4	2
oligo_222	Streptococcaceae_TTCCGGTGAGGTTACTTAG	1037	1	1	0	0	0	0	2	0	0	0	1	0	2	0	3	0	1	2	1	0	1	1	2	1	1	0	0	3	2	1	0	0	0	0	1	0	0	1	0	0	0	0	1	0	0	1	0
oligo_193	Streptococcaceae_TTCCGGTGAGTTCACTTAG	1188	0	2	0	1	0	0	0	1	0	0	0	1	0	0	1	0	1	0	2	2	0	0	8	0	1	0	0	4	3	1	0	1	0	1	1	0	0	4	0	4	3	1	1	2	6	4	0
oligo_189	Streptococcaceae_TTCCGGTGAGTTCTCCAAG	1233	0	1	0	0	1	0	1	0	0	0	1	1	0	1	0	4	1	1	1	0	0	0	3	1	0	0	5	0	0	0	1	0	1	0	3	1	2	5	0	1	0	4	1	6	3	5	3
oligo_006	Streptococcaceae_TTCCGGTGAGTTCTCCAGA	179319	179	118	75	62	60	24	19	81	32	59	297	51	54	233	112	360	130	123	113	31	17	8	674	20	9	61	467	146	147	36	57	146	28	152	194	23	23	410	17	159	75	316	163	476	772	798	138
oligo_290	Streptococcaceae_TTCCGGTGAGTTCTCCAGC	750	2	0	0	0	1	0	1	0	0	0	1	0	0	2	1	2	0	1	0	0	1	0	5	1	0	0	1	0	1	0	0	1	0	1	1	0	0	1	0	1	0	1	2	0	1	1	0
oligo_122	Streptococcaceae_TTCCGGTGAGTTCTCTTAG	2118	3	3	0	3	0	1	1	1	0	1	2	0	3	2	2	5	3	4	2	2	0	1	9	1	0	1	5	2	3	1	1	1	0	2	4	1	1	7	1	3	4	4	1	5	3	2	4
oligo_271	Streptococcaceae_TTCCGGTGAGTTCTCTTGA	820	0	2	0	0	0	0	0	0	0	0	1	1	2	3	1	2	2	0	1	0	0	0	6	0	0	1	3	1	2	0	0	2	0	2	4	0	0	7	0	4	0	0	4	3	6	5	0
oligo_056	Streptococcaceae_TTCCGGTGAGTTTACTTAG	8775	4	7	1	4	3	3	0	4	2	2	5	5	4	6	6	31	7	10	11	1	0	0	36	3	1	6	13	13	16	4	4	1	2	10	6	6	1	26	3	11	9	15	3	24	24	24	8
oligo_093	Streptococcaceae_TTCCGGTGAGTTTACTTGA	3349	1	1	2	1	2	1	0	3	0	1	14	2	4	8	7	20	6	6	4	0	0	0	22	0	0	3	8	7	11	0	0	3	0	7	6	1	0	8	0	5	2	5	6	10	29	17	3
oligo_161	Streptococcaceae_TTCCGGTGGGATTACTTAG	1466	0	0	1	0	1	1	1	0	0	1	1	1	1	1	1	1	1	2	2	2	2	4	0	1	1	0	2	0	2	2	2	0	2	3	0	2	2	2	0	3	2	2	2	1	3	1	0
oligo_090	Streptococcaceae_TTGGAGAGAGATTACTTAG	3539	1	5	1	2	8	5	6	3	8	0	6	6	14	0	6	5	7	11	23	11	3	9	3	9	4	4	0	2	8	8	6	4	4	5	4	4	1	4	4	6	4	3	1	1	1	2	3
oligo_263	Streptococcaceae_TTGGAGAGAGATTACTTGA	847	0	1	0	1	2	1	1	0	1	3	0	2	1	3	4	4	2	3	6	2	2	1	2	0	1	0	0	1	1	0	1	3	2	0	1	2	0	3	0	1	1	0	1	2	2	1	0
oligo_258	Streptococcaceae_TTGGAGAGAGTTCTCCAGA	872	5	1	0	2	0	1	0	1	0	0	2	0	0	0	5	2	1	0	0	0	0	0	5	0	0	1	1	2	0	0	0	2	2	1	1	0	0	1	0	0	0	3	2	2	2	4	0
oligo_058	Streptococcaceae_TTGGAGTGAGATTACTTAG	8740	0	4	1	8	6	7	20	5	8	11	5	18	7	7	11	15	6	8	18	17	9	15	10	15	12	2	5	7	24	14	15	4	5	7	10	6	5	15	9	8	8	4	4	5	5	5	8
oligo_139	Streptococcaceae_TTGGAGTGAGATTACTTGA	1906	0	0	1	1	4	1	3	2	3	2	2	1	3	10	7	7	7	2	7	5	0	3	8	2	1	2	1	2	4	5	5	3	1	3	6	2	0	4	1	1	1	0	2	5	2	5	1
oligo_125	Streptococcaceae_TTGGAGTGAGTTCTCCAGA	2096	2	0	1	1	1	1	0	1	1	1	4	1	4	2	4	14	0	1	0	0	0	0	8	0	0	1	3	1	3	0	2	0	1	0	4	0	0	3	0	3	1	5	2	6	5	12	5
oligo_182	Veillonellaceae_CCGGACCCACACTTG	1259	1	0	0	2	0	0	0	1	0	1	0	0	1	0	0	0	0	0	0	1	0	1	1	0	0	0	0	0	0	0	1	0	0	0	0	0	0	0	0	0	2	0	1	1	0	0	0
oligo_229	Veillonellaceae_CCGGACCCACATTTG	986	2	0	0	0	0	0	0	0	0	1	0	2	0	0	1	0	2	0	1	0	0	0	0	0	0	0	0	0	0	0	0	0	0	0	0	1	0	2	0	1	1	1	0	1	0	0	0
oligo_217	Veillonellaceae_CCGGACCCATGCTCA	1049	2	3	0	2	0	5	0	0	1	0	1	2	5	3	1	3	2	1	4	4	3	2	7	3	2	1	2	0	2	1	1	2	0	0	3	1	0	2	1	1	0	1	0	3	1	7	4
oligo_144	Veillonellaceae_CCGGTCCCACACTTG	1728	0	0	0	0	0	1	0	0	1	1	3	0	0	2	0	1	0	0	1	0	0	1	3	0	1	0	0	0	1	1	1	2	0	1	0	0	0	1	1	1	3	1	0	1	0	1	0
oligo_168	Veillonellaceae_CCGGTCCCACATTTG	1423	1	0	0	0	0	0	0	0	0	0	0	0	0	0	0	0	1	0	1	1	0	1	0	0	0	2	0	0	0	2	1	1	1	1	0	0	1	0	0	1	1	0	1	1	1	1	0
oligo_164	Veillonellaceae_CCGGTCCCATGCTCA	1453	4	2	1	2	2	0	1	3	1	0	0	5	7	3	3	5	1	13	5	5	3	3	12	4	2	2	0	3	3	5	2	2	4	1	5	6	0	5	0	2	1	0	2	0	1	4	1
oligo_236	Veillonellaceae_CGGGACCCACACTTG	961	2	0	1	0	2	0	1	0	1	0	1	0	1	1	0	2	1	0	1	0	0	0	1	0	0	1	1	0	2	0	0	0	0	1	0	0	1	0	0	0	0	1	0	1	0	0	0
oligo_280	Veillonellaceae_CGGGACCCACATTTG	794	0	0	0	0	1	0	0	0	0	1	1	1	0	2	0	0	0	1	1	0	0	0	3	0	0	0	1	0	0	0	0	0	0	0	0	0	0	0	0	0	1	1	1	0	0	0	0
oligo_235	Veillonellaceae_CGGGACCCATGCTCA	973	2	1	1	5	5	4	3	1	2	2	10	2	5	16	6	10	1	8	6	2	4	1	6	1	0	6	5	0	3	2	3	1	4	2	2	0	4	2	1	1	0	3	11	1	1	1	2
oligo_099	Veillonellaceae_GGAGACCCAAGCTCA	3072	53	137	77	93	27	276	45	1	38	3	8	8	40	3	7	17	4	43	18	13	44	10	2	13	19	2	2	16	1	6	10	5	5	1	0	1	2	0	1	2	1	1	3	0	0	0	9
oligo_155	Veillonellaceae_GGAGACCCACACGTG	1592	2	1	2	5	2	5	2	1	0	0	0	4	21	3	0	0	3	8	5	3	4	1	1	3	3	0	2	3	1	1	3	1	1	0	2	0	0	0	0	1	0	0	0	0	1	0	4
oligo_064	Veillonellaceae_GGAGACCCACACTCA	6702	19	5	10	11	33	18	4	5	32	8	9	18	14	19	16	29	18	12	31	14	10	5	10	18	9	14	1	7	16	3	26	11	17	4	5	2	3	8	30	13	5	8	8	4	2	4	11
oligo_007	Veillonellaceae_GGAGACCCACACTTG	165553	138	32	116	45	228	51	47	89	170	81	62	67	50	93	177	73	85	45	106	56	59	54	33	74	66	66	49	34	69	68	185	115	46	24	31	17	15	55	115	143	148	135	41	34	21	54	69
oligo_076	Veillonellaceae_GGAGACCCACATTCA	4700	18	2	1	4	13	10	2	6	12	2	2	12	16	9	22	29	6	25	17	7	11	4	19	7	4	6	2	7	10	2	16	14	9	5	3	1	0	6	17	8	3	3	6	4	5	3	12
oligo_009	Veillonellaceae_GGAGACCCACATTTG	141823	126	38	64	41	152	60	50	57	109	58	60	55	73	94	136	77	56	59	106	47	63	30	69	44	50	57	35	53	64	36	146	91	77	18	33	10	14	43	83	69	74	77	51	28	43	48	81
oligo_145	Veillonellaceae_GGAGACCCACGCTCA	1728	6	4	2	2	1	11	2	2	5	1	2	4	19	2	1	4	3	9	10	5	10	2	8	3	3	0	0	8	3	2	5	2	6	2	2	3	3	1	5	2	1	2	5	1	1	2	19
oligo_010	Veillonellaceae_GGAGACCCATGCTCA	141767	714	359	267	252	571	363	205	185	387	201	343	435	861	571	645	798	333	746	938	710	519	161	639	383	322	338	276	372	350	159	443	418	610	141	259	151	124	286	416	185	159	251	346	201	293	300	329
oligo_047	Veillonellaceae_GGAGACCCATGCTTG	10453	21	10	11	5	35	9	6	5	31	16	19	31	24	25	42	47	17	23	30	24	22	7	10	17	15	16	3	15	16	10	32	22	19	8	3	5	9	15	37	19	18	11	15	6	5	4	17
oligo_059	Veillonellaceae_GGAGACCCCTACTTA	8461	0	0	0	1	0	1	0	0	0	0	0	0	0	0	0	0	0	9	7	4	1	3	1	15	4	0	0	1	3	4	0	1	1	0	0	0	0	0	2	1	0	0	1	1	0	0	4
oligo_142	Veillonellaceae_GGAGACCTATGCTCA	1774	32	10	10	7	15	12	4	1	10	5	13	10	15	14	29	18	7	40	21	24	21	4	25	9	6	6	10	12	6	2	13	8	20	3	9	7	0	8	5	5	1	9	16	13	15	12	19
oligo_065	Veillonellaceae_GGAGAGCCCTCATGA	6657	17	29	30	27	25	52	7	2	7	4	4	7	24	4	14	8	1	15	34	24	3	3	15	4	11	12	12	8	11	10	14	15	18	4	9	4	0	3	6	2	5	4	11	7	25	9	30
oligo_303	Veillonellaceae_GGGGAACCCTAAGTA	661	0	0	0	0	0	0	0	0	0	0	0	0	0	0	0	0	0	0	0	0	0	0	0	0	0	0	0	0	0	0	0	0	0	0	0	0	0	0	0	0	0	0	0	0	0	0	0
oligo_112	Veillonellaceae_GGGGAGACGCGATCG	2554	0	1	1	2	0	3	0	0	0	0	1	0	0	0	0	4	1	2	0	0	0	1	9	1	3	0	0	1	2	0	2	0	1	1	1	0	0	1	3	1	0	3	1	1	16	1	0
[truncated: 461 more columns]

## Sheet: PERCENT MATRIX
OLIGO_ID	OLIGOTYPE	F4 MEAN RELATIVE ABUNDANCE, %	M3 MEAN RELATIVE ABUNDANCE, %	F4-0000	F4-0001	F4-0002	F4-0003	F4-0004	F4-0005	F4-0006	F4-0007	F4-0008	F4-0009	F4-0010	F4-0011	F4-0012	F4-0013	F4-0014	F4-0015	F4-0016	F4-0017	F4-0018	F4-0019	F4-0020	F4-0021	F4-0022	F4-0023	F4-0024	F4-0025	F4-0026	F4-0027	F4-0028	F4-0029	F4-0030	F4-0031	F4-0042	F4-0043	F4-0044	F4-0045	F4-0046	F4-0047	F4-0048	F4-0049	F4-0050	F4-0051	F4-0053	F4-0054	F4-0055	F4-0056
oligo_040	Actinomycetaceae_CCA	0.270688	0.176864	0.154083	0.257954	0.17127	0.240607	0.326138	0.0999286	0.16028	0.344531	0.0492611	0.40464	0.186966	0.25719	0.110518	0.277189	0.163265	0.147394	0.153492	0.140987	0.263071	0.153899	0.17934	0.0123472	0.899724	0.108544	0.102417	0.637059	0.783828	0.0574548	0.253504	0.239091	0.259909	0.132319	0.148075	0.268456	0.342466	0.238663	0.202392	0.499853	0.0420875	0.257036	0.184607	0.797182	0.640404	0.360781	0.807726	0.038134
oligo_036	Actinomycetaceae_CTA	0.195617	0.200789	0.123267	0.236457	0.17127	0.203591	0.139773	0.114204	0.0291418	0.344531	0.0656814	0.188832	0.614316	0.187047	0.0184196	0.163052	0.190476	0.133994	0.0613968	0.241692	0.147978	0.0170999	0.161406	0.0246944	0.464374	0.0465188	0.0819336	0.309428	0.536304	0.0574548	0.0596481	0	0.162443	0.198478	0.0164528	0.153404	0.304414	0.0795545	0.0183993	0.396942	0	0.205629	0.213008	0.407861	0.329905	0.403226	0.9482	0.038134
oligo_135	Actinomycetaceae_TCA	0.0382958	0.025295	0.0308166	0.0429923	0.0428174	0.0925412	0.0465911	0	0.0291418	0.0172265	0.0164204	0	0.0534188	0.0233809	0	0.0652209	0.0544218	0.0267989	0.0460476	0.020141	0.0986518	0.0170999	0.071736	0	0.0580467	0.0465188	0.0409668	0.0728067	0.0412541	0	0.0596481	0.0448296	0.0162443	0.0165399	0.0493583	0.0191755	0.0190259	0.0159109	0.0735971	0.0294031	0.0561167	0.0257036	0.0142005	0.0370782	0.0582185	0.0212224	0.0175593	0
oligo_194	Actinomycetaceae_TCG	0.052891	0.0126297	0.046225	0.0429923	0.0428174	0.129558	0.0931822	0.0142755	0.0582835	0.172265	0.0821018	0.026976	0.0534188	0.0233809	0.221035	0.179358	0.0544218	0.0267989	0.0920952	0.020141	0.246629	0.119699	0.125538	0.0493888	0.0290234	0.0155063	0.0204834	0	0.0412541	0.0287274	0.0745601	0.0298864	0.178687	0.0826993	0.0822639	0	0.0190259	0.0159109	0.0735971	0	0.0420875	0	0.028401	0.0185391	0.0388123	0	0.0175593	0.0254227
oligo_026	Bacillales_GAT	1.25012	0.442287	1.09399	0.859845	1.26311	0.462706	0.745457	0.242684	0.874253	0.999139	1.0509	1.80739	1.81624	0.888473	0.497329	1.76097	0.789116	0.978159	1.30468	0.845921	0.871424	0.581395	0.663558	0.259291	1.42214	1.02341	1.20852	1.58355	2.35149	0.517093	1.40173	0.747161	1.52697	0.959312	0.526489	1.0163	2.01674	1.11376	0.404784	1.04381	0.294613	0.604035	0.355013	1.2792	1.33903	1.40068	1.00088	1.27113
oligo_243	Bacillales_GCG	0.0251939	0.0106226	0	0	0	0.0185082	0.0155304	0.0142755	0.0437127	0.0689061	0	0	0.0534188	0.0233809	0	0.0326105	0	0.0535977	0.0306984	0.020141	0.0493259	0	0.017934	0	0.0290234	0.0310126	0.0204834	0.0364033	0.0412541	0	0.029824	0.0298864	0.0162443	0.0496196	0	0.0191755	0.0190259	0	0	0.0588062	0.0140292	0.0257036	0	0	0.0388123	0.0212224	0	0
oligo_191	Campylobacteraceae_AATA	0.0326463	0.0165204	0.154083	0.365434	0.192678	0.333148	0.0155304	0.228408	0.174851	0.0172265	0.0821018	0.026976	0.0267094	0	0.0368392	0.0163052	0.0136054	0.0133994	0.0153492	0.140987	0	0.0170999	0.26901	0.0246944	0.0145117	0.0155063	0.1229	0.0182017	0.0206271	0.0861821	0.029824	0	0	0.0330797	0	0	0.0190259	0.0159109	0	0	0	0	0	0	0.0194062	0	0	0
oligo_202	Campylobacteraceae_AATG	0.000250577	0.0169932	0.0154083	0	0	0	0	0	0	0	0	0	0	0	0.0184196	0	0	0	0	0	0	0	0	0	0	0	0	0	0	0	0	0	0	0	0	0	0	0	0	0	0	0	0	0	0	0	0	0
oligo_255	Campylobacteraceae_AGTA	0.00303458	0.0134584	0.0154083	0	0	0	0	0	0	0	0	0	0.0267094	0	0	0	0	0	0	0	0	0	0	0	0	0.0310126	0.0614502	0.0182017	0.0206271	0	0	0	0.0324886	0	0	0	0	0	0	0	0.0140292	0.0128518	0	0	0	0	0	0
oligo_019	Campylobacteraceae_TAAA	1.06296	0.767645	1.6641	1.56922	1.52002	2.51712	0.714397	3.58315	0.626548	0.430663	0.706076	1.02509	1.62927	0.724807	0.184196	0.913093	1.48299	1.38014	1.01305	1.65156	0.559027	0.444596	2.86944	0.283986	0.957771	0.356644	1.16755	1.14671	1.40264	0.890549	0.820161	0.343694	0.974659	1.04201	1.62883	0.901246	0.818113	0.302307	0.478381	0.823287	0.364759	0.591184	0.255609	0.537634	1.20318	0.679117	2.14223	1.43638
oligo_175	Carnobacteriaceae_GCATG	0.0517968	0.0130429	0	0	0	0.0370165	0	0.0428266	0.0728544	0.0516796	0.0492611	0	0.0267094	0.0701426	0.0184196	0.114137	0.0544218	0.174193	0.0920952	0.020141	0.0328839	0.0170999	0	0	0.0580467	0.0155063	0	0.0182017	0	0.0287274	0.0447361	0.0298864	0.0487329	0.0826993	0.0164528	0.0383509	0.0190259	0.0159109	0.0551978	0.102911	0.0140292	0.0642591	0.056802	0.0741565	0.0194062	0.0424448	0.0877963	0.101691
oligo_086	Carnobacteriaceae_GCGTG	0.0789	0.0515231	0.0308166	0	0.0214087	0.0555247	0.0465911	0.0713776	0.247705	0.103359	0	0.080928	0.0801282	0.0467617	0.0736784	0.0652209	0.108844	0.120595	0.107444	0.040282	0.0986518	0.0512996	0.035868	0.0493888	0.043535	0.0155063	0.0204834	0.0182017	0	0.0574548	0.178944	0.0597729	0.129955	0.0826993	0.0164528	0.0575264	0.0570776	0.0318218	0.0735971	0.0294031	0.0280584	0.0514073	0.0426015	0.0185391	0.0388123	0.0848896	0.0351185	0.0508453
oligo_292	Carnobacteriaceae_GGGAG	0.0182703	0.00880354	0	0	0	0	0.0310607	0.028551	0.0728544	0	0	0.026976	0.0534188	0.0701426	0.0184196	0.0489157	0.0544218	0.0267989	0	0.040282	0.0328839	0.0341997	0.017934	0.0123472	0.0580467	0.0155063	0	0.0182017	0.0206271	0	0	0.0298864	0.0974659	0.0165399	0.0658111	0.0191755	0.0570776	0	0	0.0294031	0	0.0128518	0	0.0185391	0.0194062	0	0	0.0127113
oligo_018	Carnobacteriaceae_GGGTG	1.21863	0.780514	0.123267	0.0859845	0.81353	0.647788	1.5841	1.11349	3.3513	2.0155	0.853859	1.83437	1.7094	1.5899	0.718364	2.82081	1.17007	1.82232	1.36608	0.503525	1.49622	0.889193	0.753228	0.61736	0.798143	0.899364	0.860303	0.691664	0.660066	0.804367	1.53594	0.926479	1.59194	0.645055	0.625206	0.671141	1.14155	1.08194	1.25115	0.9409	0.3367	0.809665	0.596421	0.741565	0.815059	0.721562	1.10623	1.37282
oligo_081	Carnobacteriaceae_GGGTT	0.0337015	0.0668089	0.0154083	0.0429923	0.0642261	0.0370165	0.0155304	0.0428266	0.0728544	0.0516796	0.0164204	0	0.0534188	0.116904	0.110518	0	0	0.0267989	0	0.020141	0.0822098	0.0170999	0.053802	0.111125	0.130605	0.170569	0.1229	0	0	0.0574548	0.134208	0.104603	0.0487329	0	0	0.0575264	0.0190259	0.0159109	0	0.0294031	0.0280584	0.0128518	0.0142005	0	0	0.0212224	0.0175593	0.0254227
oligo_304	Flavobacteriaceae_CAGTTGT	0.00162631	0.00959306	0	0	0	0	0	0	0	0	0	0	0	0	0	0	0	0	0	0	0	0	0	0	0	0	0	0	0	0	0	0	0	0	0	0	0	0	0	0	0	0	0	0	0	0	0	0
oligo_102	Flavobacteriaceae_CGAAGCT	0.00792086	0.0513488	0.0154083	0.0429923	0	0.0370165	0	0.0142755	0.0145709	0.0344531	0.0164204	0	0	0	0	0	0	0	0	0	0	0	0	0	0.0580467	0	0	0	0	0	0	0	0	0	0	0	0	0	0	0	0.0140292	0	0.028401	0	0	0.0424448	0	0.0127113
oligo_070	Flavobacteriaceae_CGATTAT	0	0.0847497	0	0	0	0	0	0	0	0	0	0	0	0	0	0	0	0	0	0	0	0	0	0	0	0	0	0	0	0	0	0	0	0	0	0	0	0	0	0	0	0	0	0	0	0	0	0
oligo_113	Flavobacteriaceae_CGGAGCT	0.0146641	0.0336182	0	0	0	0	0	0	0	0	0	0	0	0	0	0	0	0	0	0	0	0	0	0	0.0290234	0	0	0	0	0	0	0	0	0	0	0	0	0	0	0	0	0	0.0142005	0	0.0388123	0	0.0175593	0.0127113
oligo_273	Flavobacteriaceae_CGGCTGC	0.0588496	0.00417045	0	0	0	0	0	0	0	0	0	0	0	0	0	0	0	0	0	0	0	0	0	0	0	0	0	0	0	0	0	0	0	0	0	0	0	0	0	0	0	0	0	0	0	0	0	0
oligo_050	Flavobacteriaceae_CGGCTGT	0.0370619	0.148461	0	0	0	0	0.0155304	0.0142755	0.101996	0.241171	0.0985222	0.080928	0	0.0233809	0.0552588	0.0652209	0.0544218	0.0535977	0.107444	0.060423	0.016442	0.0512996	0.08967	0.234597	0.0145117	0.0310126	0.1229	0.0182017	0.0825083	0.0287274	0.014912	0.0149432	0.0162443	0.0496196	0.0164528	0.0383509	0.0570776	0.190931	0.0551978	0.205822	0.140292	0.179925	0.0426015	0.0741565	0	0.106112	0.0351185	0.177959
oligo_308	Flavobacteriaceae_CGGTTGT	0.000949128	0.00924695	0	0	0	0	0	0	0	0	0	0	0	0	0	0	0	0	0	0	0	0	0	0.0123472	0	0	0	0	0	0	0	0	0	0	0	0	0	0.0159109	0	0	0	0	0	0	0	0	0	0
oligo_097	Flavobacteriaceae_TGAGGAT	0.0899242	0.0396176	0.27735	1.05331	0.0856348	1.14751	0.0621214	0.842256	0.32056	0.120586	0.0492611	0.080928	0.0801282	0	0	0.0489157	0	0.0535977	0.0306984	0.161128	0.016442	0.0170999	0.376614	0.0740832	0.0870701	0.0775314	0.327735	0.0182017	0.0618812	0.0861821	0.029824	0.0149432	0.0812216	0.0165399	0.0329056	0.0767018	0.0190259	0.0159109	0.0551978	0.0294031	0.0280584	0.102815	0.127805	0.0741565	0	0.0424448	0.0351185	0.0254227
oligo_172	Flavobacteriaceae_TGAGTAT	0.00509181	0.0217223	0	0	0	0	0	0	0	0	0	0	0	0	0	0	0	0	0	0	0	0	0	0	0	0	0.0204834	0	0	0	0	0.0149432	0	0	0	0	0	0.0159109	0	0	0.0140292	0	0.0142005	0	0	0	0	0
oligo_262	Fusobacteriaceae_CTTCAAATACTGGTCATGGG	0.00884785	0.0118195	0	0	0	0	0.0155304	0	0	0	0	0	0	0	0	0	0.0136054	0.0133994	0	0	0	0	0	0	0.0145117	0	0.0204834	0	0.0206271	0	0	0	0.0162443	0.0496196	0	0	0.0190259	0.0159109	0.0183993	0.0294031	0	0.0385555	0.056802	0.0370782	0	0	0	0.0127113
oligo_108	Fusobacteriaceae_GAGTCAATACTGGTCATGGG	0.0325886	0.0400891	0.0924499	0	0.0214087	0.0185082	0.0931822	0.12848	0.0145709	0	0.0656814	0	0	0	0.0552588	0	0.0544218	0.0669972	0.0460476	0.040282	0	0.0170999	0.08967	0.0246944	0.0725584	0.0310126	0.0204834	0.0364033	0.0206271	0.0287274	0.0447361	0.0896593	0.0324886	0.132319	0.131622	0	0	0.0159109	0	0.0294031	0.0982043	0.0642591	0.056802	0.0556174	0.0388123	0	0	0.0127113
oligo_215	Fusobacteriaceae_GGATGGATACTGGTCATGGG	0.00859743	0.0152703	0	0	0	0	0	0	0	0	0	0	0	0	0	0	0.0136054	0	0.0153492	0	0	0	0	0.0370416	0	0.0155063	0	0.054605	0	0	0	0.0298864	0.0974659	0.0496196	0	0	0.0190259	0.0636436	0.0919963	0	0.0561167	0.0257036	0.113604	0.0185391	0	0	0	0
oligo_160	Fusobacteriaceae_TCTCAAATACTGGTCATGGG	0.0156674	0.0205288	0	0	0	0	0	0.0142755	0	0.0516796	0	0.026976	0.0267094	0	0	0	0.0272109	0	0.0153492	0	0	0	0	0	0.0580467	0	0.0204834	0.0182017	0.0206271	0	0.029824	0.0149432	0.0324886	0.0330797	0	0.0575264	0.0380518	0.0795545	0.0183993	0.0147016	0.0280584	0.0514073	0.056802	0.0185391	0.0194062	0.0212224	0	0
oligo_104	Fusobacteriaceae_TGTCCGATACTGGTCATGGG	0.0669458	0.0337596	0.0154083	0	0	0	0.0155304	0.0142755	0.0145709	0.0344531	0.0492611	0.053952	0.0534188	0	0.0184196	0.0326105	0.108844	0.0669972	0.0613968	0	0.0328839	0	0.035868	0.0123472	0.145117	0.0465188	0.0409668	0.0910084	0.0412541	0.0287274	0.0745601	0.104603	0.0487329	0.0330797	0.0164528	0.0191755	0.152207	0.0954654	0.0551978	0.294031	0.0841751	0.218481	0.255609	0.0926956	0.0776247	0.0848896	0.0351185	0.0635566
oligo_080	Fusobacteriaceae_TGTCCGGTACTGGTCATGGG	0.0563744	0.0577632	0	0.0214961	0	0	0.0155304	0.028551	0.0291418	0.0689061	0.0656814	0.107904	0.0267094	0.0233809	0	0	0.0272109	0.0133994	0.0153492	0	0	0	0.017934	0.0246944	0.116093	0.0310126	0.0819336	0.0182017	0.206271	0	0.0447361	0.104603	0.0162443	0.0330797	0.0329056	0.0575264	0.0570776	0.0795545	0.0183993	0.132314	0.0140292	0.0642591	0.170406	0.0741565	0.0582185	0	0.0175593	0.114402
oligo_278	Fusobacteriaceae_TGTGGAATACTGGTCATGGG	0.012472	0.0109098	0.046225	0	0	0	0.0155304	0.0142755	0.0145709	0	0.0164204	0.026976	0	0	0	0	0.0136054	0.0267989	0.0153492	0.020141	0	0	0.017934	0	0.0290234	0	0	0	0	0	0	0	0.0162443	0.0330797	0.0493583	0	0.0190259	0	0	0.0147016	0.0140292	0.0128518	0.028401	0.0370782	0.0582185	0.0212224	0	0.0127113
oligo_167	Fusobacteriaceae_TGTGGAGAACTGGTCATGGG	0.0214004	0.0190854	0.0924499	0	0.0214087	0.0185082	0.0310607	0.0142755	0.0145709	0.0172265	0.131363	0	0.0267094	0.0233809	0.0184196	0.0326105	0.0408163	0.0133994	0.0153492	0.040282	0	0	0.017934	0	0.0290234	0.0155063	0.0614502	0.0364033	0.0206271	0	0.014912	0	0.0812216	0.0330797	0.0987167	0	0	0.0159109	0	0	0.0561167	0.0257036	0	0.0185391	0.0194062	0	0	0
oligo_180	Fusobacteriaceae_TGTGGAGTACTGGTCATGGG	0.0164679	0.0169292	0.0154083	0	0	0	0.0310607	0	0	0	0.0656814	0	0	0	0	0.0163052	0.0272109	0.0401983	0.0306984	0	0	0	0.017934	0.0123472	0.0145117	0.0310126	0.0204834	0	0.0412541	0	0	0.0298864	0.0487329	0.0165399	0.0164528	0	0.0380518	0.0159109	0	0.0294031	0	0.0385555	0.0426015	0	0.0582185	0	0	0.0127113
oligo_149	Fusobacteriaceae_TTCCAAATACTGGTCATGGG	0.0169623	0.022861	0	0.0214961	0	0	0.0155304	0	0	0	0	0.026976	0	0	0.0184196	0	0.0136054	0.0401983	0.0306984	0	0	0	0.017934	0	0.0145117	0	0	0.0182017	0.0206271	0	0.0447361	0.0298864	0.0162443	0.0165399	0	0.0191755	0.0380518	0.0159109	0.0183993	0.0294031	0	0.0385555	0.0142005	0	0.0388123	0.0424448	0	0.0127113
oligo_252	Fusobacteriaceae_TTTCAAACACTGGTCATGGG	0.00949787	0.0123849	0	0	0	0	0	0	0.0145709	0	0.0164204	0.053952	0	0	0	0	0	0	0.0153492	0	0	0	0	0.0123472	0.0145117	0	0	0.0364033	0.0206271	0	0	0.0149432	0.0162443	0	0	0.0191755	0	0.0159109	0	0	0.0140292	0.0385555	0.0142005	0.0185391	0	0.0212224	0	0.0127113
oligo_166	Fusobacteriaceae_TTTCAAATACCGGTCATGGG	0.0143073	0.0201946	0	0	0	0	0.0310607	0.0428266	0.0145709	0.0689061	0.0164204	0.053952	0	0	0	0	0.0272109	0	0.0153492	0.020141	0	0.0170999	0.035868	0.0123472	0.043535	0	0	0.0364033	0	0	0.014912	0.0448296	0.0162443	0	0.0329056	0.0191755	0	0	0	0.0147016	0.0140292	0.0257036	0.0710026	0	0	0	0	0
oligo_063	Fusobacteriaceae_TTTCAAATACCTATGTTAGG	0.0132882	0.116366	0	0	0	0	0	0	0	0	0	0	0	0	0	0	0	0	0	0	0.016442	0	0.053802	0.0246944	0	0.0775314	0.0819336	0.0182017	0.0412541	0	0.029824	0.0448296	0	0	0	0.0191755	0.0380518	0	0	0	0.0140292	0	0	0	0	0	0	0
oligo_203	Fusobacteriaceae_TTTCAAATACTAGTCATGGG	0.0324282	0.0140059	0.123267	0.107481	0.0642261	0.0370165	0.0310607	0.171306	0.0582835	0.0861326	0.114943	0.161856	0	0.0233809	0.0184196	0.0163052	0.0408163	0.0401983	0.076746	0.120846	0.016442	0.0170999	0.125538	0.0370416	0.0290234	0	0.184351	0.0728067	0	0	0.014912	0.0597729	0.146199	0.0330797	0.0164528	0.0191755	0.0190259	0.0318218	0.0735971	0.0441047	0.0140292	0.102815	0.0710026	0	0	0	0.0175593	0.0254227
oligo_071	Fusobacteriaceae_TTTCAAATACTAGTTGTAGG	0.264029	0.064732	0.878274	2.27859	0.792122	1.66574	0.232955	1.99857	0.466268	0.499569	0.361248	0.40464	0.293803	0.0935235	0.423651	0.244579	0.272109	0.24119	0.445127	0.966767	0.147978	0.0854993	1.30918	0.209902	0.406327	0.139557	1.84351	0.254823	0.288779	0.603275	0.134208	0.239091	0.438596	0.363877	0.164528	0.0767018	0.0761035	0.206842	0.183993	0.19112	0.126263	0.128518	0.156206	0.148313	0.329905	0.106112	0.0702371	0.101691
oligo_210	Fusobacteriaceae_TTTCAAATACTGGCCATGGG	0.00954158	0.0153673	0.0154083	0.0214961	0	0.0185082	0	0	0	0	0	0	0	0	0	0	0	0	0.0306984	0	0	0	0	0	0	0	0.0204834	0.054605	0.0412541	0	0	0	0	0	0.0164528	0	0	0.0318218	0	0.0294031	0.0140292	0.0128518	0.0142005	0	0	0	0.0175593	0.0127113
oligo_226	Fusobacteriaceae_TTTCAAATACTGGTCACGGG	0.0105617	0.0144718	0.0154083	0	0	0	0.0310607	0	0.0145709	0	0	0	0	0	0	0	0	0.0133994	0	0	0	0	0	0.0123472	0.0290234	0	0.0409668	0.0364033	0.0206271	0	0.014912	0.0298864	0.0162443	0.0165399	0.0164528	0	0.0190259	0.0159109	0	0.0147016	0	0.0385555	0.0142005	0.0741565	0.0194062	0	0.0175593	0
oligo_037	Fusobacteriaceae_TTTCAAATACTGGTCATAGG	0.00556308	0.230224	0.0308166	0	0	0.0185082	0	0.0142755	0.0145709	0.0172265	0.0164204	0	0	0	0	0	0	0.0133994	0.0153492	0	0	0.0170999	0	0	0.0290234	0.0310126	0	0.0182017	0	0	0	0	0	0.0165399	0	0	0	0	0.0183993	0.0441047	0.0140292	0	0.028401	0	0	0	0	0
oligo_004	Fusobacteriaceae_TTTCAAATACTGGTCATGGG	6.7858	9.52165	7.33436	2.02064	2.56904	1.70276	5.5754	5.39615	2.22935	7.61413	9.81938	8.2007	2.75107	1.35609	1.1236	1.38594	8.17687	4.73	6.20107	2.92044	0.526143	1.28249	7.20947	2.90159	9.99855	5.00853	13.0274	13.3054	8.58086	2.7291	4.77185	8.24866	11.1598	12.2395	9.57552	5.465	9.36073	15.5449	7.13891	9.71773	9.31538	13.8543	18.6453	13.274	8.84921	4.75382	2.58121	5.19893
oligo_153	Fusobacteriaceae_TTTCAAATACTGGTCGTGGG	0.0159091	0.0228407	0.0154083	0	0	0	0	0	0	0.0172265	0.0328407	0.026976	0.0267094	0	0	0	0.0272109	0	0.0460476	0	0	0.0170999	0	0.0123472	0.0145117	0.0310126	0.0409668	0.0728067	0.0618812	0	0.014912	0	0.0162443	0.0496196	0	0.0383509	0.0570776	0.0954654	0.0183993	0	0.0701459	0.0385555	0.028401	0	0	0	0.0175593	0
oligo_300	Fusobacteriaceae_TTTCAAATACTGGTTATAGA	0.0173435	0.00797956	0.107858	0.128977	0.107043	0.0555247	0	0.12848	0.0582835	0	0.180624	0.026976	0.0801282	0	0.0184196	0	0.0136054	0.0267989	0.0306984	0.020141	0	0	0.107604	0.0370416	0	0.0310126	0.184351	0.0182017	0	0.0574548	0.014912	0.0747161	0.0324886	0.0496196	0	0	0	0.0159109	0	0	0	0	0	0	0	0	0	0
oligo_073	Fusobacteriaceae_TTTCAAATACTGGTTATAGG	0.0915559	0.0701944	0.724191	0.537403	0.32113	0.462706	0.0776518	0.927909	0.233134	0.0861326	0.640394	0.350688	0.0534188	0.116904	0.128937	0.0489157	0.14966	0.187592	0.107444	0.302115	0.0493259	0.0341997	0.645624	0.0740832	0	0.232594	0.798853	0.127412	0.0825083	0.0861821	0.119296	0.194262	0.178687	0.148859	0.0164528	0	0	0.0159109	0	0.0147016	0	0	0.0142005	0	0	0	0	0.0127113
oligo_045	Fusobacteriaceae_TTTCAAATACTGGTTATGGG	0.0422899	0.16355	0.0308166	0	0	0	0	0.0856531	0.0291418	0.0516796	0.0821018	0.026976	0.0267094	0.0233809	0.0552588	0	0.0272109	0.0133994	0.0153492	0	0	0	0.161406	0	0.0145117	0.0155063	0.0819336	0.127412	0.0825083	0.0287274	0.0596481	0.0747161	0.11371	0.0330797	0.0658111	0.0191755	0.0570776	0.143198	0.128795	0.102911	0.238496	0.295592	0.298211	0.259548	0	0.0212224	0.0175593	0.0254227
oligo_041	Fusobacteriaceae_TTTCAAATACTGGTTGTAGG	0.177727	0.200282	0.862866	1.01032	0.406765	0.536739	0.248486	0.556745	0.305989	0.310078	0.311987	0.26976	0.133547	0.116904	0.221035	0.244579	0.326531	0.254589	0.552571	0.463243	0.147978	0.102599	0.71736	0.22225	0.130605	0.2481	1.229	0.273025	0.144389	0.287274	0.0447361	0.149432	0.503574	0.248098	0.197433	0	0.0380518	0.143198	0.294388	0.19112	0.182379	0.244185	0.26981	0.148313	0.116437	0.106112	0.0526778	0.076268
oligo_129	Fusobacteriaceae_TTTCAAATATTGGTCATGGG	0.154144	0.0101178	0.138675	0.0644884	0.0428174	0.0925412	0.124243	0.199857	0.0874253	0.137812	0.197044	0.215808	0.0267094	0.0233809	0.0184196	0.130442	0.353741	0.22779	0.245587	0.0805639	0	0.0341997	0.197274	0.148166	0.145117	0.263607	0.491602	0.200218	0.0412541	0.0574548	0.0745601	0.179319	0.146199	0.0661594	0.213886	0.115053	0.209285	0.318218	0.0919963	0.220523	0.182379	0.218481	0.127805	0.129774	0.0582185	0.0636672	0.0526778	0.101691
oligo_214	Fusobacteriaceae_TTTCAAGTACTGGTCATGGG	0.0100711	0.0147372	0.0308166	0	0	0	0.0155304	0.0142755	0.0437127	0	0	0	0	0	0	0	0.0136054	0	0	0	0	0	0	0	0.0290234	0.0155063	0.0614502	0.0182017	0.0618812	0	0	0.0149432	0.0162443	0	0.0164528	0	0.0190259	0	0	0.0147016	0.0140292	0.0128518	0.0142005	0.0185391	0.0194062	0	0	0.0254227
oligo_084	Fusobacteriaceae_TTTCAGATACTAGTTATAGG	0.0617018	0.0563863	0.231125	0.644884	1.00621	0.666297	0.108713	0.927909	0.218563	0.120586	0.394089	0.26976	0.106838	0.187047	0.294714	0.0326105	0.0680272	0.0803966	0.0153492	0.0805639	0.0328839	0.0854993	0.197274	0.061736	0	0.12405	0.184351	0.0728067	0.268152	0.0574548	0.0447361	0.119546	0.0649773	0.0330797	0	0.0191755	0	0	0	0	0	0	0	0	0	0	0	0
oligo_187	Fusobacteriaceae_TTTCAGATACTGGTAATAGG	0.000105745	0.0203323	0	0	0	0	0	0.0142755	0	0	0	0	0	0	0	0	0	0	0	0	0	0	0	0	0	0	0	0	0	0	0	0	0	0	0	0	0	0	0	0	0	0	0	0	0	0	0	0
oligo_066	Fusobacteriaceae_TTTCAGATACTGGTCATGGG	0.0896735	0.0912	0.493066	0.257954	0.17127	0.277624	0.155304	0.599572	0.276847	0.0516796	0.706076	0.350688	0.0801282	0.0701426	0.0736784	0.0163052	0.190476	0.120595	0.0306984	0.281974	0.016442	0.0170999	0.555954	0.061736	0.0580467	0.232594	0.573535	0.21842	0.144389	0.0574548	0.0596481	0.119546	0.129955	0.181938	0.0658111	0.0383509	0.0570776	0.0477327	0.0551978	0.0882094	0.0140292	0.0514073	0.056802	0.0556174	0.0194062	0	0.0351185	0.038134
oligo_092	Fusobacteriaceae_TTTCAGATACTGGTTATAGA	0.0776299	0.0409032	0.46225	1.0963	0.599443	0.518231	0.0931822	0.799429	0.32056	0.120586	0.558292	0.053952	0.0801282	0.163666	0.165776	0.0652209	0.108844	0.0937961	0.0613968	0.382679	0.0657678	0.0683995	0.322812	0.0370416	0	0.170569	0.409668	0.0182017	0	0.229819	0.0447361	0.0298864	0.0812216	0.0661594	0.0164528	0	0	0	0	0	0	0	0	0	0	0	0	0
oligo_039	Fusobacteriaceae_TTTCAGATACTGGTTATAGG	0.346942	0.171316	1.57165	4.70765	3.63948	2.81325	0.43485	3.51178	1.39881	0.327304	1.28079	1.51066	0.614316	0.140285	0.699945	0.277189	0.47619	0.375184	0.19954	1.18832	0.147978	0.222298	1.52439	0.0864304	0	0.496201	2.13027	0.200218	0.474422	1.17782	0.208768	0.41841	0.357375	0.297717	0.0658111	0.0383509	0.0570776	0.0159109	0.0551978	0.0294031	0	0	0	0	0.0582185	0	0.0175593	0.0254227
oligo_082	Fusobacteriaceae_TTTCAGATACTGGTTGTAGG	0.0291723	0.0644452	0.046225	0.494411	0.342539	0.351656	0	0.314061	0.0437127	0	0.0985222	0.107904	0.0534188	0.0233809	0.0552588	0	0.0272109	0.0267989	0.0306984	0.140987	0	0	0.233142	0	0	0.0155063	0.204834	0.0364033	0	0.143637	0	0.0298864	0.0162443	0	0	0	0	0	0	0	0.0140292	0.0128518	0	0.0185391	0	0	0	0
oligo_156	Fusobacteriaceae_TTTCGAATACTGGTCATGGG	0.0176645	0.0218772	0.046225	0	0.0214087	0.0185082	0.0155304	0.0142755	0.0145709	0.0172265	0	0.026976	0.0267094	0.0467617	0	0	0	0.0133994	0	0	0	0	0.071736	0	0.043535	0	0.0409668	0.054605	0	0	0.014912	0.0149432	0	0.0165399	0.0493583	0	0.0380518	0.0159109	0.0367985	0.0294031	0.0140292	0.0385555	0.0142005	0.0370782	0.0776247	0.0212224	0	0.0254227
oligo_028	Lachnospiraceae_AAGGTCATA	0.0961159	0.479429	0.570108	0.27945	0.128452	0.0925412	0.155304	0.142755	0.0437127	0.0516796	0.164204	0.161856	0.0801282	0.0467617	0.110518	0.114137	0.231293	0.0535977	0.0920952	0.241692	0.0493259	0	0.161406	0.0370416	0.0870701	0.0465188	0.204834	0.182017	0.247525	0.201092	0.164032	0.0298864	0.0812216	0.148859	0.0658111	0	0.0380518	0	0.0735971	0.132314	0.308642	0.28274	0.127805	0.111235	0.0776247	0.106112	0.0877963	0.101691
oligo_165	Lachnospiraceae_AGGGTCATA	0.000532393	0.0217964	0	0	0	0	0	0	0	0	0	0	0	0	0	0	0	0	0.0153492	0	0	0	0	0	0	0	0	0	0.0206271	0	0	0	0	0	0	0	0	0	0	0	0	0	0	0	0	0	0	0
oligo_033	Lachnospiraceae_ATACCCGTT	0.0016653	0.322984	0	0	0	0	0	0	0	0	0	0	0	0	0	0	0	0	0	0	0	0	0	0	0	0	0	0	0	0	0	0	0	0	0	0	0	0	0	0	0	0	0	0	0.0194062	0	0	0
oligo_020	Lachnospiraceae_ATTACCGTT	0.705124	0.765384	0.924499	0.687876	0.149861	0.333148	0.43485	0.114204	0.203992	1.32644	0.755337	0.998112	1.36218	0.25719	0.313133	1.32072	1.22449	0.71017	0.782809	1.08761	0.443933	0.205198	0.663558	0.0493888	0.0580467	0.108544	0.757886	1.56534	1.15512	0.201092	0.238592	0.224148	0.536062	1.30665	1.02007	1.15053	1.86454	0.70008	0.331187	1.22023	0.420875	0.642591	0.383414	0.407861	0.135843	0.127334	0.895522	0.660989
oligo_088	Lachnospiraceae_GAGGTCATA	0.000860568	0.0607476	0	0	0	0	0	0	0.0145709	0	0	0	0	0	0	0	0	0	0	0	0	0	0	0	0	0	0	0	0	0	0	0	0	0	0	0	0	0	0	0	0	0	0	0.0185391	0	0	0	0
oligo_169	Lachnospiraceae_GATGTCATG	0.0238981	0.0177387	0.0616333	0.0859845	0.0642261	0.0555247	0.0155304	0.0571021	0.0437127	0	0.0164204	0	0	0	0.0184196	0	0	0	0.0153492	0.020141	0.0328839	0	0	0	0	0	0	0	0	0	0	0	0.0162443	0	0.0493583	0.0767018	0	0	0.0367985	0	0	0.0128518	0	0	0	0.0212224	0.0702371	0.0254227
oligo_179	Lachnospiraceae_GTACTTATA	0.00868544	0.0178257	0.0308166	0	0	0	0	0	0	0	0	0	0	0	0.0184196	0	0	0	0	0	0.016442	0	0.053802	0.0123472	0	0	0	0	0	0.0287274	0	0	0	0	0.0164528	0	0	0.0318218	0	0.0147016	0.0420875	0	0	0.0185391	0.0388123	0	0.0702371	0
oligo_085	Lachnospiraceae_GTACTTGTA	0.0185958	0.0596195	0.0616333	0	0	0	0.0155304	0.0142755	0	0	0	0	0.0267094	0.0233809	0.0368392	0.0652209	0.0544218	0	0	0	0.0328839	0.0170999	0.053802	0.0123472	0	0	0.0204834	0.0728067	0.0206271	0	0.0894721	0.0448296	0.0324886	0	0	0.0383509	0	0.0159109	0.0367985	0	0.0420875	0	0.0142005	0.0370782	0.0194062	0	0.158033	0.0127113
oligo_150	Lachnospiraceae_TACCACTTA	0.00950544	0.0238195	0.0154083	0.0214961	0.0642261	0.0370165	0	0.0142755	0	0	0	0	0	0	0.0368392	0.0326105	0	0	0	0.020141	0	0	0	0	0	0	0	0.0182017	0.0206271	0.0287274	0	0.0149432	0	0.0330797	0	0	0	0	0	0.0147016	0	0.0128518	0.0142005	0.0370782	0	0	0.0175593	0
oligo_053	Lachnospiraceae_TGTCGTCTG	0.285149	0.114448	0.323575	0.0859845	0.107043	0.0740329	0.155304	0.0856531	0.0437127	0.0516796	0.147783	0.161856	0.373932	0.25719	0.0736784	0.0815262	0.217687	0.0937961	0.122794	0.322256	0.0657678	0	0.143472	0	0.275722	0.0620251	0.266284	0.236622	0.268152	0.11491	0.402625	0.134489	0.129955	0.248098	0.0822639	0.0958773	0.133181	0.17502	0	0.132314	0.238496	0.0899627	0.184607	0.129774	0.135843	0.233447	0.632133	0.076268
oligo_272	Leptotrichiaceae_ACAAGC	0.00132576	0.0125823	0	0	0	0	0	0	0	0	0	0	0	0	0	0	0	0	0	0	0	0	0	0	0	0	0	0.0182017	0	0	0	0	0	0	0	0.0191755	0	0	0	0	0	0	0	0	0	0	0	0
oligo_106	Leptotrichiaceae_ACAAGT	0.0101475	0.0427424	0.0616333	0.0429923	0.0428174	0.0185082	0.0155304	0.0999286	0.0145709	0.0172265	0	0	0	0	0	0	0	0.0133994	0	0	0	0	0.017934	0	0.0145117	0	0	0	0.0206271	0.0287274	0.014912	0	0.0162443	0.0165399	0	0	0.0190259	0	0	0	0	0	0	0.0185391	0.0194062	0	0.0175593	0.0127113
oligo_238	Leptotrichiaceae_GAAAAT	0.0136564	0.0127011	0.0154083	0.0859845	0	0	0	0	0	0	0.0328407	0	0.0267094	0	0	0	0	0	0	0	0	0	0	0.0123472	0	0	0	0.0182017	0.0825083	0.0287274	0	0	0.0162443	0.0165399	0	0	0	0	0	0.0147016	0	0	0	0	0	0	0	0
oligo_264	Leptotrichiaceae_GCCAAG	0.00975972	0.0115859	0.046225	0.150473	0.0428174	0.0555247	0	0.0571021	0.0437127	0.0344531	0	0	0	0	0	0	0.0136054	0	0	0	0	0	0	0.0246944	0	0	0.0819336	0	0.0618812	0	0	0	0	0	0	0	0	0	0	0	0	0	0	0	0	0	0	0.0127113
oligo_205	Leptotrichiaceae_GCTAAA	0.0189313	0.0166221	0.0616333	0.128977	0.0642261	0.0925412	0	0.028551	0.0145709	0.0172265	0.0328407	0	0	0.0233809	0.0184196	0	0.0136054	0	0	0.020141	0	0	0.053802	0.0123472	0	0	0.163867	0	0	0.0287274	0.014912	0	0	0.0496196	0	0	0.0190259	0	0	0.0147016	0.0140292	0.0128518	0.0142005	0.0370782	0	0	0	0
oligo_094	Leptotrichiaceae_GCTACA	0.00127849	0.0498306	0	0	0	0	0	0	0	0	0	0	0	0	0	0	0	0	0	0	0	0	0	0	0	0	0	0	0	0	0	0	0	0	0	0	0	0	0	0	0	0	0	0.0185391	0	0	0	0
oligo_128	Leptotrichiaceae_GCTAGA	0.0306033	0.0313918	0.154083	0.644884	0.256904	0.31464	0.0776518	0.142755	0.0874253	0.0516796	0.0985222	0	0.0267094	0	0.0736784	0.0652209	0.0136054	0.0803966	0.0306984	0.0805639	0.016442	0	0.125538	0.0123472	0.0145117	0.0465188	0.204834	0.0364033	0	0.0287274	0	0	0.0324886	0.0496196	0	0	0	0.0159109	0.0367985	0.0294031	0.0280584	0	0.0142005	0.0185391	0.0582185	0	0	0.0127113
oligo_032	Leptotrichiaceae_GCTTTA	0.135353	0.370472	0.770416	0.257954	0.278313	0.203591	0.326138	0.428266	0.0728544	0.0689061	0.558292	0.161856	0.106838	0.187047	0.202616	0	0.190476	0.267989	0.153492	0.040282	0.0493259	0.0683995	0.125538	0.0370416	0	0.108544	0.553052	0.236622	0.206271	0.172364	0.0447361	0.119546	0.22742	0.248098	0.0329056	0	0.0190259	0.0795545	0	0.147016	0.0701459	0.0771109	0.156206	0.185391	0.0194062	0.0636672	0.0351185	0.0635566
oligo_293	Micrococcaceae_TCGAGGT	0.0122382	0.00986183	0.0308166	0.0429923	0.0428174	0	0.0931822	0.0142755	0.0874253	0	0	0	0	0	0	0	0.0136054	0	0.0153492	0.020141	0.016442	0	0	0.0123472	0.0145117	0	0.0204834	0.0182017	0	0	0	0.0149432	0	0	0	0	0	0	0	0	0	0.0128518	0	0	0	0.0212224	0	0
oligo_014	Micrococcaceae_TCGATAT	3.34164	1.37399	0.662558	0.66638	3.63948	2.36905	3.74282	1.05639	8.39283	8.26873	2.31527	7.74211	12.7404	2.38485	1.51041	11.7561	2.77551	3.43026	3.8373	1.34945	2.56495	1.72709	2.27762	3.67947	3.04745	1.11645	1.06514	5.49691	5.42492	5.19966	1.29735	1.7633	2.24172	2.00132	1.56301	3.85427	3.42466	1.17741	8.61086	1.58777	0.406846	1.19522	1.53366	1.14943	8.42228	2.29202	4.67076	1.89399
oligo_044	Micrococcaceae_TCGATGC	0.580029	0.0860213	1.58706	0.902837	1.09184	0.555247	0.481441	0.142755	0.305989	0.0689061	0.0492611	0.107904	0.240385	0.0701426	0.0736784	0.505462	0.408163	0.415383	0.122794	0.140987	0.131536	0.119699	0.340746	0.209902	0.246699	0.155063	0.143384	0.564252	0.639439	0.517093	0.14912	0.104603	0.292398	0.297717	0.263244	0.671141	0.532725	0.445505	1.12236	0.176419	0.0561167	0.0128518	0.0426015	0.0926956	0.601591	0.0848896	0.263389	0.0635566
oligo_268	Micrococcaceae_TCGGTAT	0.0199049	0.0105238	0	0.0214961	0.0214087	0.0185082	0.0310607	0.0142755	0	0.0516796	0	0.080928	0.0801282	0.0233809	0	0.0815262	0	0.0267989	0.0306984	0	0.016442	0	0.017934	0.0370416	0.0145117	0	0.0204834	0	0.0412541	0.0287274	0	0.0149432	0.0162443	0	0	0.0383509	0.0190259	0	0.0183993	0.0147016	0	0	0	0.0185391	0.135843	0	0.0351185	0.0254227
oligo_206	Micrococcaceae_TGGATAT	0.0401118	0.0120259	0	0.0214961	0	0	0.108713	0.0571021	0.0728544	0.0344531	0.0492611	0.053952	0	0.0701426	0.0736784	0.130442	0.0544218	0.0937961	0.0460476	0.040282	0.0986518	0.0170999	0.017934	0.061736	0.0580467	0	0.0614502	0.0728067	0.0206271	0.0574548	0	0.0298864	0.0487329	0.0165399	0.0329056	0	0	0.0159109	0	0.0147016	0	0.0128518	0.0426015	0	0.0582185	0	0.0175593	0.0254227
oligo_138	Micrococcaceae_TTGATAT	0.0334231	0.0247226	0	0	0.0428174	0.0185082	0.0776518	0	0.0874253	0.0689061	0.0492611	0	0.0534188	0.116904	0.0552588	0.228273	0.0408163	0.0535977	0.0613968	0.060423	0.131536	0.0683995	0.053802	0.0370416	0.0290234	0	0.0409668	0.0364033	0.0206271	0	0.0596481	0.0149432	0.0162443	0.0165399	0.0329056	0.0575264	0	0.0159109	0.0551978	0.0147016	0.0280584	0.0257036	0.0426015	0.0185391	0.0776247	0.0212224	0.0351185	0.0127113
oligo_136	Neisseriaceae_CAGGTGAAATCAATCACCCCTGGA	0.000858542	0.0290827	0	0	0	0	0	0	0	0	0	0	0	0	0	0	0	0	0	0	0	0	0	0	0	0.0155063	0	0	0	0	0	0	0	0	0	0	0	0	0	0	0	0	0	0	0	0	0	0
oligo_162	Neisseriaceae_GAGATGAAATCAATCACCCCTGGA	0.00283999	0.0219511	0	0	0	0	0	0	0	0	0	0	0	0	0	0	0	0	0	0	0	0	0	0.0370416	0	0	0.0204834	0	0	0	0	0	0	0	0.0329056	0	0	0.0318218	0.0735971	0.0147016	0.0561167	0.0257036	0.028401	0	0	0	0	0
oligo_221	Neisseriaceae_GAGGTAAAATCAATCACCCCTGGA	0.0598933	0.00997209	0	0	0	0	0	0	0	0	0	0	0	0	0	0	0.0544218	0.0937961	0.0460476	0.020141	0	0.0170999	0.035868	0.246944	0.0145117	0.0465188	0	0.054605	0.0412541	0.0287274	0	0.0747161	0	0.0330797	0.0493583	0.153404	0.0761035	0.111376	0.0919963	0.0882094	0.266554	0.179925	0.127805	0	0.0194062	0.0212224	0.0175593	0.0254227
oligo_052	Neisseriaceae_GAGGTGAAAACAATCACCCCTGGA	0.0600644	0.137775	0	0	0	0	0	0	0	0.0172265	0.0492611	0	0	0.0233809	0	0	0.0544218	0.120595	0.214889	0	0	0.0170999	0.035868	0.246944	0	0.170569	0	0.127412	0.0206271	0.0287274	0.0745601	0.0747161	0.0162443	0.0165399	0.131622	0.115053	0.0761035	0.127287	0.202392	0.19112	0.0982043	0.192777	0.184607	0.0185391	0.0582185	0.0848896	0.0702371	0.101691
oligo_299	Neisseriaceae_GAGGTGAAAACCATCACCCCTGGA	0.00629046	0.0098776	0	0	0	0	0	0	0	0	0	0	0	0.0233809	0.0184196	0	0	0	0	0	0	0	0	0	0	0	0	0	0	0	0	0	0.0162443	0	0	0	0	0	0.0367985	0.0147016	0.0140292	0.0128518	0	0.0185391	0	0	0	0.0254227
oligo_130	Neisseriaceae_GAGGTGAAAACCGGCACCCCTGGA	0.0160904	0.0288808	0.0154083	0	0	0	0	0	0	0	0.0328407	0	0	0	0	0	0	0.0133994	0	0	0	0	0.017934	0.061736	0	0.0155063	0.0409668	0	0	0.0287274	0	0.0298864	0	0.0330797	0	0.0575264	0.0190259	0.0318218	0.0183993	0.0441047	0.0280584	0.0385555	0.056802	0	0	0	0	0.0127113
oligo_261	Neisseriaceae_GAGGTGAAAACCGTCACCCCTGGA	0.00543232	0.0127164	0	0	0	0	0	0	0.0145709	0	0.0164204	0	0	0	0	0	0.0136054	0	0	0	0	0	0	0	0	0	0.0204834	0.0364033	0	0	0	0.0149432	0.0162443	0	0	0.0383509	0	0	0.0551978	0	0.0140292	0	0	0	0	0.0212224	0	0
oligo_024	Neisseriaceae_GAGGTGAAATCAATCACCCCTGGA	0.207298	0.614773	0	0	0	0	0	0	0	0	0.0656814	0	0	0	0.0184196	0.0652209	0.217687	0.321586	0.429777	0.040282	0.016442	0.0512996	0.071736	0.83961	0.101582	0.372151	0.1229	0.364033	0.103135	0.143637	0.119296	0.209205	0.276153	0.165399	0.329056	0.383509	0.32344	0.365951	0.423183	0.294031	0.561167	0.642591	0.411815	0.0370782	0.0776247	0.212224	0.0702371	0.19067
oligo_141	Neisseriaceae_GAGGTGAAATCGATCACCCCTGGA	0.0251248	0.0289669	0.0616333	0.0859845	0.0856348	0.0740329	0.0155304	0.0142755	0.116567	0.0172265	0.131363	0.026976	0	0	0	0.163052	0.0544218	0.0669972	0.0306984	0.020141	0.016442	0.0341997	0.08967	0.0740832	0	0.0620251	0.0204834	0.054605	0	0.0287274	0.014912	0.0298864	0.0649773	0	0.0164528	0	0	0.0318218	0.0183993	0	0.0280584	0.0899627	0	0	0.0194062	0.0424448	0	0.0127113
oligo_286	Neisseriaceae_TAAGTGAAATCAATCACCCCTGGA	0.000126796	0.0117735	0	0	0	0	0	0	0	0	0	0	0	0	0	0	0	0	0	0	0	0	0	0	0	0	0	0	0	0	0	0	0	0	0	0	0	0	0	0	0	0	0	0	0	0	0	0
oligo_232	Neisseriaceae_TAGATGAAATCAATCACCCCTGGA	0.000126796	0.0147973	0	0	0	0	0	0	0	0	0	0	0	0	0	0	0	0	0	0	0	0	0	0	0	0	0	0	0	0	0	0	0	0	0	0	0	0	0	0	0	0	0	0	0	0	0	0
oligo_075	Neisseriaceae_TAGGCGAAATCAATCACCCCTGGA	0.00950026	0.0721123	0	0	0	0	0	0	0	0	0	0	0	0	0.0184196	0	0	0.0267989	0.0153492	0	0	0	0	0.0370416	0	0	0	0	0	0	0	0	0	0	0	0.0383509	0	0.0318218	0.128795	0	0	0.0128518	0	0.0185391	0.0582185	0	0.0351185	0
oligo_313	Neisseriaceae_TAGGCGGTATTAATCACCCCTGGA	0.00703899	0.00784634	0	0	0	0	0	0	0	0	0	0	0.0267094	0	0	0	0	0	0.0153492	0	0	0	0	0.0123472	0	0	0	0	0	0	0	0	0.0162443	0	0	0.0191755	0.0380518	0	0.0551978	0.0294031	0	0.0128518	0	0.0185391	0.0194062	0	0.0175593	0
oligo_011	Neisseriaceae_TAGGTAAAATCAATCACCCCTGGA	11.6947	0.899759	0	0	0	0	0.0155304	0	0.0874253	0.137812	0.311987	0.6744	0.88141	0.53776	0.552588	1.77727	4.91156	5.70816	10.4682	1.1279	0.723446	1.14569	3.56887	19.6938	7.8218	11.1955	2.84719	5.97015	7.30198	4.30911	2.62452	2.79438	5.00325	3.01025	15.7618	28.0729	18.1887	30.8831	41.4535	23.052	32.0988	28.9294	22.9054	21.9132	22.2201	12.4363	5.75944	6.16499
oligo_190	Neisseriaceae_TAGGTAAAATCGATCACCCCTGGA	0.0998804	0.00987942	0	0	0	0	0	0	0	0	0.0164204	0.053952	0.0534188	0.0233809	0.0184196	0.0489157	0.122449	0.0535977	0.076746	0.0805639	0.016442	0.0854993	0.125538	0.283986	0.0870701	0.294619	0	0.10921	0.0412541	0.11491	0.014912	0.134489	0.0162443	0.0330797	0.279697	0.402685	0.114155	0.270485	0.294388	0.147016	0.294613	0.411258	0.156206	0.129774	0.0776247	0	0.0351185	0.076268
oligo_213	Neisseriaceae_TAGGTGAAAACAATCACCCCTGGA	0.00122904	0.0156929	0	0	0	0	0	0	0	0	0	0	0	0	0	0	0	0.0133994	0	0	0	0	0	0	0	0	0	0.0182017	0	0	0	0	0	0	0	0	0	0	0	0	0	0.0257036	0	0	0.0194062	0	0	0
oligo_174	Neisseriaceae_TAGGTGAAACCAATCACCCCTGGA	0.000315899	0.0198023	0	0	0	0	0	0	0	0	0	0	0	0	0	0	0	0	0	0	0	0	0	0.0123472	0	0.0155063	0	0	0	0	0	0	0	0	0	0	0	0	0	0	0	0	0	0	0	0	0	0
oligo_176	Neisseriaceae_TAGGTGAAATCAACCACCCCTGGA	0.000222913	0.0199654	0	0	0	0	0	0	0	0	0	0	0	0	0	0	0	0	0	0	0	0	0	0	0	0	0	0	0	0	0	0	0	0	0	0	0	0	0	0	0	0.0128518	0	0	0	0	0	0
oligo_309	Neisseriaceae_TAGGTGAAATCAATCAACCCGTTT	0.000126796	0.00932624	0	0	0	0	0	0	0	0	0	0	0	0	0	0	0	0	0	0	0	0	0	0	0	0	0	0	0	0	0	0	0	0	0	0	0	0	0	0	0	0	0	0	0	0	0	0
oligo_116	Neisseriaceae_TAGGTGAAATCAATCACCCCCGGA	0.0002479	0.0354215	0	0	0	0	0	0	0	0	0	0	0	0	0	0	0	0	0	0	0	0	0	0	0	0	0	0.0182017	0	0	0	0	0	0	0	0	0	0	0	0	0	0	0	0	0	0	0	0
oligo_298	Neisseriaceae_TAGGTGAAATCAATCACCCCTAGA	0.000207875	0.0105489	0	0	0	0	0	0	0	0	0	0	0	0	0	0	0	0	0	0	0	0	0	0.0123472	0	0	0	0	0	0	0	0	0	0	0	0	0	0	0	0	0	0	0	0	0	0	0	0
oligo_274	Neisseriaceae_TAGGTGAAATCAATCACCCCTGAA	0.000240212	0.012492	0	0	0	0	0	0	0	0	0	0	0	0	0	0	0	0	0.0153492	0	0	0	0	0	0	0	0	0	0	0	0	0	0	0	0	0	0	0	0	0	0	0	0	0	0	0	0	0
oligo_001	Neisseriaceae_TAGGTGAAATCAATCACCCCTGGA	0.455391	21.7664	0	0	0	0.0185082	0.0465911	0	0.0728544	0.0689061	0.410509	0.512544	0.614316	0.350713	0.534168	0.782651	0.489796	0.830765	2.14889	0.161128	0.131536	0.239398	0.771162	2.61761	0.0145117	1.33354	0.286768	0.800874	0.990099	0.488365	0.14912	0.224148	0.243665	0.181938	0.345508	0.556088	0.399543	0.365951	0.459982	0.205822	0.392817	0.462665	0.227208	0.0926956	0.194062	0.106112	0.0702371	0.076268
oligo_109	Neisseriaceae_TAGGTGAAATCAATCACCCCTGGG	0.00121689	0.0402731	0	0	0	0	0	0	0	0	0	0.026976	0	0	0	0	0	0	0.0306984	0	0	0	0	0.0123472	0	0	0	0	0	0	0	0	0	0	0	0	0	0	0	0	0	0	0	0	0	0	0	0
oligo_250	Neisseriaceae_TAGGTGAAATCAATCACCCTCGCG	0.00036829	0.0136371	0	0	0	0	0	0	0	0	0	0	0	0	0	0	0	0	0	0	0	0	0	0	0	0	0	0	0	0	0	0.0149432	0	0	0	0	0	0	0	0	0	0	0	0	0	0	0	0
oligo_305	Neisseriaceae_TAGGTGAAATCAATCACCCTGTAC	0.000212795	0.00978503	0	0	0	0	0	0	0	0	0	0	0	0	0	0	0	0	0	0	0	0	0	0	0	0	0	0	0	0.0287274	0	0	0	0	0	0	0	0	0	0	0	0	0	0	0	0	0	0
oligo_246	Neisseriaceae_TAGGTGAAATCAATCACCCTTGGA	0.00035924	0.0137152	0	0	0	0	0	0	0	0	0	0	0	0	0	0	0	0	0.0153492	0	0	0	0	0	0	0	0	0	0	0	0	0	0	0	0	0	0	0	0	0	0	0	0	0	0	0	0	0
oligo_171	Neisseriaceae_TAGGTGAAATCAATCACCCTTGGG	0.00132979	0.0196061	0	0	0	0	0	0	0	0	0	0	0	0	0	0	0	0	0	0	0	0	0	0	0	0	0	0	0	0	0	0	0	0	0	0	0	0	0	0	0	0	0	0	0	0	0	0
oligo_240	Neisseriaceae_TAGGTGAAATCAATCACCTCTGGA	0.000390033	0.013923	0	0	0	0	0	0	0	0	0	0	0	0	0.0184196	0	0	0	0	0	0	0	0	0	0	0	0	0	0	0	0	0	0	0	0	0	0	0	0	0	0	0	0	0	0	0	0	0
oligo_284	Neisseriaceae_TAGGTGAAATCAATCACCTTCGCG	0.000313455	0.0113775	0	0	0	0	0	0	0	0	0	0	0	0	0	0	0	0	0	0	0	0	0	0.0123472	0	0	0	0	0	0	0	0	0	0	0	0	0	0	0	0	0	0.0128518	0	0	0	0	0	0
oligo_177	Neisseriaceae_TAGGTGAAATCAATCACTCCTGGA	0	0.0197371	0	0	0	0	0	0	0	0	0	0	0	0	0	0	0	0	0	0	0	0	0	0	0	0	0	0	0	0	0	0	0	0	0	0	0	0	0	0	0	0	0	0	0	0	0	0
oligo_288	Neisseriaceae_TAGGTGAAATCAATCATCCCTGGA	9.62001e-05	0.0113254	0	0	0	0	0	0	0	0	0	0	0	0	0	0	0	0	0	0	0	0	0	0	0	0	0	0	0	0	0	0	0	0	0	0	0	0	0	0	0	0	0	0	0	0	0	0
oligo_115	Neisseriaceae_TAGGTGAAATCAATCGCCCCTGGA	0.000412147	0.0372453	0	0	0	0	0	0	0	0	0	0	0	0	0	0	0	0	0	0	0	0	0	0	0	0	0	0	0	0	0	0	0	0	0	0	0	0	0	0.0147016	0	0	0	0	0	0	0	0
oligo_306	Neisseriaceae_TAGGTGAAATCAATTACCCCTGGA	0.00204821	0.00962659	0	0	0	0	0	0	0	0	0	0	0	0	0	0	0	0	0	0.020141	0	0	0.053802	0	0	0	0	0	0	0	0	0.0149432	0	0	0	0	0	0	0	0	0	0	0	0	0.0194062	0	0	0
oligo_119	Neisseriaceae_TAGGTGAAATCAGTCACCCCTGGA	0.00110791	0.033392	0	0	0	0	0	0	0	0	0	0	0	0	0	0.0163052	0	0	0.0153492	0	0	0	0	0	0	0	0	0	0	0	0	0	0	0	0	0	0	0	0	0	0	0	0	0	0	0	0	0
oligo_017	Neisseriaceae_TAGGTGAAATCGATCACCCCTGGA	0.743724	0.980978	2.23421	2.04213	2.24791	0.795854	0.465911	1.67024	1.07825	0.602929	1.33005	1.21392	1.62927	0.210428	1.28937	2.23382	0.911565	0.643173	0.414428	2.0141	0.641236	1.02599	1.8472	1.46932	0.362792	1.69018	0.942237	0.87368	0.391914	0.775639	0.22368	0.552899	0.698506	0.181938	0.345508	1.89837	0.64688	1.20923	1.43514	0.573361	0.547138	1.31089	0.55382	0.333704	0.970309	0.61545	0.737489	0.610144
oligo_314	Neisseriaceae_TAGGTGAAATCGATCACCCTTGGA	0.00897817	0.00733832	0	0	0	0	0	0	0	0	0	0	0	0	0	0	0	0	0	0	0	0	0	0	0	0	0	0	0	0	0	0	0	0	0	0	0	0	0	0	0	0	0	0	0	0	0	0
oligo_051	Neisseriaceae_TAGGTGAAATCGATCACCCTTGGG	0.163337	0.11615	0	0	0	0	0	0	0	0	0	0	0	0	0	0	0	0	0	0.020141	0	0	0	0	0.0145117	0	0	0	0	0	0	0	0	0	0	0	0	0	0	0	0	0	0	0	0.0388123	0.0212224	0	0
oligo_239	Neisseriaceae_TAGGTGAAATTAATCACCCCTGGA	0.000469116	0.0138253	0	0	0	0	0	0	0	0	0	0	0.0267094	0	0.0184196	0	0	0	0	0	0	0	0	0	0	0	0	0.0182017	0	0	0	0	0	0	0	0	0	0	0	0	0	0	0	0	0	0	0	0
oligo_095	Neisseriaceae_TAGGTGAAGTCAATCACCCCTGGA	0.000601556	0.0500493	0	0	0	0	0	0	0	0	0	0	0	0	0	0	0	0	0.0153492	0	0	0	0	0	0	0	0	0	0	0	0	0	0	0	0	0	0	0	0	0.0147016	0	0	0	0	0	0	0.0175593	0
oligo_114	Neisseriaceae_TAGGTGAGATCAATCACCCCTGGA	0.000326791	0.0363979	0	0	0	0	0	0	0	0	0.0164204	0	0	0	0	0	0	0	0.0153492	0	0	0	0	0.0123472	0	0	0	0	0	0	0	0	0	0	0	0	0	0	0	0	0	0	0	0	0	0	0	0
oligo_123	Neisseriaceae_TAGGTGGAATCAATCACCCCTGGA	0.00048372	0.0319384	0	0	0	0	0	0	0	0	0	0	0	0	0	0	0	0	0	0	0	0	0	0	0	0	0	0	0	0	0	0	0	0	0	0	0	0	0	0	0	0	0	0	0	0	0	0
oligo_312	Neisseriaceae_TAGTCGAAATCAATCACCCCTGGA	0.00138623	0.00846802	0	0	0	0	0	0	0	0	0	0	0	0	0	0	0	0	0	0	0	0	0	0	0	0	0	0	0	0	0	0	0	0	0	0	0	0	0	0	0	0	0	0	0	0.0212224	0	0
oligo_249	Neisseriaceae_TAGTCGATTTTAATCACCCCTGGA	0.0194168	0.0110249	0	0	0	0	0	0	0	0	0	0	0	0	0	0	0	0.0133994	0.0460476	0	0.016442	0.0170999	0	0.0123472	0.0580467	0.0155063	0	0.0182017	0.0206271	0	0	0	0	0.0165399	0	0.153404	0.0380518	0.0159109	0.0183993	0.0294031	0	0.0385555	0.0426015	0.0185391	0	0.0636672	0	0.0254227
oligo_105	Neisseriaceae_TAGTCGGTTTTAATCACCCCTGGA	0.0231403	0.039317	0	0	0	0	0	0	0	0	0	0	0	0	0	0	0	0.0133994	0.0153492	0.020141	0	0	0.017934	0.0740832	0.0725584	0.0155063	0	0	0.0412541	0	0	0.0298864	0.0162443	0.0165399	0	0.0191755	0.0380518	0.0636436	0.0367985	0.0294031	0.0420875	0.0642591	0.0426015	0.0185391	0.0388123	0.0424448	0.0351185	0.0254227
oligo_242	Neisseriaceae_TAGTCGGTTTTAGTCACCCCTGGA	0.00628718	0.0128214	0	0	0	0	0	0	0	0	0	0	0	0	0	0	0	0.0133994	0	0	0	0	0	0.0123472	0.0290234	0.0155063	0	0	0.0206271	0	0	0	0	0	0	0	0.0190259	0.0159109	0.0183993	0.0147016	0.0140292	0	0	0	0	0	0	0.0127113
oligo_178	Neisseriaceae_TAGTGAGTATCAATCACCCCTGGA	0.0154393	0.0176731	0	0	0	0	0	0	0	0	0	0	0	0	0.0184196	0.0326105	0.0544218	0	0.0153492	0.020141	0	0.0170999	0.017934	0	0.0145117	0.0155063	0	0.0182017	0	0	0.029824	0	0	0	0.0493583	0.0767018	0.0190259	0.0318218	0	0.0147016	0.0420875	0.0128518	0.0142005	0	0.0388123	0.0212224	0	0
oligo_208	Neisseriaceae_TAGTGAGTATTAATCACCCCTGGA	0.0161808	0.0145463	0	0	0	0	0	0	0	0	0	0	0	0	0	0.0163052	0	0.0133994	0	0	0	0	0	0.0123472	0	0	0	0.0182017	0.0412541	0	0.014912	0	0.0162443	0	0.0987167	0.0575264	0.0570776	0.0795545	0.0183993	0.0147016	0.0280584	0.0514073	0.056802	0.0185391	0.0388123	0.0212224	0	0
oligo_276	Neisseriaceae_TAGTGAGTTTTAATCACCCCTGGA	0.0082615	0.0106563	0	0	0	0	0	0	0	0	0	0	0	0	0	0	0.0136054	0	0.0153492	0	0	0	0	0	0.0145117	0	0	0	0	0	0.014912	0	0.0162443	0	0	0	0	0	0.0367985	0	0.0140292	0.0257036	0	0.0185391	0.0388123	0	0	0
oligo_120	Neisseriaceae_TGGGTGAAATCAATCACCCCTGGA	0.000256713	0.0324713	0	0	0	0	0	0	0	0	0	0	0	0	0	0	0	0	0	0	0	0	0	0	0	0	0	0	0.0206271	0	0	0	0	0	0	0	0	0	0	0	0.0140292	0	0	0	0	0	0	0
oligo_133	Pasteurellaceae_GACGAGAGCTGGGCGTGTTCG	0.0294977	0.0288826	0.0616333	0	0.0428174	0	0.0776518	0.0142755	0.101996	0.0689061	0.0985222	0.053952	0	0	0.0184196	0.0489157	0.0136054	0.0267989	0.0613968	0	0.016442	0.0170999	0.017934	0.061736	0	0.0310126	0	0.0364033	0.0412541	0.0861821	0.0596481	0.0896593	0.0487329	0.0330797	0.0164528	0.0575264	0	0.0954654	0.0367985	0.0294031	0.0140292	0.0128518	0.0426015	0	0.0194062	0.0848896	0.0351185	0.0254227
oligo_216	Pasteurellaceae_GATAAGAGCATGTTGTGTGGT	0.000993343	0.0152673	0	0	0	0	0	0	0	0	0	0	0	0	0	0	0	0	0	0	0	0	0	0	0	0	0	0	0	0	0	0	0	0	0	0	0	0	0	0	0	0	0	0	0	0	0	0.0127113
oligo_225	Pasteurellaceae_GATAAGAGCTGGGCGTGTTCG	0.0155896	0.0149727	0.0154083	0	0.0642261	0	0.0155304	0.0142755	0.0145709	0.0172265	0.0164204	0.026976	0	0	0	0.0326105	0.0680272	0.0133994	0.0153492	0	0.016442	0.0170999	0	0.0123472	0.0145117	0.0310126	0.0204834	0.0182017	0	0	0.014912	0.0149432	0.0324886	0.0330797	0.0164528	0	0.0380518	0	0.0183993	0	0.0140292	0.0385555	0	0.0185391	0	0.0424448	0	0.0127113
oligo_098	Pasteurellaceae_GATGAGAGCACGTCGTGTGGT	0.00918905	0.047977	0	0	0	0	0	0	0	0	0	0	0	0	0	0	0	0	0	0.020141	0	0.0341997	0.035868	0.0123472	0	0.0310126	0	0.0182017	0	0	0.014912	0	0.0162443	0	0	0	0.0380518	0	0	0	0	0.0128518	0	0	0	0	0	0
oligo_124	Pasteurellaceae_GATGAGAGCCGGGCGTGTTCG	0.0322161	0.0310079	0.0616333	0.0859845	0.107043	0.0185082	0.0776518	0	0.0874253	0.0861326	0.0821018	0.026976	0.0267094	0.0233809	0	0.0978314	0.0680272	0.0267989	0.0460476	0	0.016442	0.0170999	0.017934	0.0370416	0	0.0465188	0.0614502	0.0182017	0.0206271	0.0287274	0.029824	0.134489	0.0649773	0	0.0329056	0	0.0380518	0.0159109	0.0183993	0.0147016	0.0280584	0	0	0.0185391	0.0194062	0.0212224	0.0175593	0.038134
oligo_087	Pasteurellaceae_GATGAGAGCCTGTCGTGTGAG	0.15153	0.0605257	0	0	0	0	0	0.0713776	0.0728544	0.275624	0.377668	0.13488	0.0801282	0	0.165776	0.179358	0.503401	0.24119	0.107444	0.261833	0.16442	0.119699	0.80703	0.83961	0	0.356644	0.573535	0.0182017	0.185644	0.143637	0.119296	0.149432	0.194932	0.0826993	0.378414	0.230105	0.190259	0.0636436	0.0551978	0.132314	0.505051	0.0642591	0.142005	0	0	0.148557	0.0175593	0.0889793
oligo_118	Pasteurellaceae_GATGAGAGCTGAGCGTGTTCG	0.00747851	0.0315753	0	0	0	0	0.0155304	0.0142755	0.0291418	0.0172265	0	0.026976	0.0267094	0	0	0.0163052	0	0	0	0	0	0	0	0	0.0145117	0	0	0	0	0.0574548	0.014912	0.0597729	0	0.0496196	0	0	0.0380518	0	0	0	0	0.0257036	0	0	0	0.0212224	0	0
oligo_134	Pasteurellaceae_GATGAGAGCTGGGCGCGCAGA	0.0168002	0.0284588	0	0.0214961	0	0	0.0155304	0	0	0	0	0.026976	0.0267094	0	0	0	0.0136054	0.0267989	0.0153492	0	0	0.0170999	0	0.061736	0	0.0155063	0	0	0	0	0.014912	0	0.0324886	0.0330797	0.0329056	0.0383509	0.0190259	0.0159109	0.0183993	0.0147016	0.0420875	0.102815	0.0426015	0	0	0	0	0.0127113
oligo_245	Pasteurellaceae_GATGAGAGCTGGGCGCGTTCG	0.0132136	0.0133798	0	0	0	0.0185082	0.0310607	0	0.0291418	0.0344531	0	0.026976	0	0.0233809	0	0	0.0272109	0.0133994	0	0	0	0	0	0	0.0145117	0	0.0204834	0.0364033	0.0206271	0	0.029824	0.0149432	0.0649773	0	0.0164528	0.0191755	0.0190259	0	0.0183993	0.0147016	0.0280584	0.0128518	0.0142005	0	0	0.0424448	0	0.0254227
oligo_083	Pasteurellaceae_GATGAGAGCTGGGCGTGCAGA	0.0351737	0.059177	0	0.0214961	0	0.0370165	0	0	0	0	0.0164204	0	0.0267094	0	0	0	0.0272109	0.0535977	0.076746	0	0.016442	0	0.017934	0.148166	0	0.0465188	0.0204834	0.0364033	0	0	0.0447361	0.0747161	0.0649773	0.0165399	0.0164528	0.0383509	0.0380518	0.0636436	0.110396	0.0735078	0.0841751	0.14137	0.0710026	0.0185391	0.0194062	0.0424448	0.0175593	0.0254227
oligo_151	Pasteurellaceae_GATGAGAGCTGGGCGTGCTCG	0.02393	0.0236722	0.046225	0.0429923	0.0428174	0.0185082	0.0465911	0.0571021	0.0728544	0.0516796	0.0492611	0	0	0.0233809	0	0.0163052	0.0272109	0.0133994	0.0306984	0	0.016442	0.0341997	0.035868	0.0246944	0	0.0155063	0.0204834	0.0364033	0	0.0574548	0.029824	0.0149432	0.0162443	0.0496196	0.0164528	0.0191755	0.0190259	0.0318218	0	0.0294031	0.0280584	0.0128518	0	0	0.0194062	0.0212224	0.0526778	0.0508453
oligo_211	Pasteurellaceae_GATGAGAGCTGGGCGTGTAGA	0.00980725	0.0149223	0	0	0	0	0	0.0142755	0	0	0.0164204	0	0	0	0	0.0163052	0.0136054	0.0133994	0	0	0	0	0	0.0740832	0	0.0155063	0	0	0	0.0287274	0	0	0	0	0.0164528	0.0191755	0.0190259	0.0159109	0.0367985	0.0147016	0.0420875	0	0.028401	0	0	0.0212224	0	0.0254227
oligo_251	Pasteurellaceae_GATGAGAGCTGGGCGTGTCCG	0.0131128	0.0128717	0	0.0214961	0	0.0185082	0.0310607	0.0428266	0.0145709	0.0516796	0.0492611	0.080928	0	0.0233809	0	0.0489157	0.0136054	0.0133994	0.0460476	0	0	0.0512996	0.017934	0	0	0	0	0	0.0412541	0	0.029824	0.0298864	0	0.0496196	0	0	0.0190259	0	0.0183993	0	0.0140292	0.0128518	0.0426015	0	0	0	0	0.0254227
oligo_046	Pasteurellaceae_GATGAGAGCTGGGCGTGTGAA	0.068346	0.165208	0	0	0	0	0	0.0571021	0.0874253	0.0172265	0	0	0	0.420856	0.0552588	0	0	0.0535977	0.076746	0.120846	0.16442	0.324897	0.08967	0.481541	0.0145117	0.573732	0.0409668	0.0182017	0.0206271	0.0574548	0.193856	0.37358	0.0649773	0.0330797	0.0822639	0.0958773	0.0570776	0.190931	0	0.0441047	0.154321	0.102815	0.0142005	0	0	0.0212224	0.0175593	0.0254227
oligo_277	Pasteurellaceae_GATGAGAGCTGGGCGTGTTAA	0.00545622	0.0123228	0	0	0	0	0	0	0	0	0	0	0	0.0467617	0	0	0	0	0	0.020141	0.016442	0.0512996	0.035868	0.0493888	0	0.0155063	0	0	0	0	0.014912	0.0149432	0	0	0.0329056	0.0191755	0	0.0159109	0	0	0.0140292	0	0	0	0	0	0	0
oligo_233	Pasteurellaceae_GATGAGAGCTGGGCGTGTTCA	0.0132546	0.0143553	0.0154083	0	0.0642261	0	0.0776518	0.028551	0.0291418	0.0172265	0	0.053952	0	0	0	0.0163052	0.0272109	0.0133994	0.0306984	0	0.016442	0.0170999	0	0	0	0.0155063	0.0204834	0	0	0.0287274	0.014912	0.0298864	0.0162443	0.0992392	0	0.0191755	0	0	0	0	0	0.0257036	0	0	0.0194062	0	0	0.038134
oligo_002	Pasteurellaceae_GATGAGAGCTGGGCGTGTTCG	13.79	13.599	17.1341	11.7154	23.9349	17.0461	30.6259	16.2598	31.9394	30.0603	24.5977	23.4421	8.09295	12.0645	2.65242	14.3323	20.4354	17.5265	20.614	2.65861	7.34956	13.7654	16.589	20.7556	1.248	16.8088	11.102	23.3345	12.6238	18.8164	20.2207	28.5864	23.5055	21.7665	10.974	11.697	10.9018	12.0605	10.8372	10.5704	9.42761	14.4454	11.9994	3.07749	5.89948	15.3226	6.88323	25.7913
oligo_287	Pasteurellaceae_GATGAGAGCTGGGCGTGTTTG	0.0119943	0.0107332	0.0154083	0.0214961	0.0214087	0.0370165	0.0310607	0.0571021	0.0145709	0	0.0164204	0.026976	0	0	0.0184196	0	0.0136054	0	0.0153492	0	0.016442	0	0.017934	0.0123472	0	0.0155063	0	0.0728067	0	0	0	0	0.0324886	0.0496196	0	0.0191755	0.0190259	0.0159109	0	0.0147016	0.0280584	0	0.0142005	0	0	0.0424448	0	0.0508453
oligo_265	Pasteurellaceae_GATGAGAGCTGGGTGTGTTCG	0.0152793	0.012012	0.0308166	0	0.0214087	0	0.0465911	0	0.0291418	0.0344531	0.0492611	0.080928	0	0	0	0.0326105	0.0272109	0	0.0153492	0	0	0	0	0.0246944	0	0	0	0.0182017	0	0	0.029824	0.0149432	0.0487329	0	0.0164528	0.0191755	0	0.0159109	0	0	0.0140292	0.0385555	0	0	0	0.0212224	0.0175593	0.038134
oligo_103	Pasteurellaceae_GATGAGAGCTGGTCGCGCAGA	0.0319325	0.0413007	0.0308166	0	0	0	0	0	0.0145709	0	0	0	0	0	0	0	0.0136054	0.0803966	0.107444	0	0.016442	0.0170999	0.017934	0.0864304	0	0.0465188	0.0409668	0.054605	0.0206271	0.0287274	0.014912	0.0149432	0.0649773	0	0.0164528	0.115053	0.0570776	0.0318218	0.0183993	0.0882094	0.0701459	0.102815	0.0426015	0	0.0582185	0.0848896	0.0351185	0.038134
oligo_016	Pasteurellaceae_GATGAGAGCTTGGCGTGTGAA	0.379613	1.31246	0	0	0	0.0185082	0.0465911	0.299786	0.364272	0.0172265	0.131363	0.026976	0.0534188	1.26257	0.552588	0.0326105	0.108844	0.0803966	0.18419	0.584089	0.805656	1.12859	0.520086	1.92616	0.275722	3.76803	0.553052	0	0.49505	0.287274	0.730689	1.09085	0.162443	0.0992392	0.5923	0.728667	0.399543	1.0183	0.202392	0.235225	0.51908	0.346999	0.255609	0.0185391	0.0194062	0.0636672	0.210711	0.29236
oligo_054	Pasteurellaceae_GATGAGAGCTTGGCGTGTTCG	0.0610417	0.141112	0	0	0	0	0.0155304	0.0713776	0.0437127	0	0.0164204	0.026976	0	0.163666	0.0552588	0	0.0136054	0.0535977	0.0306984	0.0805639	0.0986518	0.324897	0.08967	0.481541	0.0290234	0.496201	0.0614502	0.0182017	0.0412541	0.0574548	0.164032	0.239091	0.0649773	0.0661594	0.131622	0.134228	0.0761035	0.17502	0.0367985	0.0735078	0.126263	0.0642591	0.056802	0	0	0	0	0.038134
oligo_031	Pasteurellaceae_GATGAGAGTTGGGCGTGTTCG	0.0112445	0.388684	0.0308166	0	0	0.0185082	0.0310607	0.0142755	0.0291418	0.0344531	0.0164204	0.026976	0.0267094	0.0467617	0	0	0.0136054	0.0133994	0.0460476	0	0.016442	0.0170999	0	0.0123472	0	0.0155063	0	0	0	0.0287274	0.014912	0.0298864	0.0487329	0	0.0164528	0.0191755	0	0.0159109	0	0.0147016	0	0.0128518	0.0142005	0	0	0.0424448	0	0.0127113
oligo_143	Pasteurellaceae_GATGAGGGCTGGGCGTGTTCG	0.026716	0.0242646	0.046225	0.0214961	0.107043	0	0.0776518	0.0142755	0.0145709	0.0516796	0.0656814	0	0.0267094	0.0233809	0.0368392	0.0489157	0.0680272	0.0267989	0.0306984	0.020141	0	0	0.035868	0.0246944	0	0.0930377	0	0.0364033	0.0618812	0.0287274	0.029824	0.0448296	0.0324886	0.0330797	0.0493583	0.0191755	0.0190259	0	0.0183993	0	0	0.0514073	0.028401	0	0.0194062	0.0636672	0.0175593	0.0889793
oligo_163	Pasteurellaceae_GATGAGGGGGATCGGAATAGC	0.0218092	0.0209727	0.0154083	0	0.0428174	0.129558	0.0776518	0.0428266	0.0437127	0.0344531	0.0164204	0.026976	0	0.0467617	0	0.0815262	0.0272109	0.0133994	0.0613968	0	0.016442	0	0.035868	0.0246944	0	0.0155063	0.0204834	0	0.0412541	0.0287274	0.0447361	0.0896593	0.0649773	0.0330797	0.0164528	0.0767018	0	0	0.0183993	0	0.0140292	0	0.0142005	0	0	0	0	0.0127113
oligo_207	Pasteurellaceae_GATGGGAGCTGGGCGTGTTCG	0.0155887	0.0157745	0.0154083	0	0.0214087	0.0555247	0.0155304	0.0142755	0.0291418	0.0861326	0	0	0.0267094	0.0233809	0	0.0326105	0.0272109	0.0535977	0	0	0	0	0.017934	0.0246944	0	0	0.0204834	0.0182017	0.0206271	0.0574548	0.029824	0.0298864	0	0	0	0.0191755	0	0	0	0	0.0140292	0	0.028401	0	0	0	0	0.0508453
oligo_241	Pasteurellaceae_GATGTGAGCTGGGCGTGTTCG	0.00669044	0.0134022	0	0	0	0	0.0155304	0	0.0291418	0.0172265	0	0.026976	0	0	0	0	0	0.0267989	0	0	0	0	0	0.0246944	0	0.0310126	0.0409668	0.0364033	0	0	0	0.0448296	0.0162443	0	0.0164528	0	0	0.0159109	0.0183993	0	0.0140292	0	0.0142005	0	0.0194062	0	0	0.0127113
oligo_269	Pasteurellaceae_GGTGAGAGCTGAGCATGTTCG	0	0.0116725	0	0	0	0	0	0	0	0	0	0	0	0	0	0	0	0	0	0	0	0	0	0	0	0	0	0	0	0	0	0	0	0	0	0	0	0	0	0	0	0	0	0	0	0	0	0
oligo_067	Pasteurellaceae_GGTGAGAGCTGAGCGTGTTCG	0	0.0913778	0	0	0	0	0	0	0	0	0	0	0	0	0	0	0	0	0	0	0	0	0	0	0	0	0	0	0	0	0	0	0	0	0	0	0	0	0	0	0	0	0	0	0	0	0	0
oligo_091	Pasteurellaceae_GGTGAGAGCTGGGCGTGTTCG	0.0305218	0.0498116	0.138675	0.0429923	0.0428174	0.0370165	0.0310607	0.0856531	0	0.0689061	0.0821018	0.107904	0.0267094	0.0467617	0.0184196	0.0163052	0.0408163	0.0401983	0.0306984	0	0	0	0.071736	0.0493888	0	0	0	0.10921	0	0	0.0745601	0.0298864	0	0.0661594	0	0.0191755	0	0.0477327	0.0183993	0.0441047	0.0140292	0	0.0142005	0	0.0194062	0.0212224	0.0175593	0.0508453
oligo_195	Pasteurellaceae_TACGAGAGCTGGGCGTGTTCG	0.0258171	0.0151128	0.0154083	0	0	0.0555247	0.0931822	0.028551	0.0728544	0.0516796	0.0328407	0.026976	0.0267094	0	0	0.0815262	0.0408163	0.0535977	0.0460476	0.040282	0.016442	0.0341997	0.035868	0.0123472	0.0145117	0	0	0.10921	0.0618812	0.0287274	0.029824	0.0747161	0.0162443	0.0496196	0.0164528	0.0767018	0.0380518	0	0.0183993	0.0147016	0	0.0642591	0.0142005	0	0	0.0636672	0.0175593	0.038134
oligo_192	Pasteurellaceae_TATAAGAGCTGGGCGTGTTCG	0.0891706	0.00850259	0	0	0	0	0	0	0	0	0	0	0	0	0	0.0163052	0.0816327	0.0133994	0.0613968	0	0	0	0.071736	0.259291	0.0145117	0.0465188	0.0204834	0.0728067	0.0206271	0	0.029824	0.0896593	0.0974659	0.0661594	0.180981	0.230105	0.0951294	0.238663	0.312787	0.0882094	0.266554	0.346999	0.255609	0.0185391	0.0582185	0.0212224	0.0175593	0.038134
oligo_030	Pasteurellaceae_TATGAGAGCTGGGCGTGTTCG	0.155241	0.420265	0.138675	0.0214961	0.128452	0.203591	0.248486	0.256959	0.32056	0.103359	0.0656814	0.026976	0.133547	0.163666	0.0368392	0.163052	0.258503	0.24119	0.122794	0	0.0328839	0.136799	0.251076	0.333374	0.0290234	0.155063	0.102417	0.236622	0	0.201092	0.313152	0.254035	0.162443	0.132319	0.180981	0.230105	0.133181	0.17502	0.183993	0.220523	0.16835	0.28274	0.127805	0.0185391	0	0.106112	0.0351185	0.19067
oligo_140	Pasteurellaceae_TATGAGAGCTTGGCGTGTGAA	0.00380682	0.0291636	0	0	0	0	0	0	0	0	0	0	0	0.0233809	0.0184196	0	0	0	0	0	0.0328839	0	0	0.0246944	0	0.0620251	0	0	0	0	0.014912	0	0	0	0	0	0	0	0	0	0.0140292	0	0	0	0	0	0	0
oligo_237	Pasteurellaceae_TATGAGAGTTGGGCGTGTTCG	0	0.0131885	0	0	0	0	0	0	0	0	0	0	0	0	0	0	0	0	0	0	0	0	0	0	0	0	0	0	0	0	0	0	0	0	0	0	0	0	0	0	0	0	0	0	0	0	0	0
oligo_301	Pasteurellaceae_TATGTGACCTTAGCGTGTTCG	0.000423011	0.0100214	0.0154083	0	0	0	0	0.0142755	0.0145709	0	0	0	0	0	0	0	0	0	0	0	0	0	0	0	0	0	0	0	0	0	0	0	0	0	0	0	0	0	0	0	0	0.0128518	0	0	0	0	0	0
oligo_068	Pasteurellaceae_TATGTGAGCTGGGCGTGTTCG	0.00772936	0.0937172	0	0	0.0214087	0.0370165	0	0.0428266	0.0437127	0	0.0656814	0	0.0267094	0	0	0.0163052	0.0136054	0.0133994	0	0	0.0328839	0	0.035868	0.0246944	0	0.0155063	0	0.0182017	0	0	0	0.0149432	0	0.0165399	0	0	0	0	0	0	0	0.0128518	0	0	0	0	0	0.0127113
oligo_137	Peptostreptococcaceae_CTGC	0.0138675	0.0289393	0	0	0	0	0	0.028551	0	0.0172265	0.0328407	0.026976	0	0.0233809	0.0552588	0.0163052	0.0408163	0.0133994	0.0306984	0.040282	0.016442	0.0170999	0	0	0.0145117	0	0.0819336	0.0728067	0	0	0	0.0149432	0.0487329	0.0330797	0	0	0.0190259	0	0	0.0294031	0.0140292	0	0.0426015	0.0556174	0	0	0	0
oligo_049	Peptostreptococcaceae_CTTA	0.13509	0.134322	0	0	0	0	0	0	0	0	0	0	0	0	0	0	0	0	0.0153492	0.100705	0	0	0	0.061736	0.0290234	0.0620251	0.737403	0.382235	0.453795	0.11491	0.0894721	0.239091	0.308642	0.132319	0.0164528	0.0383509	0.0380518	0.334129	0.23919	0.382241	0.406846	0.411258	0.809429	0.315165	0.0194062	0.0212224	0.105356	0.0889793
oligo_062	Peptostreptococcaceae_TAAT	0.000126796	0.111817	0	0	0	0	0	0	0	0	0	0	0	0	0	0	0	0	0	0	0	0	0	0	0	0	0	0	0	0	0	0	0	0	0	0	0	0	0	0	0	0	0	0	0	0	0	0
oligo_184	Peptostreptococcaceae_TTTA	0.0157281	0.0166533	0.0308166	0.0429923	0.0642261	0.111049	0	0.0999286	0.0874253	0.0172265	0.0328407	0.053952	0.0267094	0.0701426	0.184196	0.0326105	0.0272109	0.0401983	0	0.100705	0	0.0341997	0.107604	0	0	0.0465188	0.184351	0	0.0412541	0.0287274	0	0.0597729	0.0324886	0	0	0	0	0	0	0	0.0140292	0	0	0	0	0	0	0
oligo_126	Porphyromonadaceae_AACA	0.00532259	0.0325801	0	0.0214961	0.0214087	0.0370165	0.0155304	0.0428266	0.0145709	0	0.0164204	0.026976	0	0.0233809	0.0184196	0	0.0136054	0.0133994	0.0153492	0.020141	0	0	0.053802	0	0.0145117	0	0.0204834	0	0	0.0574548	0.014912	0	0	0.0496196	0	0	0	0	0	0	0	0	0	0	0	0	0	0
oligo_038	Porphyromonadaceae_ACAC	0.121243	0.216043	0	0	0	0	0	0	0	0	0.0985222	0.053952	0.0267094	0.0467617	0.165776	0.0652209	0.176871	0.0669972	0.122794	0.020141	0.131536	0.170999	0.215208	0.740832	0	0.883858	0.573535	0.618857	0.123762	0.430911	0.0447361	0.283921	0.730994	0.363877	0.230339	0.115053	0.228311	0.477327	0.735971	0.529256	0.322671	0.462665	0.369213	0.0741565	0	0	0.0175593	0
oligo_198	Porphyromonadaceae_ACAG	0.0223936	0.0157516	0.0308166	0.171969	0.32113	0.0740329	0.0155304	0.299786	0.16028	0.0689061	0.0328407	0.13488	0.267094	0.0467617	0.184196	0.0815262	0.0272109	0.0133994	0.0153492	0.0805639	0	0.0170999	0.143472	0.0123472	0	0.0155063	0.163867	0.0182017	0.0206271	0	0.0447361	0.0149432	0.0162443	0.0165399	0	0	0	0	0	0	0	0	0	0	0	0	0	0
oligo_152	Porphyromonadaceae_ACGC	0.00592299	0.0239525	0	0	0	0	0	0	0	0	0	0	0	0	0	0.0163052	0	0	0.0153492	0	0	0	0.017934	0.0123472	0	0	0	0	0	0	0	0	0	0	0	0.0191755	0	0	0	0	0	0	0	0	0	0	0	0
oligo_069	Porphyromonadaceae_ATGT	0.000269657	0.100802	0	0	0	0.0185082	0	0	0	0	0	0	0	0	0	0	0	0	0	0	0	0	0	0	0	0	0	0	0	0	0	0	0	0	0	0	0	0	0	0	0	0	0	0	0	0	0	0
oligo_157	Porphyromonadaceae_ATTT	0.031304	0.0215544	0.0924499	0.38693	0.149861	0.0555247	0.0465911	0.214133	0.131138	0.0344531	0.229885	0.080928	0.0534188	0.0233809	0.0184196	0.0163052	0.0408163	0.0535977	0.0153492	0.0805639	0.016442	0	0.125538	0.0123472	0	0.0620251	0.327735	0.0182017	0.0825083	0.0574548	0	0.0597729	0.0162443	0.0496196	0	0.0191755	0	0	0	0	0	0	0	0	0	0	0.0175593	0.0127113
oligo_111	Prevotellaceae_AGGCAAGATTGTTGATAGCGC	0.00516249	0.0420868	0	0	0	0	0	0	0	0	0	0	0	0	0	0	0	0	0	0	0	0	0	0.0246944	0	0.139557	0.0614502	0.0364033	0	0	0	0	0.0649773	0	0	0	0	0	0.110396	0.0441047	0.112233	0.0385555	0.0142005	0	0	0	0	0
oligo_101	Prevotellaceae_AGGCAATGAGATACTAATCTA	0.0310748	0.044513	0	0	0	0.0185082	0	0.0142755	0	0.0344531	0.0985222	0	0	0.0467617	0.110518	0.0326105	0.0816327	0.133994	0.0306984	0.100705	0.0822098	0.136799	0.071736	0.0740832	0	0.201582	0.184351	0.182017	0	0.143637	0.029824	0.179319	0.146199	0.115779	0.164528	0.0191755	0.0570776	0.0477327	0.0735971	0.0147016	0.0420875	0.0257036	0.0426015	0	0	0	0	0
oligo_220	Prevotellaceae_AGGCATCTTTGCTGTCGCATA	0.00118615	0.0169471	0	0	0	0	0	0	0	0	0	0	0	0	0	0	0	0	0	0	0	0	0	0.0370416	0	0	0	0	0	0	0	0	0.0162443	0.0165399	0	0	0	0.0159109	0	0	0	0.0128518	0	0	0	0	0	0
oligo_127	Prevotellaceae_AGGCATCTTTGCTGTCGTATA	0.0200089	0.0331097	0	0	0.0214087	0	0	0	0.0145709	0	0.0164204	0	0	0.0233809	0	0	0.0272109	0	0.0306984	0	0	0.0170999	0	0.209902	0	0.263607	0.0409668	0.0364033	0	0	0.014912	0.104603	0.129955	0.115779	0.0164528	0	0.0380518	0.0318218	0.220791	0.0588062	0.252525	0.167074	0.156206	0.0370782	0	0	0	0
oligo_089	Prevotellaceae_GCACAACGAGATACTAATCTA	0.0549796	0.0486336	0.0616333	0.0859845	0.0428174	0.0740329	0.0621214	0.0428266	0.0291418	0.0344531	0.0821018	0	0.0267094	0.187047	0.202616	0.0489157	0.0136054	0.120595	0.0613968	0.362538	0.131536	0.205198	0.053802	0.0246944	0.043535	0.0465188	0.0614502	0.0364033	0.0206271	0.143637	0.119296	0.0597729	0.0487329	0.0826993	0.131622	0	0	0.0159109	0.0367985	0	0.0280584	0.0128518	0	0.0741565	0.0388123	0	0	0.0254227
oligo_034	Prevotellaceae_GCACAACGAGATACTCATCTA	0.137	0.271413	0.215716	0.408426	0.278313	0.240607	0.0776518	0.199857	0.0728544	0	0.0656814	0.053952	0.0534188	0.210428	0.405231	0.0489157	0.0680272	0.107195	0.076746	0.664653	0.328839	0.564295	0.322812	0.135819	0.0145117	0.12405	0.184351	0.21842	0.123762	0.287274	0.208768	0.149432	0.0974659	0.148859	0.246792	0.134228	0.0380518	0.143198	0.0183993	0	0.140292	0	0.0426015	0.166852	0.0194062	0	0.0526778	0.038134
oligo_234	Prevotellaceae_GCACAACTAGATGCTCATATG	0.00794063	0.0152567	0	0	0	0	0	0.0428266	0	0	0.0492611	0	0	0.0701426	0.0552588	0.0326105	0	0	0.0306984	0.040282	0	0.0512996	0.017934	0.0246944	0	0.0155063	0.0204834	0	0	0	0.014912	0.0298864	0.0162443	0	0.0329056	0	0	0	0	0	0.0280584	0	0	0.0185391	0	0	0.0351185	0
oligo_096	Prevotellaceae_GCACAACTGGACACTAATCTA	0.0288094	0.0460268	0.0924499	0.0644884	0	0.0925412	0.0465911	0.0571021	0	0	0.0164204	0	0.0267094	0.0935235	0.294714	0.0163052	0.0408163	0.0669972	0.0153492	0.100705	0.115094	0.102599	0.107604	0.0246944	0	0.0310126	0.0614502	0.0182017	0	0.0861821	0.0894721	0.0298864	0.0162443	0.0496196	0.0658111	0.0575264	0	0	0	0	0.0140292	0	0	0.0185391	0.0194062	0	0.0175593	0
oligo_023	Prevotellaceae_GCACAACTGGACACTAGTATA	0.242198	0.664218	0.785824	1.50473	0.363948	0.721821	0.155304	0.199857	0.0582835	0.0172265	0.114943	0.053952	0.106838	0.584522	1.86038	0.0489157	0.272109	0.281388	0.18419	0.664653	0.871424	1.16279	0.555954	0.185208	0.0580467	0.356644	0.327735	0.182017	0.144389	0.459638	0.417537	0.358637	0.11371	0.215018	0.526489	0.0575264	0.152207	0.0318218	0.0551978	0.0147016	0.140292	0	0.028401	0.20393	0	0.0424448	0.386304	0.19067
oligo_230	Prevotellaceae_GCACAACTGGACACTAGTATG	0.00485409	0.0154608	0	0.0644884	0.0428174	0.0185082	0.0155304	0.028551	0	0	0	0	0.0534188	0	0	0	0	0.0133994	0	0	0	0	0.053802	0	0	0	0	0	0	0.0287274	0	0	0.0162443	0.0496196	0	0	0	0	0	0	0	0	0	0.0185391	0	0	0	0
oligo_281	Prevotellaceae_GCACAAGACGATCGAAATTTG	0.00359268	0.0113564	0	0.0644884	0.0856348	0.0185082	0	0	0.0145709	0	0.0164204	0.026976	0.0267094	0.0233809	0.0184196	0	0.0136054	0	0	0.040282	0	0.0170999	0.017934	0.0123472	0	0	0.0204834	0	0	0	0	0.0149432	0	0	0	0	0	0	0	0	0	0	0	0	0	0	0	0
oligo_021	Prevotellaceae_GCACAAGATTATTGCTAACGC	0.242815	0.77609	0.0616333	0.515907	0.342539	0.148066	0.0621214	0.385439	0.699403	0.0344531	0.0821018	0	0.0534188	0.397475	0.349972	0.0326105	0.0136054	0.0133994	0.0306984	0.261833	0.460375	0.940492	0.376614	0.592666	0.0580467	1.82974	0.491602	0.0182017	0.0206271	0.0287274	1.46138	1.12074	0.243665	0.132319	0.0493583	0.268456	0.0761035	0.0954654	0	0.0294031	0.266554	0.0257036	0.0426015	0	0	0	0.105356	0
oligo_013	Prevotellaceae_GCACAAGATTGTTGATAGCGC	0.138298	1.91363	0	0.171969	0.0214087	0.0185082	0.0776518	0.0713776	0.0145709	0.0172265	0.0656814	0	0	0.0701426	0.313133	0.0163052	0.0952381	0	0.0306984	0.020141	0.0328839	0.0683995	0.197274	0.518583	0.0145117	2.2329	1.45432	0.746269	0.165017	0	0.104384	0.732218	1.44574	0.512736	0	0	0.0951294	0.493238	0.699172	0.632167	3.49327	0.449814	0.497018	0.370782	0.0194062	0.0424448	0.0702371	0.038134
oligo_074	Prevotellaceae_GCACAAGATTGTTGGTAGCGC	0.143762	0.0948758	0.493066	1.24678	0.470991	0.185082	0.124243	0.028551	0.0728544	0.0516796	0.164204	0.053952	0.0267094	0.631284	2.41297	0	0.0544218	0.174193	0.0613968	0.785498	0.427491	0.906293	0.197274	0.148166	0.0145117	0.232594	0.0409668	0	0.0206271	0	0.14912	0.164375	0.259909	0.0661594	0.0987167	0.0191755	0.0570776	0.0954654	0.0183993	0	0	0	0	0	0.0194062	0	0	0.0127113
oligo_061	Prevotellaceae_GCACAAGTCTGCGTTCGCATG	0.0606582	0.105441	0.261941	0.838349	0.32113	0.0370165	0.0621214	0.256959	0.305989	0.206718	0.328407	0.161856	0.293803	0.233809	0.626266	0.0652209	0.0272109	0.0133994	0	0.140987	0.016442	0.0683995	0.340746	0.123472	0	0.0930377	0.696436	0.145613	0.309406	0.0574548	0.0447361	0.164375	0.0487329	0	0	0	0	0	0.0183993	0	0	0	0	0	0	0	0	0
oligo_029	Prevotellaceae_GCACAAGTTTGCATTCGCATG	0.352162	0.464709	0.0770416	0.300946	0.107043	0.407181	0.108713	0.742327	0.218563	0.103359	0.623974	0.215808	0.293803	0.467617	1.27095	0.163052	0.29932	0.254589	0.260936	1.63142	0.887866	1.21409	1.18364	0.197555	0.0290234	0.697783	1.14707	0.910084	0.288779	0.373456	0.342976	0.537956	0.487329	0.628515	1.00362	0.153404	0.209285	0.0954654	0.165593	0.0882094	1.52918	0.128518	0.312411	2.94772	0.0194062	0.0848896	0.509219	0.19067
oligo_209	Prevotellaceae_GCACAATGAGACACTAATCTA	0.0172133	0.0148353	0.0308166	0.0429923	0.0214087	0.0555247	0.0155304	0.0428266	0.0291418	0	0.0328407	0	0.0267094	0	0.110518	0	0.0408163	0.0267989	0.0460476	0.060423	0.0657678	0.0170999	0.035868	0	0.0290234	0.0310126	0.0204834	0	0.0206271	0	0.029824	0	0	0.0330797	0.0164528	0	0	0	0	0	0	0	0.0142005	0	0.0194062	0	0.105356	0.0127113
oligo_266	Prevotellaceae_GCACAATGAGATACCAATCTA	0.0172148	0.0109786	0.0616333	0	0.0428174	0	0	0.028551	0	0	0.0492611	0.026976	0.0267094	0.0233809	0.0184196	0.0326105	0.0272109	0	0.0306984	0	0.0657678	0.0512996	0.035868	0.0246944	0.0290234	0	0.0204834	0.0182017	0	0.0287274	0.029824	0.0149432	0.0162443	0.0165399	0.0658111	0	0	0.0159109	0	0	0	0	0	0.0185391	0.0194062	0	0.0351185	0
oligo_170	Prevotellaceae_GCACAATGAGATACTAACCTA	0.0277413	0.0188042	0.0770416	0.0214961	0.0214087	0.0185082	0.0465911	0.0571021	0.0728544	0	0.0328407	0.053952	0.0267094	0.0467617	0.0552588	0.0489157	0.0680272	0.0133994	0	0.040282	0	0.0512996	0.071736	0.0123472	0.0580467	0.0775314	0.0614502	0.0182017	0.0206271	0.0574548	0.0894721	0.0149432	0.0324886	0.0661594	0.0493583	0	0	0.0318218	0	0	0.0140292	0	0	0.0185391	0.0776247	0	0.0351185	0
oligo_159	Prevotellaceae_GCACAATGAGATACTAAGCTA	0.0271767	0.020017	0.123267	0.0214961	0.0428174	0.0555247	0.0155304	0.028551	0.0437127	0.0172265	0.0328407	0.080928	0.0267094	0.0233809	0.092098	0.0163052	0.0408163	0.0133994	0.0920952	0.060423	0.147978	0.0854993	0.071736	0.0123472	0.0725584	0.0155063	0.0819336	0.0182017	0.0618812	0	0.0596481	0.0149432	0	0.0496196	0.164528	0	0.0380518	0	0	0.0147016	0.0140292	0.0128518	0	0.0370782	0.0388123	0	0.0351185	0
oligo_307	Prevotellaceae_GCACAATGAGATACTAATCCA	0.0137028	0.00855401	0.0308166	0.0214961	0.0214087	0.0370165	0.0155304	0.0142755	0.0145709	0.0172265	0.0328407	0	0.0267094	0.0233809	0.0552588	0.0326105	0.0136054	0	0.0306984	0.060423	0.0493259	0	0	0	0.0290234	0	0.0409668	0	0	0	0	0	0	0.0165399	0.0493583	0	0	0.0159109	0	0	0	0	0.028401	0	0.0194062	0	0	0
oligo_005	Prevotellaceae_GCACAATGAGATACTAATCTA	10.2952	6.70381	16.302	8.55546	10.9613	17.3422	15.0955	17.9729	10.2725	7.80362	18.3908	10.3858	13.7286	26.7711	32.5659	12.0333	17.9592	13.2252	12.1719	24.0685	25.3371	27.9412	17.109	6.1736	16.5433	8.79206	11.0406	8.31817	6.31188	13.4731	16.0304	13.0753	5.44185	15.8948	24.5311	4.16107	5.4414	2.92761	2.6127	1.69068	4.33502	0.951035	4.18915	9.30664	16.1459	5.00849	13.2924	4.76675
oligo_212	Prevotellaceae_GCACAATGAGATACTAATCTC	0.0233435	0.0144867	0.0616333	0	0.0214087	0.0185082	0.0155304	0.0713776	0.0145709	0	0.0164204	0.026976	0.0267094	0.0233809	0.0736784	0.0163052	0.0544218	0.0133994	0.0153492	0.020141	0.0822098	0.0341997	0.071736	0.0123472	0.043535	0	0.0409668	0.0182017	0	0.0287274	0.0447361	0.0448296	0.0162443	0.0661594	0.131622	0	0	0.0159109	0	0.0147016	0.0561167	0.0128518	0.0142005	0	0.0194062	0	0	0
oligo_188	Prevotellaceae_GCACAATGAGATACTAATCTG	0.0263096	0.0165518	0.0616333	0.0429923	0.0856348	0.111049	0.0465911	0.0571021	0.0582835	0.0344531	0.0328407	0.053952	0.0534188	0.0467617	0.147357	0.0326105	0.0272109	0.0267989	0.0306984	0.040282	0.0328839	0.0341997	0.125538	0.0123472	0.0580467	0.0310126	0.0204834	0.0182017	0	0	0.0447361	0.0448296	0.0324886	0.0165399	0.0329056	0	0	0	0	0.0147016	0	0	0	0.0370782	0.0194062	0.0212224	0.0351185	0.0127113
oligo_200	Prevotellaceae_GCACAATGAGATACTAATTTA	0.0223283	0.0153044	0.0308166	0	0.0214087	0.0370165	0.0310607	0.0713776	0.0145709	0.0344531	0	0.026976	0.0267094	0.0233809	0.0552588	0	0.0680272	0.0267989	0.0306984	0.100705	0.0328839	0.0512996	0.017934	0.0123472	0.0145117	0.0310126	0.0204834	0.0182017	0.0412541	0	0	0.0448296	0	0.0330797	0.0493583	0.0383509	0.0190259	0.0159109	0	0	0	0	0.0142005	0	0.0194062	0	0.0175593	0
oligo_078	Prevotellaceae_GCACAATGAGATACTAGTATA	0.0419559	0.063877	0.1849	0.107481	0	0.129558	0.0310607	0.0713776	0.0145709	0.0172265	0.0328407	0	0.0267094	0.116904	0.46049	0.0326105	0.0680272	0.0803966	0.0460476	0.261833	0.263071	0.188098	0.125538	0.0123472	0.0290234	0.0310126	0.0614502	0.0182017	0	0.11491	0.119296	0.0298864	0.0162443	0.0496196	0.0822639	0.0191755	0.0190259	0	0	0	0	0	0	0.0370782	0.0194062	0	0.122915	0.0127113
oligo_244	Prevotellaceae_GCACAATGAGATACTAGTCTA	0.0166983	0.012858	0.046225	0	0.0214087	0.0925412	0.0310607	0	0.0145709	0	0.0164204	0.026976	0	0.0467617	0	0.0326105	0.0136054	0	0.0613968	0.040282	0	0.0683995	0.053802	0	0.0580467	0.0310126	0.0409668	0.0364033	0.0412541	0.0287274	0.014912	0.0448296	0	0.0165399	0.0164528	0.0191755	0	0	0	0	0	0	0	0.0185391	0.0582185	0	0.0175593	0
oligo_042	Prevotellaceae_GCACAATGAGATACTCATCTA	0.173953	0.174754	0.400616	0.343938	0.192678	0.647788	0.124243	0.770878	0.116567	0.0172265	0.147783	0	0.106838	0.420856	0.405231	0.146747	0.0952381	0.133994	0.230238	0.785498	0.608353	0.872093	0.430416	0.22225	0.043535	0.263607	0.0819336	0.0910084	0.0825083	0.459638	0.193856	0.268978	0.129955	0.115779	0.510036	0.0958773	0.0951294	0.0318218	0.0551978	0	0.0561167	0.0257036	0.0142005	0.20393	0.0194062	0.0424448	0.105356	0.076268
oligo_302	Prevotellaceae_GCACAATGAGATACTGATCTA	0.0129062	0.009232	0.0308166	0	0.0214087	0.0555247	0.0155304	0.0142755	0.0145709	0	0.0328407	0	0	0	0.0368392	0.0163052	0.0136054	0	0.0153492	0	0.016442	0.0170999	0.035868	0	0.0290234	0.0155063	0.0204834	0	0.0206271	0	0	0	0.0162443	0.0330797	0.0164528	0	0	0	0	0	0.0140292	0	0	0.0185391	0	0	0.0175593	0.0127113
oligo_227	Prevotellaceae_GCACAATGAGATGCTAATCTA	0.0206523	0.0133184	0.0154083	0.0214961	0	0	0.0310607	0.0142755	0.0145709	0.0172265	0.0328407	0.080928	0.0267094	0.0935235	0.0368392	0.0163052	0.0408163	0.0401983	0.0460476	0.0805639	0.0328839	0.0512996	0.017934	0	0.0725584	0	0.0204834	0.0182017	0	0	0.0447361	0.0298864	0	0.0165399	0.0493583	0	0.0190259	0.0318218	0	0	0	0	0	0.0556174	0.0388123	0	0	0.0127113
oligo_285	Prevotellaceae_GCACAATGAGATGCTCATATG	0.00658816	0.0112731	0	0	0	0	0	0.0428266	0	0	0.0328407	0	0	0.0701426	0.0552588	0	0.0136054	0.0133994	0.0153492	0.040282	0	0.0170999	0.035868	0.0123472	0	0.0155063	0.0614502	0	0	0	0	0	0	0.0330797	0.0164528	0	0	0	0	0	0.0280584	0	0	0	0	0.0212224	0.0175593	0
oligo_270	Prevotellaceae_GCACAATGAGGTACTAATCTA	0.0151305	0.0110596	0.0308166	0	0.0428174	0.0555247	0.0310607	0.028551	0.0437127	0	0.0492611	0.026976	0	0.0467617	0.092098	0	0.0272109	0.0133994	0.0460476	0.060423	0.016442	0.0341997	0	0.0246944	0	0	0.0204834	0.0182017	0	0.0287274	0.029824	0.0149432	0.0162443	0	0.0164528	0	0	0.0159109	0	0	0.0280584	0	0	0.0185391	0.0194062	0	0	0
oligo_121	Prevotellaceae_GCACAATGATATACTCATCTA	0.180421	0.013639	0.708783	3.63285	1.7127	2.4801	0.279547	4.9536	0.524552	0.0344531	0.47619	0.026976	0.160256	0.187047	0.092098	0.0978314	0.0816327	0.22779	0.0153492	1.2286	0.67412	0.461696	0.681492	0.209902	0.0145117	0.0930377	0.696436	0	0	0.229819	0.119296	0.358637	0.162443	0.181938	0	0	0	0.0318218	0	0	0.0140292	0	0	0	0	0	0	0
oligo_224	Prevotellaceae_GCACAATGGGATACTAATCTA	0.0199059	0.0139421	0.0154083	0.0429923	0	0.0555247	0.0621214	0.028551	0	0.0344531	0.0164204	0.026976	0	0.0233809	0.092098	0	0.0272109	0.0133994	0.0460476	0.060423	0.0328839	0.0683995	0.017934	0	0.0290234	0.0620251	0	0.0182017	0.0206271	0.0287274	0.0447361	0.0149432	0.0324886	0.0330797	0.0493583	0.0191755	0	0	0	0	0.0140292	0	0	0	0.0194062	0	0.0702371	0
oligo_181	Prevotellaceae_GCACAGTGAGATACTAATCTA	0.0277242	0.0163852	0.0616333	0	0.0214087	0.0185082	0.0621214	0.0571021	0.0291418	0.0172265	0.0492611	0.026976	0.0267094	0.0701426	0.0736784	0.0326105	0.0544218	0	0.0153492	0.040282	0.0493259	0.0854993	0.08967	0	0.0290234	0.0155063	0.0204834	0.0182017	0.0206271	0.0287274	0.014912	0.0149432	0	0.0330797	0.0493583	0	0.0380518	0	0	0	0.0140292	0	0	0	0.0388123	0	0.0175593	0
oligo_025	Prevotellaceae_GCACATCTTTGCTGTCGCATA	0.0533537	0.661496	0.27735	0.193465	0.149861	0.0925412	0.0621214	0.0571021	0.0145709	0.0516796	0.0492611	0	0.0267094	0.0701426	0.092098	0.0163052	0.0136054	0	0.0306984	0.020141	0.016442	0.0170999	0.053802	0.185208	0.0145117	0.0930377	0.0819336	0.0364033	0	0.0287274	0.14912	0.224148	0.0487329	0.0661594	0.0493583	0	0.0190259	0.0318218	0.0551978	0.0294031	0.322671	0.0771109	0.0994036	0.4264	0	0	0	0.0127113
oligo_015	Prevotellaceae_GCACATCTTTGCTGTCGTATA	1.24408	1.40095	8.92142	7.99656	7.72854	11.2715	7.08185	5.73876	3.62815	2.48062	4.10509	1.96925	0.373932	3.01613	1.52883	0.391326	0.857143	0.589575	1.13584	0.523666	0.345281	1.14569	1.27331	3.25966	1.10289	3.78353	2.97009	0.600655	0.474422	0.459638	1.32717	2.5254	1.90058	5.87165	1.28332	0.0767018	0.399543	0.811456	1.95032	1.10262	10.6902	2.64747	5.4246	4.57916	0.91209	0.551783	0.737489	1.06775
oligo_310	Prevotellaceae_GCACGATGAGATACTAATCTA	0.0120561	0.00810947	0.0154083	0	0	0.0185082	0	0.028551	0	0.0172265	0.0164204	0	0	0	0.0368392	0.0326105	0	0.0401983	0	0	0.016442	0.0341997	0.035868	0.0246944	0.0145117	0.0155063	0.0204834	0	0.0206271	0	0	0	0	0.0496196	0.0329056	0	0	0	0.0183993	0.0147016	0	0	0	0.0370782	0	0	0.0175593	0.0127113
oligo_072	Prevotellaceae_GCGCAACGAGATACTAATCTA	0.11616	0.0678514	0.0770416	0.193465	0.0428174	0.0370165	0.0465911	0.12848	0.0145709	0.0172265	0.0164204	0	0.0267094	0.25719	0.257874	0.0489157	0.0952381	0.147394	0.0460476	0.543807	0.427491	0.427497	0.215208	0.135819	0.0145117	0.0620251	0.143384	0.054605	0.0618812	0.316001	0.268416	0.179319	0.0812216	0.0992392	0.378414	0.21093	0.0761035	0.0954654	0.0367985	0.0441047	0.0701459	0	0.0426015	0.111235	0	0	0.140474	0.0127113
oligo_022	Prevotellaceae_GCGCAACGAGATACTCATCTA	0.68456	0.71654	0.600924	2.08512	1.13466	0.888395	0.217425	0.670949	0.116567	0.137812	0.246305	0	0.213675	0.724807	0.957819	0.277189	0.408163	0.375184	0.583269	2.0141	1.36468	2.10328	1.07604	0.605013	0.159629	0.527214	1.29045	0.564252	0.886964	1.23528	0.820161	1.04603	0.422352	0.396957	1.4972	0.882071	0.209285	0.445505	0.202392	0.102911	0.51908	0.0514073	0.127805	1.00111	0.0970309	0.0212224	1.036	0.48303
oligo_260	Prevotellaceae_GCGCAACGGGATGCTCATCTG	0.0387047	0.0101055	0.169492	0.537403	0.792122	0.740329	0.108713	0.28551	0.407985	0.0861326	0.0985222	0.026976	0.213675	0	0.0368392	0.0163052	0.0408163	0.0669972	0	0.120846	0.016442	0	0.125538	0	0	0.0310126	0.0204834	0	0.0618812	0.11491	0.014912	0.0149432	0.0487329	0	0	0	0	0.0318218	0	0	0	0.0128518	0	0.0185391	0.0194062	0	0	0
oligo_204	Prevotellaceae_GCGCAACTGGACACTAGTATA	0.0100043	0.0160886	0.0308166	0.128977	0	0.0370165	0.0155304	0.0142755	0.0145709	0.0172265	0.0164204	0	0	0	0.0184196	0	0.0136054	0	0.0306984	0.060423	0.016442	0.119699	0.053802	0	0	0	0.0204834	0	0.0206271	0.0287274	0	0.0298864	0.0162443	0	0.0329056	0	0	0	0	0	0	0	0	0	0	0	0.0351185	0.0127113
oligo_186	Prevotellaceae_GCGCAACTGGACGTTAGTAAG	0.00828618	0.018064	0.0308166	0.0429923	0.0642261	0.0555247	0	0.0571021	0.0145709	0.0172265	0	0.026976	0	0.0233809	0.0736784	0	0.0136054	0.0133994	0.0153492	0.0805639	0	0	0.053802	0.0123472	0	0.0155063	0.184351	0	0	0.0287274	0.014912	0.0298864	0	0	0	0	0	0	0	0	0	0	0	0	0	0	0	0
oligo_201	Prevotellaceae_GCGCAACTGGACGTTAGTATG	0.0110539	0.0184439	0.046225	0.0859845	0.107043	0.0925412	0	0.0713776	0.0728544	0	0.0656814	0.026976	0.0267094	0.0233809	0.0368392	0.0163052	0.0408163	0.0267989	0	0.0805639	0.016442	0	0.035868	0	0	0	0.102417	0.0182017	0	0	0.014912	0.0149432	0.0487329	0	0	0	0	0	0	0	0	0	0	0	0	0	0	0
oligo_253	Prevotellaceae_GCGCAAGATTGTTGATAGCGC	0.00108165	0.0139312	0	0	0	0	0	0	0	0	0	0	0	0	0	0	0	0	0	0	0.016442	0	0.017934	0	0	0.0155063	0	0	0	0	0	0.0149432	0	0.0165399	0	0	0	0	0	0	0.0280584	0	0	0.0185391	0	0	0	0
oligo_257	Prevotellaceae_GCGCAAGGAGTTGAGAATCGC	0.0323923	0.00978823	0.154083	1.1178	0.749304	0.31464	0.0155304	0.371163	0.305989	0.0172265	0.0821018	0.107904	0.160256	0.0233809	0.0184196	0	0.0544218	0.0133994	0	0.040282	0.016442	0	0.143472	0	0	0	0.327735	0	0.123762	0.0287274	0	0.0149432	0.0324886	0.0165399	0	0	0	0	0	0	0	0	0	0	0	0	0	0
oligo_256	Prevotellaceae_GCGCAAGGAGTTGGGAATCGC	0.0303105	0.0102389	0.1849	1.26827	0.470991	0.148066	0.0621214	0.385439	0.116567	0.0344531	0.197044	0.026976	0.133547	0.0935235	0.0552588	0.0163052	0.0272109	0.0133994	0	0.060423	0	0	0.107604	0	0	0	0.409668	0.0182017	0.0825083	0	0	0	0.0324886	0	0	0	0	0	0	0	0	0	0	0	0	0	0	0
oligo_043	Prevotellaceae_GCGCAATGAGATACTAATCTA	0.185821	0.147246	0.200308	0.365434	0.278313	0.351656	0.295077	0.299786	0.218563	0.0172265	0.262726	0.053952	0.133547	0.467617	0.44207	0.211968	0.0816327	0.254589	0.107444	0.785498	0.789214	0.718194	0.44835	0.0493888	0.043535	0.108544	0.0614502	0.21842	0.0825083	0.459638	0.357888	0.254035	0.146199	0.0992392	0.444225	0.134228	0.0951294	0.0477327	0.0735971	0.0147016	0.0701459	0.0128518	0.0142005	0.111235	0.0776247	0.0212224	0.298507	0.0254227
oligo_035	Prevotellaceae_GCGCAATGAGATACTCATCTA	0.0579836	0.220912	0.0924499	0.171969	0.107043	0.425689	0.0310607	0.12848	0.0145709	0	0.0328407	0	0	0.0467617	0.092098	0	0.0272109	0.0803966	0.0613968	0.100705	0.263071	0.136799	0.161406	0	0.0145117	0.0155063	0	0.0182017	0.0618812	0.0574548	0.029824	0.0896593	0.0487329	0	0.197433	0.0575264	0	0	0	0	0.0140292	0.0128518	0	0	0.0194062	0	0.105356	0.038134
oligo_294	Prevotellaceae_GCGCATCTTTGCTGTCGTATA	0.0127696	0.0109164	0.0770416	0.257954	0.0642261	0.148066	0.0621214	0.0713776	0.0874253	0.0344531	0.0328407	0	0	0.0701426	0.0184196	0	0.0136054	0.0267989	0.0153492	0	0	0.0341997	0.017934	0.0864304	0.0290234	0.0155063	0.0614502	0	0.0412541	0.0287274	0.014912	0.0149432	0.0162443	0.0165399	0.0164528	0	0	0	0	0	0.0841751	0	0	0.0185391	0	0	0	0
oligo_279	Prevotellaceae_GCTCAACTGGACGTTAGTAAG	0.00533647	0.0116846	0.0154083	0	0.0642261	0.0185082	0.0155304	0.0428266	0.0145709	0	0.0164204	0	0.0267094	0.0233809	0.128937	0.0163052	0.0136054	0.0133994	0	0.040282	0.016442	0	0.053802	0	0	0.0155063	0.0614502	0	0.0206271	0	0	0.0149432	0	0	0	0	0	0	0	0	0	0	0	0	0	0	0	0
oligo_282	Prevotellaceae_GCTCAACTGGACGTTAGTATG	0.00586797	0.0111871	0	0.0859845	0.0428174	0.0555247	0	0.0571021	0.0437127	0	0	0	0	0.0467617	0.0368392	0	0	0.0133994	0	0.020141	0.016442	0	0.107604	0	0	0.0155063	0	0	0	0.0861821	0.029824	0.0149432	0	0	0	0	0	0	0	0	0	0	0	0	0	0	0	0
oligo_315	Prevotellaceae_GCTTAACTAGATACTAATCTA	0.00586353	0.00821703	0.0308166	0	0	0	0	0.0142755	0	0	0.0164204	0	0	0.0233809	0.0552588	0	0	0	0.0153492	0.060423	0	0	0.017934	0.0123472	0	0.0155063	0.102417	0	0	0.0287274	0	0	0.0324886	0.0165399	0.0164528	0	0	0	0	0	0.0140292	0	0.0142005	0.0185391	0	0	0	0
oligo_055	Prevotellaceae_GCTTAACTAGATGCTCATATG	0.054921	0.144628	0.0770416	0	0	0.0185082	0.0155304	0.0999286	0.0437127	0.0516796	0.180624	0.053952	0	0.187047	0.276294	0.0489157	0.0816327	0.0267989	0.107444	0.0805639	0.0822098	0.102599	0.233142	0.234597	0.0145117	0.139557	0.675952	0.0364033	0.0412541	0.0861821	0.0596481	0.179319	0.0649773	0.0992392	0.148075	0	0.0190259	0.0318218	0.0551978	0.0147016	0.364759	0.0385555	0.028401	0.222469	0.0388123	0	0.263389	0.0127113
oligo_196	Prevotellaceae_GCTTAATGAGATACTAATCTA	0.0130952	0.016929	0	0	0.0214087	0	0	0.0428266	0.0145709	0	0.0656814	0	0	0.0935235	0.092098	0	0	0.0133994	0	0.120846	0.016442	0.0341997	0.107604	0.0370416	0	0.0155063	0.0409668	0	0	0.0287274	0.0447361	0.0298864	0.0162443	0.0165399	0.0658111	0	0.0190259	0	0	0	0.126263	0	0.028401	0.0185391	0	0	0.0351185	0
oligo_223	Prevotellaceae_GCTTAATTAGATGCTCATATG	0.00475865	0.0164491	0	0	0	0	0	0.0142755	0	0	0.0164204	0	0	0	0.0184196	0	0	0.0133994	0	0	0	0.0170999	0	0.0123472	0	0	0.0819336	0	0	0	0	0.0448296	0	0	0	0	0	0	0	0	0.0420875	0	0.028401	0.0370782	0	0	0	0.0127113
oligo_296	Prevotellaceae_TAACAATGAGATACTAATCTA	0.0111268	0.00964064	0.0154083	0	0	0.0370165	0.0155304	0.0142755	0.0145709	0	0.0492611	0	0	0	0	0	0.0272109	0.0133994	0.0306984	0.020141	0	0.0341997	0	0.0123472	0.0145117	0.0155063	0	0.0364033	0	0	0.014912	0.0149432	0.0162443	0	0.0164528	0	0	0	0	0	0	0	0.0142005	0.0185391	0	0	0	0
oligo_199	Prevotellaceae_TCGCAATGAGATACTAATCTA	0.0555627	0.0105693	0	0.0214961	0.0214087	0	0.0155304	0.0142755	0.0291418	0.0172265	0.0656814	0	0.0801282	0.0233809	0.0552588	0.163052	0.0816327	0.133994	0.0613968	0.100705	0.16442	0.0341997	0	0	0.130605	0	0	0.0182017	0	0.0574548	0.134208	0.0149432	0.0324886	0.0165399	0.0164528	0.0383509	0.0380518	0	0	0.0147016	0	0.0385555	0.0426015	0	0.0388123	0	0.0877963	0.0127113
oligo_131	Prevotellaceae_TCGCGATGAGATACTAATCTA	0.046234	0.0240169	0.0154083	0	0	0.0555247	0.0310607	0	0.0582835	0.0172265	0.0328407	0	0.0267094	0.0935235	0.0368392	0.0326105	0.0544218	0.0535977	0.0306984	0.020141	0.147978	0.102599	0.017934	0.0123472	0.101582	0.0310126	0	0	0	0.0287274	0.134208	0.0597729	0	0.0165399	0	0	0	0.0159109	0	0.0294031	0	0	0	0.0185391	0.0776247	0.0848896	0.0877963	0.0127113
oligo_146	Ruminococcaceae_GCT	0.0144582	0.0259837	0.0770416	0.214961	0.0428174	0.0370165	0	0.0571021	0.0291418	0.0516796	0.0985222	0.026976	0	0	0.0368392	0	0	0	0	0	0	0	0.071736	0.0123472	0	0.0310126	0.0409668	0.0364033	0	0	0	0	0	0.0165399	0	0	0	0	0	0	0	0	0.0142005	0.0370782	0	0	0.0175593	0
oligo_057	Ruminococcaceae_GGA	0.0323195	0.133564	0.0770416	0.107481	0.107043	0.0740329	0.0465911	0.0571021	0.0582835	0	0.0821018	0.026976	0	0	0	0	0.0272109	0	0.0306984	0.020141	0	0.0170999	0	0.0123472	0.0290234	0.0155063	0.0614502	0	0.0412541	0	0	0	0.0324886	0.0661594	0	0.0191755	0	0	0	0.0294031	0.0701459	0.0771109	0.0710026	0.166852	0	0	0.0175593	0
oligo_154	Ruminococcaceae_GTT	0.00609183	0.02533	0	0	0.0214087	0	0	0	0	0	0.0328407	0.026976	0	0.0233809	0	0	0	0	0	0	0	0	0.017934	0	0	0	0.102417	0.0728067	0.0206271	0	0.014912	0.0149432	0	0.0165399	0	0	0	0	0	0	0	0.0385555	0.0142005	0.0185391	0	0.0212224	0	0
oligo_248	Streptococcaceae_CTCCGGTGAGATTACTTAG	0.012208	0.0126007	0	0	0	0.0370165	0	0	0.0437127	0	0	0.026976	0	0.0233809	0.0184196	0	0	0	0	0.020141	0.016442	0.0170999	0	0.0123472	0	0.0155063	0	0.0182017	0.0412541	0	0	0.0149432	0	0.0165399	0	0	0	0	0.0183993	0	0	0.0128518	0.028401	0	0	0	0.0351185	0.0254227
oligo_259	Streptococcaceae_GATGGATGAGATTACTTAG	0.00976326	0.0124897	0	0	0	0	0	0	0	0	0.0164204	0.026976	0	0	0.0184196	0.0163052	0.0136054	0	0.0306984	0	0.016442	0	0	0.0740832	0	0.0930377	0.0614502	0.0182017	0	0	0	0.0149432	0.0649773	0.0165399	0	0	0	0.0477327	0.165593	0.0294031	0.0140292	0.0771109	0.0142005	0	0	0	0	0
oligo_100	Streptococcaceae_GGTCAATGAGATTACTTAG	0.0419477	0.0414613	0.0154083	0.0429923	0.0214087	0.0185082	0.0621214	0.0571021	0.0728544	0.0172265	0	0	0.0534188	0.0467617	0.110518	0.0652209	0.0544218	0.0669972	0.0306984	0.120846	0.147978	0.222298	0.017934	0.0864304	0.0290234	0.0620251	0.0204834	0.0182017	0	0.0574548	0.193856	0.164375	0.0162443	0	0.0822639	0.0191755	0	0.0477327	0	0.0147016	0.0561167	0.0771109	0.0710026	0.0370782	0.0776247	0	0.0351185	0.0127113
oligo_295	Streptococcaceae_GGTCAATGAGATTACTTGA	0.0240621	0.00787894	0.0154083	0	0	0.0185082	0.0155304	0	0	0	0	0.026976	0.133547	0.0467617	0.0552588	0.0489157	0.0272109	0.0401983	0.0153492	0.060423	0.0493259	0.0512996	0.017934	0.0123472	0.0870701	0	0	0.0182017	0	0.0861821	0.0596481	0	0.0162443	0.0330797	0.0329056	0.0191755	0	0.0159109	0	0	0	0	0	0.0370782	0.0388123	0	0.0351185	0
oligo_283	Streptococcaceae_GGTGGGTGAGATTACTTAG	0.00992124	0.0105923	0	0	0	0.0185082	0.0155304	0	0.0291418	0	0	0	0	0.0233809	0	0	0	0.0133994	0	0	0	0	0.017934	0.0864304	0	0.0310126	0	0.0182017	0	0	0.014912	0.0298864	0.0812216	0	0	0	0	0	0	0	0	0.0257036	0.028401	0	0	0	0	0
oligo_158	Streptococcaceae_TCCCGGTGAGATTACTTAG	0.0204947	0.0208022	0.0308166	0	0.0428174	0.0370165	0.0155304	0.0142755	0	0	0.0164204	0.080928	0	0.0233809	0.0552588	0.0163052	0.0136054	0.0133994	0.0306984	0	0.016442	0.0512996	0	0.0740832	0.0145117	0.0155063	0.0409668	0.0364033	0.0618812	0	0.029824	0.0149432	0.0162443	0	0	0.0383509	0.0190259	0.0159109	0	0.0441047	0.0140292	0	0.0142005	0	0	0.0636672	0.0175593	0.0254227
oligo_218	Streptococcaceae_TGCGGGAGAGATTACTTAG	0.0266799	0.0126016	0.0154083	0.0214961	0	0.0185082	0.0155304	0	0.0437127	0.0344531	0.0164204	0.026976	0.0801282	0.0233809	0	0	0	0	0.0153492	0	0.0493259	0.0170999	0.017934	0.0123472	0.043535	0	0.0204834	0.0728067	0.0412541	0.0287274	0	0.0597729	0.0162443	0	0	0.0575264	0.0190259	0.0477327	0	0.0294031	0	0.0385555	0.0142005	0	0	0	0.0526778	0
oligo_183	Streptococcaceae_TGCGGGTGAGATTACTTAG	0.0277116	0.0155297	0	0.0214961	0.0214087	0	0.0155304	0	0.116567	0.0861326	0	0.053952	0.133547	0.0233809	0	0.0815262	0.0136054	0.0267989	0.0153492	0.040282	0.0328839	0.0341997	0	0.0246944	0.0145117	0.0310126	0	0.0728067	0.0206271	0.0287274	0.014912	0.0448296	0	0	0	0	0.0570776	0.0159109	0.0551978	0.0147016	0	0	0.0426015	0	0.0388123	0	0	0.0127113
oligo_219	Streptococcaceae_TGTGGAAGAAATTACTTAG	0.000343219	0.0151785	0	0	0	0	0	0	0	0	0	0	0	0	0	0	0	0	0	0	0	0	0	0.0123472	0	0	0	0	0	0	0	0	0	0	0	0	0	0	0	0	0	0	0	0	0	0	0	0
oligo_110	Streptococcaceae_TGTGGAAGAGATTACTTAG	0.00213048	0.0394494	0	0	0	0	0	0	0	0	0	0	0.0267094	0	0	0	0	0	0.0306984	0	0	0	0	0.0370416	0	0.0310126	0	0	0	0	0	0	0	0	0	0	0	0	0	0	0	0	0	0	0	0	0	0
oligo_173	Streptococcaceae_TGTGGGTGAGATTACTTAG	0.00286633	0.0201092	0	0	0	0	0	0	0	0	0	0	0.0267094	0	0	0.0163052	0	0	0	0	0.016442	0	0	0	0	0.0155063	0	0	0	0	0	0	0.0162443	0	0	0.0191755	0	0	0	0	0	0.0128518	0	0	0	0	0	0
oligo_117	Streptococcaceae_TTCAAATGAGATTACTTAG	0.0338732	0.0310402	0	0	0	0.0370165	0.0155304	0	0.0291418	0.0172265	0.0656814	0	0	0.0233809	0.0184196	0	0	0.0401983	0.0153492	0.040282	0	0	0.035868	0.0246944	0.043535	0.0620251	0.0819336	0.0364033	0.0412541	0.0287274	0.0596481	0.0298864	0.0487329	0	0.0329056	0.0383509	0.0190259	0.0636436	0	0.147016	0.0701459	0.102815	0.170406	0.0185391	0.0388123	0.0212224	0	0.0127113
oligo_275	Streptococcaceae_TTCAAATGAGATTACTTGA	0.0172691	0.00951792	0	0	0	0	0.0155304	0	0	0.0172265	0.0164204	0.026976	0	0	0	0	0.0136054	0.0267989	0.076746	0.020141	0	0	0.035868	0	0	0	0	0.0364033	0	0	0.014912	0.0298864	0.0324886	0.0165399	0.0164528	0	0.0570776	0.0477327	0.0367985	0.0294031	0	0.0642591	0.0142005	0.0185391	0	0.0212224	0.0175593	0.0127113
oligo_079	Streptococcaceae_TTCCGATGAGATCTCCAGA	0.177032	0.0427594	0.046225	0.0644884	0.0642261	0.0370165	0.0776518	0	0	0.120586	0.0164204	0.107904	0.213675	0.0467617	0.0368392	0.211968	0.0952381	0.294788	0.138143	0.100705	0.0493259	0.0170999	0.035868	0	0.594979	0.0465188	0	0.0182017	0.330033	0.11491	0.104384	0	0.0649773	0.0661594	0	0.268456	0.0380518	0.0318218	0.0367985	0.47045	0.0561167	0.308444	0.0710026	0.166852	0.213468	0.551783	0.4741	0.330494
oligo_148	Streptococcaceae_TTCCGATGAGATTACCAGA	0.070085	0.016109	0.0308166	0.0429923	0	0.0185082	0.0155304	0.0142755	0.0145709	0.0344531	0.0164204	0	0.186966	0.0233809	0	0.163052	0.0272109	0.160793	0.0460476	0.020141	0.016442	0	0	0.0123472	0.203164	0	0	0.0364033	0.0618812	0.0574548	0.029824	0	0.0324886	0.0496196	0	0.134228	0.0570776	0	0	0.147016	0.0280584	0.0771109	0.056802	0.222469	0.0776247	0.148557	0.175593	0.228804
oligo_012	Streptococcaceae_TTCCGATGAGATTACTTAG	4.0585	1.31938	0.970724	1.95615	1.7341	2.03591	1.69281	0.528194	1.87964	5.44358	1.36289	4.53197	4.05983	3.74094	1.73144	4.76113	2.51701	3.89924	4.22103	2.21551	2.89378	2.68468	1.30918	2.55587	5.15165	2.12436	2.27366	3.14889	4.47607	2.98765	4.19028	2.68978	3.33008	1.869	0.822639	5.59923	5.82192	3.88226	3.36707	9.98236	1.71156	6.52872	6.67424	5.71005	3.33786	8.76486	5.54873	6.1777
oligo_008	Streptococcaceae_TTCCGATGAGATTACTTGA	5.95437	1.59537	1.17103	2.55804	1.2417	1.25856	1.39773	0.942184	1.47166	5.25409	1.14943	5.44915	10.4167	4.65279	1.84196	10.7615	3.85034	5.60096	5.6485	2.47734	3.94607	2.13748	1.38092	0.802568	9.08431	1.30253	0.880787	2.93047	7.13696	3.01637	3.4745	1.89779	2.98895	4.05227	1.29977	7.76606	6.25951	1.94113	1.82153	5.91003	0.911897	2.55751	1.61886	4.74601	4.83214	10.4202	11.5189	8.5293
oligo_267	Streptococcaceae_TTCCGATGAGATTACTTGG	0.0294016	0.00870108	0	0.0429923	0	0	0.0465911	0	0.0145709	0.0516796	0	0.026976	0.106838	0.0233809	0.0184196	0.0489157	0	0	0.0460476	0	0	0.0683995	0.017934	0	0.043535	0.0155063	0.0204834	0.0182017	0.103135	0	0.0447361	0.0149432	0	0.0330797	0	0.0383509	0.0190259	0.0477327	0.0367985	0.0441047	0	0.0128518	0.0142005	0.0741565	0.0194062	0.0212224	0.0351185	0.0508453
oligo_311	Streptococcaceae_TTCCGATGAGATTATTTGA	0.014027	0.0071749	0	0	0.0214087	0	0	0	0	0	0	0	0.0267094	0.0233809	0	0.0163052	0	0.0133994	0	0	0	0.0170999	0	0.0123472	0.0145117	0.0310126	0.0204834	0.0182017	0	0	0.014912	0.0149432	0.0162443	0	0	0.0575264	0	0.0159109	0	0.0882094	0.0140292	0.0257036	0	0.0556174	0	0.0424448	0.0702371	0
oligo_297	Streptococcaceae_TTCCGATGAGATTTCCAGA	0.0270913	0.00683062	0.0154083	0.0429923	0	0	0	0	0	0	0	0.026976	0.0267094	0	0	0.0163052	0.0272109	0.0267989	0	0.020141	0	0	0	0	0.0870701	0.0155063	0	0	0.0206271	0.0287274	0.014912	0	0.0324886	0.0330797	0	0	0.0380518	0	0	0.0735078	0	0.0257036	0.0142005	0.0741565	0.0388123	0.0636672	0.105356	0.076268
oligo_077	Streptococcaceae_TTCCGATGAGTTCTCCAGA	0.185535	0.0447966	0.0770416	0.0429923	0.0214087	0	0.0621214	0	0	0.0344531	0	0.107904	0.267094	0.0467617	0.0368392	0.244579	0.0136054	0.281388	0.122794	0.0805639	0.0493259	0.0170999	0	0	0.725584	0	0	0.0182017	0.453795	0.172364	0.104384	0.0597729	0.0324886	0.165399	0.0164528	0.172579	0.190259	0.0159109	0	0.338136	0.0140292	0.115666	0.028401	0.315165	0.0970309	0.424448	0.403863	0.533876
oligo_231	Streptococcaceae_TTCCGGCGAGATTACTTAG	0.013615	0.0134412	0	0	0.0214087	0.0185082	0	0	0	0.0172265	0	0.080928	0	0.0233809	0.0184196	0	0	0.0133994	0	0.020141	0.0328839	0.0170999	0	0.0123472	0.0145117	0.0155063	0.0204834	0.0182017	0	0.0574548	0	0.0298864	0	0	0	0	0	0	0	0	0	0.0128518	0.0142005	0	0.0194062	0	0	0.0127113
oligo_247	Streptococcaceae_TTCCGGTGAGAGCAGTTGA	0.00279709	0.0134453	0.0154083	0.0429923	0.0214087	0.0185082	0.0155304	0.0428266	0	0	0.0164204	0	0	0	0.092098	0	0.0136054	0	0.0153492	0	0.016442	0.0170999	0	0	0	0	0.0204834	0	0	0	0	0	0	0	0	0	0	0	0	0	0	0	0	0	0	0	0	0
oligo_291	Streptococcaceae_TTCCGGTGAGATCACTTAG	0.00939622	0.0100994	0	0	0	0.0185082	0	0	0.0291418	0	0	0.026976	0.0267094	0	0	0	0.0136054	0.0133994	0.0306984	0	0.016442	0	0.017934	0	0.0145117	0.0155063	0	0	0.0412541	0.0287274	0.029824	0	0.0162443	0	0	0	0	0	0	0	0	0.0128518	0.0426015	0	0	0.0636672	0	0.0127113
oligo_060	Streptococcaceae_TTCCGGTGAGATCTCCAGA	0.169722	0.0940528	0.0770416	0.0644884	0.0642261	0.0370165	0.0155304	0	0.0582835	0.0344531	0.0328407	0.161856	0.160256	0.0935235	0.110518	0.130442	0.0680272	0.214391	0.0613968	0.181269	0.0822098	0.102599	0.08967	0.0123472	0.304745	0.0155063	0.0819336	0.054605	0.165017	0.316001	0.14912	0.0448296	0.0974659	0.148859	0.0164528	0.134228	0.0761035	0.0477327	0.0183993	0.323434	0.0140292	0.0771109	0.028401	0.166852	0.116437	0.424448	0.368745	0.368628
oligo_107	Streptococcaceae_TTCCGGTGAGATTACCAGA	0.0598875	0.0336812	0.046225	0.0429923	0	0.0185082	0	0.0571021	0.0145709	0	0.0164204	0.053952	0.0534188	0.0467617	0.0184196	0.0489157	0.0136054	0.120595	0.0153492	0.161128	0.0328839	0.0170999	0.035868	0	0.145117	0.0310126	0	0	0.0412541	0.0287274	0.0894721	0.0149432	0.0162443	0.0330797	0	0.0575264	0.0380518	0.0318218	0.0183993	0.117612	0.0140292	0.0514073	0.0142005	0.0185391	0.0194062	0.106112	0.0702371	0.076268
oligo_228	Streptococcaceae_TTCCGGTGAGATTACCTAG	0.0122993	0.0139129	0.0154083	0	0.0214087	0.0185082	0	0	0.0437127	0	0	0	0	0	0.0184196	0	0	0	0	0	0.0657678	0.0170999	0.017934	0.0246944	0	0	0.0204834	0	0.0206271	0	0	0.0149432	0	0	0	0.0191755	0.0190259	0.0159109	0	0	0.0140292	0	0.0142005	0	0	0	0	0.0127113
oligo_289	Streptococcaceae_TTCCGGTGAGATTACTCAG	0.00930275	0.0106031	0	0	0	0.0185082	0	0.0142755	0.0582835	0.0172265	0.0328407	0	0.0267094	0	0	0	0.0272109	0	0	0	0.016442	0.0170999	0	0.0123472	0	0	0	0	0	0	0.014912	0	0	0	0	0	0	0	0	0	0.0280584	0.0128518	0.0142005	0	0	0	0	0.0127113
oligo_003	Streptococcaceae_TTCCGGTGAGATTACTTAG	9.52975	9.59671	1.71032	7.2012	5.88739	8.01407	3.23032	4.81085	13.8278	10.9216	4.20361	7.12166	3.9797	9.51602	9.8729	4.79374	4.12245	5.22578	6.92249	8.64048	11.5751	9.67852	5.25466	14.8907	7.21231	13.2424	11.4297	5.86094	8.68399	9.62367	15.5085	13.4788	8.4308	3.29143	2.6489	7.76606	12.5571	10.9467	4.50782	6.70391	2.45511	4.84514	7.02925	3.72636	3.62895	10.9083	8.12994	9.57163
oligo_147	Streptococcaceae_TTCCGGTGAGATTACTTCG	0.0241041	0.0230076	0.0154083	0	0.0214087	0	0	0.0142755	0.0437127	0.0516796	0.0164204	0.080928	0	0.0233809	0.0184196	0	0	0	0	0	0.016442	0.0512996	0.017934	0.0123472	0	0.0155063	0	0.0182017	0	0	0.0596481	0.0597729	0.0324886	0.0165399	0	0.0191755	0	0.0318218	0.0183993	0.0147016	0	0	0.0426015	0	0	0	0.0175593	0.038134
oligo_027	Streptococcaceae_TTCCGGTGAGATTACTTGA	1.23934	0.408931	0.27735	0.687876	0.235496	0.573755	0.264016	0.228408	0.611977	1.11972	0.344828	0.80928	1.25534	1.56652	0.663106	1.10876	0.707483	1.43374	1.04375	1.49043	1.36468	0.940492	0.376614	0.580319	1.75591	0.775314	0.634986	0.691664	1.03135	1.29273	1.59559	0.762104	0.877193	0.396957	0.197433	1.70662	1.5411	1.08194	0.23919	1.07321	0.196409	0.56548	0.454416	0.556174	0.756841	1.44312	1.07112	1.27113
oligo_132	Streptococcaceae_TTCCGGTGAGATTACTTGG	0.0256953	0.0266396	0.0154083	0.107481	0	0.0370165	0.0155304	0	0.0437127	0.0172265	0.0164204	0.026976	0.0267094	0.0233809	0.0184196	0.0163052	0	0.0535977	0.0153492	0.0805639	0.0328839	0	0	0.0123472	0.0290234	0.0465188	0	0.0182017	0.0206271	0.0861821	0.029824	0.0298864	0.0487329	0.0496196	0	0.0191755	0.0380518	0.0159109	0.0183993	0	0.0280584	0	0	0	0	0	0.0351185	0.0127113
oligo_185	Streptococcaceae_TTCCGGTGAGATTATTTAG	0.0122092	0.0175816	0.0154083	0.0214961	0.0642261	0.0370165	0.0155304	0.0571021	0.0145709	0.0689061	0.0164204	0	0.0534188	0	0.0184196	0.0163052	0	0.0535977	0	0	0	0.0170999	0	0.0123472	0	0	0.0204834	0	0	0	0	0	0	0	0	0	0	0.0318218	0	0.0147016	0	0.0257036	0	0.0185391	0.0194062	0.0212224	0.0175593	0.0127113
oligo_048	Streptococcaceae_TTCCGGTGAGATTATTTGA	0.0808232	0.155436	0.123267	0.300946	0.4924	0.148066	0.0931822	0.0999286	0.0728544	0.0516796	0.0328407	0.107904	0.0801282	0.0701426	0	0.211968	0.0408163	0.0133994	0.0153492	0.281974	0.115094	0.0341997	0.107604	0.0370416	0.0870701	0.108544	0.0819336	0.054605	0.0206271	0.0574548	0.029824	0	0.0812216	0.0165399	0	0.0767018	0.0761035	0.0636436	0.0367985	0.0441047	0	0.0514073	0	0.0741565	0.174656	0.0424448	0.316067	0.241515
oligo_254	Streptococcaceae_TTCCGGTGAGATTGCTTAG	0.0115702	0.012001	0	0	0.0428174	0.0185082	0	0.0142755	0	0	0.0164204	0.026976	0	0	0	0	0	0.0133994	0	0.040282	0	0.0170999	0	0.0123472	0	0.0155063	0.0204834	0	0	0	0.0596481	0	0.0324886	0.0165399	0	0	0.0380518	0	0	0	0	0	0.0142005	0	0	0.0212224	0.0526778	0
oligo_197	Streptococcaceae_TTCCGGTGAGATTTCCAGA	0.0271526	0.0141852	0.0154083	0.0214961	0	0.0185082	0	0	0	0.0344531	0	0	0.0267094	0.0467617	0.0184196	0.0163052	0.0272109	0.0535977	0	0.040282	0.016442	0	0	0	0.0725584	0	0	0.0182017	0	0.0287274	0.014912	0.0298864	0	0.0165399	0	0.0383509	0.0570776	0	0	0	0.0140292	0	0	0.0185391	0.0582185	0.0212224	0.0351185	0.0508453
oligo_222	Streptococcaceae_TTCCGGTGAGGTTACTTAG	0.0132334	0.0143185	0.0154083	0.0214961	0	0	0	0	0.0291418	0	0	0	0.0267094	0	0.0368392	0	0.0408163	0	0.0153492	0.040282	0.016442	0	0.017934	0.0123472	0.0290234	0.0155063	0.0204834	0	0	0.0861821	0.029824	0.0149432	0	0	0	0	0.0190259	0	0	0.0147016	0	0	0	0	0.0194062	0	0	0.0127113
oligo_193	Streptococcaceae_TTCCGGTGAGTTCACTTAG	0.0289102	0.0137464	0	0.0429923	0	0.0185082	0	0	0	0.0172265	0	0	0	0.0233809	0	0	0.0136054	0	0.0153492	0	0.0328839	0.0341997	0	0	0.116093	0	0.0204834	0	0	0.11491	0.0447361	0.0149432	0	0.0165399	0	0.0191755	0.0190259	0	0	0.0588062	0	0.0514073	0.0426015	0.0185391	0.0194062	0.0424448	0.105356	0.0508453
oligo_189	Streptococcaceae_TTCCGGTGAGTTCTCCAAG	0.0287255	0.0145239	0	0.0214961	0	0	0.0155304	0	0.0145709	0	0	0	0.0267094	0.0233809	0	0.0163052	0	0.0535977	0.0153492	0.020141	0.016442	0	0	0	0.043535	0.0155063	0	0	0.103135	0	0	0	0.0162443	0	0.0164528	0	0.0570776	0.0159109	0.0367985	0.0735078	0	0.0128518	0	0.0741565	0.0194062	0.127334	0.0526778	0.0635566
oligo_006	Streptococcaceae_TTCCGGTGAGTTCTCCAGA	4.10934	2.20866	2.75809	2.53654	1.60565	1.14751	0.931822	0.342612	0.276847	1.39535	0.525452	1.59158	7.93269	1.19242	0.994658	3.79912	1.52381	4.8238	1.9954	2.47734	1.85794	0.530096	0.304878	0.0987776	9.78087	0.310126	0.184351	1.1103	9.63284	4.1942	2.19207	0.537956	0.925926	2.41482	0.460678	2.91467	3.69102	0.365951	0.423183	6.02764	0.238496	2.04344	1.06504	5.85836	3.16321	10.1019	13.5558	10.1436
oligo_290	Streptococcaceae_TTCCGGTGAGTTCTCCAGC	0.0190431	0.009294	0.0308166	0	0	0	0.0155304	0	0.0145709	0	0	0	0.0267094	0	0	0.0326105	0.0136054	0.0267989	0	0.020141	0	0	0.017934	0	0.0725584	0.0155063	0	0	0.0206271	0	0.014912	0	0	0.0165399	0	0.0191755	0.0190259	0	0	0.0147016	0	0.0128518	0	0.0185391	0.0388123	0	0.0175593	0.0127113
oligo_122	Streptococcaceae_TTCCGGTGAGTTCTCTTAG	0.048858	0.0257005	0.046225	0.0644884	0	0.0555247	0	0.0142755	0.0145709	0.0172265	0	0.026976	0.0534188	0	0.0552588	0.0326105	0.0272109	0.0669972	0.0460476	0.0805639	0.0328839	0.0341997	0	0.0123472	0.130605	0.0155063	0	0.0182017	0.103135	0.0574548	0.0447361	0.0149432	0.0162443	0.0165399	0	0.0383509	0.0761035	0.0159109	0.0183993	0.102911	0.0140292	0.0385555	0.056802	0.0741565	0.0194062	0.106112	0.0526778	0.0254227
oligo_271	Streptococcaceae_TTCCGGTGAGTTCTCTTGA	0.0319415	0.00801924	0	0.0429923	0	0	0	0	0	0	0	0	0.0267094	0.0233809	0.0368392	0.0489157	0.0136054	0.0267989	0.0306984	0	0.016442	0	0	0	0.0870701	0	0	0.0182017	0.0618812	0.0287274	0.029824	0	0	0.0330797	0	0.0383509	0.0761035	0	0	0.102911	0	0.0514073	0	0	0.0776247	0.0636672	0.105356	0.0635566
oligo_056	Streptococcaceae_TTCCGGTGAGTTTACTTAG	0.191017	0.106209	0.0616333	0.150473	0.0214087	0.0740329	0.0465911	0.0428266	0	0.0689061	0.0328407	0.053952	0.133547	0.116904	0.0736784	0.0978314	0.0816327	0.415383	0.107444	0.20141	0.180862	0.0170999	0	0	0.522421	0.0465188	0.0204834	0.10921	0.268152	0.373456	0.238592	0.0597729	0.0649773	0.0165399	0.0329056	0.191755	0.114155	0.0954654	0.0183993	0.382241	0.0420875	0.14137	0.127805	0.278087	0.0582185	0.509338	0.421422	0.305072
oligo_093	Streptococcaceae_TTCCGGTGAGTTTACTTGA	0.136229	0.0326511	0.0154083	0.0214961	0.0428174	0.0185082	0.0310607	0.0142755	0	0.0516796	0	0.026976	0.373932	0.0467617	0.0736784	0.130442	0.0952381	0.267989	0.0920952	0.120846	0.0657678	0	0	0	0.319257	0	0	0.054605	0.165017	0.201092	0.164032	0	0	0.0496196	0	0.134228	0.114155	0.0159109	0	0.117612	0	0.0642591	0.028401	0.0926956	0.116437	0.212224	0.509219	0.216093
oligo_161	Streptococcaceae_TTCCGGTGGGATTACTTAG	0.021591	0.0197415	0	0	0.0214087	0	0.0155304	0.0142755	0.0145709	0	0	0.026976	0.0267094	0.0233809	0.0184196	0.0163052	0.0136054	0.0133994	0.0153492	0.040282	0.0328839	0.0341997	0.035868	0.0493888	0	0.0155063	0.0204834	0	0.0412541	0	0.029824	0.0298864	0.0324886	0	0.0329056	0.0575264	0	0.0318218	0.0367985	0.0294031	0	0.0385555	0.028401	0.0370782	0.0388123	0.0212224	0.0526778	0.0127113
oligo_090	Streptococcaceae_TTGGAGAGAGATTACTTAG	0.0740222	0.0438375	0.0154083	0.107481	0.0214087	0.0370165	0.124243	0.0713776	0.0874253	0.0516796	0.131363	0	0.160256	0.140285	0.257874	0	0.0816327	0.0669972	0.107444	0.221551	0.378165	0.188098	0.053802	0.111125	0.043535	0.139557	0.0819336	0.0728067	0	0.0574548	0.119296	0.119546	0.0974659	0.0661594	0.0658111	0.0958773	0.0761035	0.0636436	0.0183993	0.0588062	0.0561167	0.0771109	0.056802	0.0556174	0.0194062	0.0212224	0.0175593	0.0254227
oligo_263	Streptococcaceae_TTGGAGAGAGATTACTTGA	0.0329776	0.00853663	0	0.0214961	0	0.0185082	0.0310607	0.0142755	0.0145709	0	0.0164204	0.080928	0	0.0467617	0.0184196	0.0489157	0.0544218	0.0535977	0.0306984	0.060423	0.0986518	0.0341997	0.035868	0.0123472	0.0290234	0	0.0204834	0	0	0.0287274	0.014912	0	0.0162443	0.0496196	0.0329056	0	0.0190259	0.0318218	0	0.0441047	0	0.0128518	0.0142005	0	0.0194062	0.0424448	0.0351185	0.0127113
oligo_258	Streptococcaceae_TTGGAGAGAGTTCTCCAGA	0.0240749	0.0100318	0.0770416	0.0214961	0	0.0370165	0	0.0142755	0	0.0172265	0	0	0.0534188	0	0	0	0.0680272	0.0267989	0.0153492	0	0	0	0	0	0.0725584	0	0	0.0182017	0.0206271	0.0574548	0	0	0	0.0330797	0.0329056	0.0191755	0.0190259	0	0	0.0147016	0	0	0	0.0556174	0.0388123	0.0424448	0.0351185	0.0508453
oligo_058	Streptococcaceae_TTGGAGTGAGATTACTTAG	0.152124	0.113695	0	0.0859845	0.0214087	0.148066	0.0931822	0.0999286	0.291418	0.0861326	0.131363	0.296736	0.133547	0.420856	0.128937	0.114137	0.14966	0.200992	0.0920952	0.161128	0.295955	0.290698	0.161406	0.185208	0.145117	0.232594	0.245801	0.0364033	0.103135	0.201092	0.357888	0.209205	0.243665	0.0661594	0.0822639	0.134228	0.190259	0.0954654	0.0919963	0.220523	0.126263	0.102815	0.113604	0.0741565	0.0776247	0.106112	0.0877963	0.0635566
oligo_139	Streptococcaceae_TTGGAGTGAGATTACTTGA	0.0645457	0.0201958	0	0	0.0214087	0.0185082	0.0621214	0.0142755	0.0437127	0.0344531	0.0492611	0.053952	0.0534188	0.0233809	0.0552588	0.163052	0.0952381	0.0937961	0.107444	0.040282	0.115094	0.0854993	0	0.0370416	0.116093	0.0310126	0.0204834	0.0364033	0.0206271	0.0574548	0.0596481	0.0747161	0.0812216	0.0496196	0.0164528	0.0575264	0.114155	0.0318218	0	0.0588062	0.0140292	0.0128518	0.0142005	0	0.0388123	0.106112	0.0351185	0.0635566
oligo_125	Streptococcaceae_TTGGAGTGAGTTCTCCAGA	0.0515138	0.0248112	0.0308166	0	0.0214087	0.0185082	0.0155304	0.0142755	0	0.0172265	0.0164204	0.026976	0.106838	0.0233809	0.0736784	0.0326105	0.0544218	0.187592	0	0.020141	0	0	0	0	0.116093	0	0	0.0182017	0.0618812	0.0287274	0.0447361	0	0.0324886	0	0.0164528	0	0.0761035	0	0	0.0441047	0	0.0385555	0.0142005	0.0926956	0.0388123	0.127334	0.0877963	0.152536
oligo_182	Veillonellaceae_CCGGACCCACACTTG	0.00685118	0.01835	0.0154083	0	0	0.0370165	0	0	0	0.0172265	0	0.026976	0	0	0.0184196	0	0	0	0	0	0	0.0170999	0	0.0123472	0.0145117	0	0	0	0	0	0	0	0.0162443	0	0	0	0	0	0	0	0	0	0.028401	0	0.0194062	0.0212224	0	0
oligo_229	Veillonellaceae_CCGGACCCACATTTG	0.00548149	0.0140219	0.0308166	0	0	0	0	0	0	0	0	0.026976	0	0.0467617	0	0	0.0136054	0	0.0306984	0	0.016442	0	0	0	0	0	0	0	0	0	0	0	0	0	0	0	0	0.0159109	0	0.0294031	0	0.0128518	0.0142005	0.0185391	0	0.0212224	0	0
oligo_217	Veillonellaceae_CCGGACCCATGCTCA	0.0462518	0.0100693	0.0308166	0.0644884	0	0.0370165	0	0.0713776	0	0	0.0164204	0	0.0267094	0.0467617	0.092098	0.0489157	0.0136054	0.0401983	0.0306984	0.020141	0.0657678	0.0683995	0.053802	0.0246944	0.101582	0.0465188	0.0409668	0.0182017	0.0412541	0	0.029824	0.0149432	0.0162443	0.0330797	0	0	0.0570776	0.0159109	0	0.0294031	0.0140292	0.0128518	0	0.0185391	0	0.0636672	0.0175593	0.0889793
oligo_144	Veillonellaceae_CCGGTCCCACACTTG	0.0119735	0.0241894	0	0	0	0	0	0.0142755	0	0	0.0164204	0.026976	0.0801282	0	0	0.0326105	0	0.0133994	0	0	0.016442	0	0	0.0123472	0.043535	0	0.0204834	0	0	0	0.014912	0.0149432	0.0162443	0.0330797	0	0.0191755	0	0	0	0.0147016	0.0140292	0.0128518	0.0426015	0.0185391	0	0.0212224	0	0.0127113
oligo_168	Veillonellaceae_CCGGTCCCACATTTG	0.00834611	0.0200709	0.0154083	0	0	0	0	0	0	0	0	0	0	0	0	0	0	0	0.0153492	0	0.016442	0.0170999	0	0.0123472	0	0	0	0.0364033	0	0	0	0.0298864	0.0162443	0.0165399	0.0164528	0.0191755	0	0	0.0183993	0	0	0.0128518	0.0142005	0	0.0194062	0.0212224	0.0175593	0.0127113
oligo_164	Veillonellaceae_CCGGTCCCATGCTCA	0.0670962	0.0138557	0.0616333	0.0429923	0.0214087	0.0370165	0.0310607	0	0.0145709	0.0516796	0.0164204	0	0	0.116904	0.128937	0.0489157	0.0408163	0.0669972	0.0153492	0.261833	0.0822098	0.0854993	0.053802	0.0370416	0.17414	0.0620251	0.0409668	0.0364033	0	0.0861821	0.0447361	0.0747161	0.0324886	0.0330797	0.0658111	0.0191755	0.0951294	0.0954654	0	0.0735078	0	0.0257036	0.0142005	0	0.0388123	0	0.0175593	0.0508453
oligo_236	Veillonellaceae_CGGGACCCACACTTG	0.00819422	0.0137457	0.0308166	0	0.0214087	0	0.0310607	0	0.0145709	0	0.0164204	0	0.0267094	0	0.0184196	0.0163052	0	0.0267989	0.0153492	0	0.016442	0	0	0	0.0145117	0	0	0.0182017	0.0206271	0	0.029824	0	0	0	0	0.0191755	0	0	0.0183993	0	0	0	0	0.0185391	0	0.0212224	0	0
oligo_280	Veillonellaceae_CGGGACCCACATTTG	0.005549	0.0112954	0	0	0	0	0.0155304	0	0	0	0	0.026976	0.0267094	0.0233809	0	0.0326105	0	0	0	0.020141	0.016442	0	0	0	0.043535	0	0	0	0.0206271	0	0	0	0	0	0	0	0	0	0	0	0	0	0.0142005	0.0185391	0.0194062	0	0	0
oligo_235	Veillonellaceae_CGGGACCCATGCTCA	0.0571324	0.00741376	0.0308166	0.0214961	0.0214087	0.0925412	0.0776518	0.0571021	0.0437127	0.0172265	0.0328407	0.053952	0.267094	0.0467617	0.092098	0.260884	0.0816327	0.133994	0.0153492	0.161128	0.0986518	0.0341997	0.071736	0.0123472	0.0870701	0.0155063	0	0.10921	0.103135	0	0.0447361	0.0298864	0.0487329	0.0165399	0.0658111	0.0383509	0.0380518	0	0.0735971	0.0294031	0.0140292	0.0128518	0	0.0556174	0.213468	0.0212224	0.0175593	0.0127113
oligo_099	Veillonellaceae_GGAGACCCAAGCTCA	0.155706	0.0342481	0.816641	2.94497	1.64847	1.72127	0.41932	3.94004	0.65569	0.0172265	0.623974	0.080928	0.213675	0.187047	0.736784	0.0489157	0.0952381	0.22779	0.0613968	0.866062	0.295955	0.222298	0.789096	0.123472	0.0290234	0.201582	0.389185	0.0364033	0.0412541	0.459638	0.014912	0.0896593	0.162443	0.0826993	0.0822639	0.0191755	0	0.0159109	0.0367985	0	0.0140292	0.0257036	0.0142005	0.0185391	0.0582185	0	0	0
oligo_155	Veillonellaceae_GGAGACCCACACGTG	0.0176408	0.0232149	0.0308166	0.0214961	0.0428174	0.0925412	0.0310607	0.0713776	0.0291418	0.0172265	0	0	0	0.0935235	0.386812	0.0489157	0	0	0.0460476	0.161128	0.0822098	0.0512996	0.071736	0.0123472	0.0145117	0.0465188	0.0614502	0	0.0412541	0.0861821	0.014912	0.0149432	0.0487329	0.0165399	0.0164528	0	0.0380518	0	0	0	0	0.0128518	0	0	0	0	0.0175593	0
oligo_064	Veillonellaceae_GGAGACCCACACTCA	0.157407	0.084524	0.292758	0.107481	0.214087	0.203591	0.512502	0.256959	0.0582835	0.0861326	0.525452	0.215808	0.240385	0.420856	0.257874	0.309799	0.217687	0.388584	0.276285	0.241692	0.509701	0.239398	0.17934	0.061736	0.145117	0.279113	0.184351	0.254823	0.0206271	0.201092	0.238592	0.0448296	0.422352	0.181938	0.279697	0.0767018	0.0951294	0.0318218	0.0551978	0.117612	0.420875	0.167074	0.0710026	0.148313	0.155249	0.0848896	0.0351185	0.0508453
oligo_007	Veillonellaceae_GGAGACCCACACTTG	1.21838	2.46376	2.12635	0.687876	2.48341	0.832871	3.54092	0.728051	0.684832	1.53316	2.79146	2.18506	1.65598	1.56652	0.92098	1.51639	2.40816	0.978159	1.30468	0.906344	1.74285	0.957592	1.05811	0.666749	0.478886	1.14746	1.3519	1.20131	1.01073	0.976731	1.02893	1.01614	3.0052	1.90208	0.756828	0.460211	0.589802	0.270485	0.275989	0.808586	1.61336	1.83781	2.10168	2.50278	0.795653	0.721562	0.368745	0.686412
oligo_076	Veillonellaceae_GGAGACCCACATTCA	0.106798	0.0581652	0.27735	0.0429923	0.0214087	0.0740329	0.201895	0.142755	0.0291418	0.103359	0.197044	0.053952	0.0534188	0.28057	0.294714	0.146747	0.29932	0.388584	0.0920952	0.503525	0.279513	0.119699	0.197274	0.0493888	0.275722	0.108544	0.0819336	0.10921	0.0412541	0.201092	0.14912	0.0298864	0.259909	0.231558	0.148075	0.0958773	0.0570776	0.0159109	0	0.0882094	0.238496	0.102815	0.0426015	0.0556174	0.116437	0.0848896	0.0877963	0.038134
oligo_009	Veillonellaceae_GGAGACCCACATTTG	0.886965	2.08325	1.94145	0.816853	1.37016	0.758838	2.36062	0.856531	0.728544	0.981912	1.78982	1.56461	1.60256	1.28595	1.34463	1.53269	1.85034	1.03176	0.859555	1.18832	1.74285	0.803694	1.12984	0.370416	1.00131	0.682276	1.02417	1.0375	0.721947	1.52255	0.954369	0.537956	2.37167	1.50513	1.26686	0.345158	0.627854	0.159109	0.25759	0.632167	1.16442	0.886775	1.05084	1.42751	0.989715	0.594228	0.755048	0.610144
oligo_145	Veillonellaceae_GGAGACCCACGCTCA	0.0724068	0.0205025	0.0924499	0.0859845	0.0428174	0.0370165	0.0155304	0.157031	0.0291418	0.0344531	0.0821018	0.026976	0.0534188	0.0935235	0.349972	0.0326105	0.0136054	0.0535977	0.0460476	0.181269	0.16442	0.0854993	0.17934	0.0246944	0.116093	0.0465188	0.0614502	0	0	0.229819	0.0447361	0.0298864	0.0812216	0.0330797	0.0987167	0.0383509	0.0380518	0.0477327	0.0551978	0.0147016	0.0701459	0.0257036	0.0142005	0.0370782	0.0970309	0.0212224	0.0175593	0.0254227
oligo_010	Veillonellaceae_GGAGACCCATGCTCA	6.6423	1.36742	11.0015	7.71711	5.71612	4.66408	8.86784	5.18201	2.98703	3.18691	6.35468	5.42217	9.16132	10.1707	15.8593	9.31029	8.77551	10.6928	5.11128	15.0252	15.4226	12.1409	9.30775	1.9879	9.27296	5.93891	6.59566	6.15217	5.69307	10.6866	5.21921	2.37597	7.19623	6.91366	10.0362	2.70374	4.9277	2.40255	2.28151	4.20465	5.83614	2.37759	2.25788	4.65332	6.71454	4.2657	5.14486	3.8134
oligo_047	Veillonellaceae_GGAGACCCATGCTTG	0.239743	0.131208	0.323575	0.214961	0.235496	0.0925412	0.543563	0.12848	0.0874253	0.0861326	0.509031	0.431616	0.507479	0.724807	0.44207	0.407631	0.571429	0.629774	0.260936	0.463243	0.493259	0.410397	0.394548	0.0864304	0.145117	0.263607	0.307251	0.291227	0.0618812	0.430911	0.238592	0.149432	0.519818	0.363877	0.312603	0.153404	0.0570776	0.0795545	0.165593	0.220523	0.51908	0.244185	0.255609	0.20393	0.291093	0.127334	0.0877963	0.0508453
oligo_059	Veillonellaceae_GGAGACCCCTACTTA	0.0309088	0.131568	0	0	0	0.0185082	0	0.0142755	0	0	0	0	0	0	0	0	0	0	0	0.181269	0.115094	0.0683995	0.017934	0.0370416	0.0145117	0.232594	0.0819336	0	0	0.0287274	0.0447361	0.0597729	0	0.0165399	0.0164528	0	0	0	0	0	0.0280584	0.0128518	0	0	0.0194062	0.0212224	0	0
oligo_142	Veillonellaceae_GGAGACCTATGCTCA	0.205732	0.00133979	0.493066	0.214961	0.214087	0.129558	0.232955	0.171306	0.0582835	0.0172265	0.164204	0.13488	0.347222	0.233809	0.276294	0.228273	0.394558	0.24119	0.107444	0.805639	0.345281	0.410397	0.376614	0.0493888	0.362792	0.139557	0.1229	0.10921	0.206271	0.344729	0.0894721	0.0298864	0.211176	0.132319	0.329056	0.0575264	0.171233	0.111376	0	0.117612	0.0701459	0.0642591	0.0142005	0.166852	0.310499	0.275891	0.263389	0.152536
oligo_065	Veillonellaceae_GGAGAGCCCTCATGA	0.181664	0.0771288	0.261941	0.623388	0.642261	0.499722	0.388259	0.742327	0.101996	0.0344531	0.114943	0.107904	0.106838	0.163666	0.44207	0.0652209	0.190476	0.107195	0.0153492	0.302115	0.559027	0.410397	0.053802	0.0370416	0.217675	0.0620251	0.225317	0.21842	0.247525	0.229819	0.164032	0.149432	0.22742	0.248098	0.29615	0.0767018	0.171233	0.0636436	0	0.0441047	0.0841751	0.0257036	0.0710026	0.0741565	0.213468	0.148557	0.438982	0.114402
oligo_303	Veillonellaceae_GGGGAACCCTAAGTA	0	0.263766	0	0	0	0	0	0	0	0	0	0	0	0	0	0	0	0	0	0	0	0	0	0	0	0	0	0	0	0	0	0	0	0	0	0	0	0	0	0	0	0	0	0	0	0	0	0
oligo_112	Veillonellaceae_GGGGAGACGCGATCG	0.0196498	0.0360475	0	0.0214961	0.0214087	0.0370165	0	0.0428266	0	0	0	0	0.0267094	0	0	0	0	0.0535977	0.0153492	0.040282	0	0	0	0.0123472	0.130605	0.0155063	0.0614502	0	0	0.0287274	0.029824	0	0.0324886	0	0.0164528	0.0191755	0.0190259	0	0	0.0147016	0.0420875	0.0128518	0	0.0556174	0.0194062	0.0212224	0.280948	0.0127113
[truncated: 462 more columns]

## Sheet: PAIRWISE DISTANCES
		oligo_098	oligo_216	oligo_269	oligo_067	oligo_163	oligo_225	oligo_124	oligo_031	oligo_091	oligo_143	oligo_016	oligo_140	oligo_046	oligo_277	oligo_068	oligo_195	oligo_245	oligo_241	oligo_118	oligo_233	oligo_054	oligo_030	oligo_133	oligo_151	oligo_265	oligo_287	oligo_251	oligo_002	oligo_207	oligo_087	oligo_192	oligo_237	oligo_309	oligo_105	oligo_242	oligo_249	oligo_208	oligo_276	oligo_178	oligo_313	oligo_261	oligo_130	oligo_299	oligo_083	oligo_211	oligo_103	oligo_134	oligo_250
OLIGO_ID	OLIGO	Pasteurellaceae_GATGAGAGCACGTCGTGTGGT	Pasteurellaceae_GATAAGAGCATGTTGTGTGGT	Pasteurellaceae_GGTGAGAGCTGAGCATGTTCG	Pasteurellaceae_GGTGAGAGCTGAGCGTGTTCG	Pasteurellaceae_GATGAGGGGGATCGGAATAGC	Pasteurellaceae_GATAAGAGCTGGGCGTGTTCG	Pasteurellaceae_GATGAGAGCCGGGCGTGTTCG	Pasteurellaceae_GATGAGAGTTGGGCGTGTTCG	Pasteurellaceae_GGTGAGAGCTGGGCGTGTTCG	Pasteurellaceae_GATGAGGGCTGGGCGTGTTCG	Pasteurellaceae_GATGAGAGCTTGGCGTGTGAA	Pasteurellaceae_TATGAGAGCTTGGCGTGTGAA	Pasteurellaceae_GATGAGAGCTGGGCGTGTGAA	Pasteurellaceae_GATGAGAGCTGGGCGTGTTAA	Pasteurellaceae_TATGTGAGCTGGGCGTGTTCG	Pasteurellaceae_TACGAGAGCTGGGCGTGTTCG	Pasteurellaceae_GATGAGAGCTGGGCGCGTTCG	Pasteurellaceae_GATGTGAGCTGGGCGTGTTCG	Pasteurellaceae_GATGAGAGCTGAGCGTGTTCG	Pasteurellaceae_GATGAGAGCTGGGCGTGTTCA	Pasteurellaceae_GATGAGAGCTTGGCGTGTTCG	Pasteurellaceae_TATGAGAGCTGGGCGTGTTCG	Pasteurellaceae_GACGAGAGCTGGGCGTGTTCG	Pasteurellaceae_GATGAGAGCTGGGCGTGCTCG	Pasteurellaceae_GATGAGAGCTGGGTGTGTTCG	Pasteurellaceae_GATGAGAGCTGGGCGTGTTTG	Pasteurellaceae_GATGAGAGCTGGGCGTGTCCG	Pasteurellaceae_GATGAGAGCTGGGCGTGTTCG	Pasteurellaceae_GATGGGAGCTGGGCGTGTTCG	Pasteurellaceae_GATGAGAGCCTGTCGTGTGAG	Pasteurellaceae_TATAAGAGCTGGGCGTGTTCG	Pasteurellaceae_TATGAGAGTTGGGCGTGTTCG	Neisseriaceae_TAGGTGAAATCAATCAACCCGTTT	Neisseriaceae_TAGTCGGTTTTAATCACCCCTGGA	Neisseriaceae_TAGTCGGTTTTAGTCACCCCTGGA	Neisseriaceae_TAGTCGATTTTAATCACCCCTGGA	Neisseriaceae_TAGTGAGTATTAATCACCCCTGGA	Neisseriaceae_TAGTGAGTTTTAATCACCCCTGGA	Neisseriaceae_TAGTGAGTATCAATCACCCCTGGA	Neisseriaceae_TAGGCGGTATTAATCACCCCTGGA	Neisseriaceae_GAGGTGAAAACCGTCACCCCTGGA	Neisseriaceae_GAGGTGAAAACCGGCACCCCTGGA	Neisseriaceae_GAGGTGAAAACCATCACCCCTGGA	Pasteurellaceae_GATGAGAGCTGGGCGTGCAGA	Pasteurellaceae_GATGAGAGCTGGGCGTGTAGA	Pasteurellaceae_GATGAGAGCTGGTCGCGCAGA	Pasteurellaceae_GATGAGAGCTGGGCGCGCAGA	Neisseriaceae_TAGGTGAAATCAATCACCCTCGCG
oligo_098	Pasteurellaceae_GATGAGAGCACGTCGTGTGGT	100	96.9231	90	91.5385	92.3077	92.3077	93.0769	92.3077	92.3077	92.3077	94.6154	93.8461	93.8461	93.0769	91.5385	91.5385	92.3077	92.3077	92.3077	93.0769	93.8461	92.3077	92.3077	92.3077	92.3077	93.0769	93.0769	93.0769	92.3077	96.1832	91.5385	91.5385	79.3893	75	75.7576	75.7576	75.7576	75	76.5152	77.2727	85.6061	85.6061	84.8485	87.7863	88.5496	87.7863	87.0229	86.2595
oligo_216	Pasteurellaceae_GATAAGAGCATGTTGTGTGGT	96.9231	100	88.4615	90	90.7692	92.3077	91.5385	90.7692	90.7692	90.7692	93.8461	93.0769	92.3077	91.5385	90	90	90.7692	90.7692	90.7692	91.5385	93.0769	90.7692	90.7692	90.7692	92.3077	91.5385	91.5385	91.5385	90.7692	95.4198	91.5385	90	77.8626	74.2424	75	75	76.5152	75.7576	77.2727	76.5152	84.8485	84.0909	84.0909	86.2595	87.0229	86.2595	85.4962	85.4962
oligo_269	Pasteurellaceae_GGTGAGAGCTGAGCATGTTCG	90	88.4615	100	98.4615	96.1539	96.1539	96.1539	96.1539	97.6923	96.1539	93.0769	92.3077	94.6154	95.3846	95.3846	95.3846	96.1539	96.1539	97.6923	96.1539	95.3846	96.1539	96.1539	96.1539	96.1539	96.1539	96.1539	96.9231	96.1539	92.3077	95.3846	95.3846	77.8626	74.0458	74.8092	74.8092	74.8092	74.0458	75.5725	76.3359	84.7328	85.4962	83.9695	88.5496	89.313	87.0229	87.7863	88.4615
oligo_067	Pasteurellaceae_GGTGAGAGCTGAGCGTGTTCG	91.5385	90	98.4615	100	97.6923	97.6923	97.6923	97.6923	99.2308	97.6923	94.6154	93.8461	96.1539	96.9231	96.9231	96.9231	97.6923	97.6923	99.2308	97.6923	96.9231	97.6923	97.6923	97.6923	97.6923	97.6923	97.6923	98.4615	97.6923	93.8461	96.9231	96.9231	79.3893	75.5725	76.3359	76.3359	76.3359	75.5725	77.0992	77.8626	86.2595	87.0229	85.4962	90.0763	90.8397	88.5496	89.313	90
oligo_163	Pasteurellaceae_GATGAGGGGGATCGGAATAGC	92.3077	90.7692	96.1539	97.6923	100	98.4615	98.4615	98.4615	98.4615	99.2308	95.3846	94.6154	96.9231	97.6923	97.6923	97.6923	98.4615	98.4615	98.4615	98.4615	97.6923	98.4615	98.4615	98.4615	98.4615	98.4615	98.4615	99.2308	98.4615	94.6154	97.6923	97.6923	78.9474	75.188	75.9399	75.9399	75.9399	75.188	76.6917	77.4436	85.7143	86.4662	84.9624	90.1515	90.9091	88.6364	89.3939	90.0763
oligo_225	Pasteurellaceae_GATAAGAGCTGGGCGTGTTCG	92.3077	92.3077	96.1539	97.6923	98.4615	100	98.4615	98.4615	98.4615	98.4615	95.3846	94.6154	96.9231	97.6923	97.6923	97.6923	98.4615	98.4615	98.4615	98.4615	97.6923	98.4615	98.4615	98.4615	98.4615	98.4615	98.4615	99.2308	98.4615	94.6154	99.2308	97.6923	79.5455	75.7576	76.5152	76.5152	78.0303	77.2727	78.7879	78.0303	86.3636	87.1212	85.6061	90.8397	91.603	89.313	90.0763	90.0763
oligo_124	Pasteurellaceae_GATGAGAGCCGGGCGTGTTCG	93.0769	91.5385	96.1539	97.6923	98.4615	98.4615	100	98.4615	98.4615	98.4615	95.3846	94.6154	96.9231	97.6923	97.6923	97.6923	98.4615	98.4615	98.4615	98.4615	97.6923	98.4615	98.4615	98.4615	98.4615	98.4615	98.4615	99.2308	98.4615	96.1539	97.6923	97.6923	79.5455	75.7576	76.5152	76.5152	76.5152	75.7576	77.2727	78.0303	86.3636	87.1212	85.6061	90.8397	91.603	89.313	90.0763	90.0763
oligo_031	Pasteurellaceae_GATGAGAGTTGGGCGTGTTCG	92.3077	90.7692	96.1539	97.6923	98.4615	98.4615	98.4615	100	98.4615	98.4615	95.3846	94.6154	96.9231	97.6923	97.6923	97.6923	98.4615	98.4615	98.4615	98.4615	97.6923	98.4615	98.4615	98.4615	98.4615	98.4615	98.4615	99.2308	98.4615	94.6154	97.6923	99.2308	79.5455	75.7576	76.5152	76.5152	76.5152	75.7576	77.2727	78.0303	86.3636	87.1212	85.6061	90.8397	91.603	89.313	90.0763	90.0763
oligo_091	Pasteurellaceae_GGTGAGAGCTGGGCGTGTTCG	92.3077	90.7692	97.6923	99.2308	98.4615	98.4615	98.4615	98.4615	100	98.4615	95.3846	94.6154	96.9231	97.6923	97.6923	97.6923	98.4615	98.4615	98.4615	98.4615	97.6923	98.4615	98.4615	98.4615	98.4615	98.4615	98.4615	99.2308	98.4615	94.6154	97.6923	97.6923	79.5455	75.7576	76.5152	76.5152	76.5152	75.7576	77.2727	78.0303	86.3636	87.1212	85.6061	90.8397	91.603	89.313	90.0763	90.0763
oligo_143	Pasteurellaceae_GATGAGGGCTGGGCGTGTTCG	92.3077	90.7692	96.1539	97.6923	99.2308	98.4615	98.4615	98.4615	98.4615	100	95.3846	94.6154	96.9231	97.6923	97.6923	97.6923	98.4615	98.4615	98.4615	98.4615	97.6923	98.4615	98.4615	98.4615	98.4615	98.4615	98.4615	99.2308	98.4615	94.6154	97.6923	97.6923	79.5455	75.7576	76.5152	76.5152	76.5152	75.7576	77.2727	78.0303	86.3636	87.1212	85.6061	90.8397	91.603	89.313	90.0763	90.0763
oligo_016	Pasteurellaceae_GATGAGAGCTTGGCGTGTGAA	94.6154	93.8461	93.0769	94.6154	95.3846	95.3846	95.3846	95.3846	95.3846	95.3846	100	99.2308	98.4615	97.6923	94.6154	94.6154	95.3846	95.3846	95.3846	96.9231	97.6923	95.3846	95.3846	95.3846	95.3846	96.1539	96.1539	96.1539	95.3846	97.6923	94.6154	94.6154	80.303	77.2727	78.0303	78.0303	78.0303	77.2727	78.7879	79.5455	87.8788	87.1212	87.1212	90.8397	91.603	89.313	90.0763	88.5496
oligo_140	Pasteurellaceae_TATGAGAGCTTGGCGTGTGAA	93.8461	93.0769	92.3077	93.8461	94.6154	94.6154	94.6154	94.6154	94.6154	94.6154	99.2308	100	97.6923	96.9231	95.3846	95.3846	94.6154	94.6154	94.6154	96.1539	96.9231	96.1539	94.6154	94.6154	94.6154	95.3846	95.3846	95.3846	94.6154	96.9231	95.3846	95.3846	81.0606	78.0303	78.7879	78.7879	78.7879	78.0303	79.5455	80.303	87.1212	86.3636	86.3636	90.0763	90.8397	88.5496	89.313	89.313
oligo_046	Pasteurellaceae_GATGAGAGCTGGGCGTGTGAA	93.8461	92.3077	94.6154	96.1539	96.9231	96.9231	96.9231	96.9231	96.9231	96.9231	98.4615	97.6923	100	99.2308	96.1539	96.1539	96.9231	96.9231	96.9231	98.4615	96.1539	96.9231	96.9231	96.9231	96.9231	97.6923	97.6923	97.6923	96.9231	96.1539	96.1539	96.1539	80.303	77.2727	78.0303	78.0303	78.0303	77.2727	78.7879	79.5455	87.8788	88.6364	87.1212	92.3664	93.1298	90.8397	91.603	88.5496
oligo_277	Pasteurellaceae_GATGAGAGCTGGGCGTGTTAA	93.0769	91.5385	95.3846	96.9231	97.6923	97.6923	97.6923	97.6923	97.6923	97.6923	97.6923	96.9231	99.2308	100	96.9231	96.9231	97.6923	97.6923	97.6923	99.2308	96.9231	97.6923	97.6923	97.6923	97.6923	98.4615	97.6923	98.4615	97.6923	95.3846	96.9231	96.9231	80.303	77.2727	78.0303	78.0303	78.0303	77.2727	78.7879	79.5455	87.8788	88.6364	87.1212	92.3664	93.1298	90.8397	91.603	89.313
oligo_068	Pasteurellaceae_TATGTGAGCTGGGCGTGTTCG	91.5385	90	95.3846	96.9231	97.6923	97.6923	97.6923	97.6923	97.6923	97.6923	94.6154	95.3846	96.1539	96.9231	100	98.4615	97.6923	99.2308	97.6923	97.6923	96.9231	99.2308	97.6923	97.6923	97.6923	97.6923	97.6923	98.4615	98.4615	93.8461	98.4615	98.4615	81.8182	78.0303	78.7879	78.7879	78.7879	78.0303	79.5455	80.303	85.6061	86.3636	84.8485	90.0763	90.8397	88.5496	89.313	92.3664
oligo_195	Pasteurellaceae_TACGAGAGCTGGGCGTGTTCG	91.5385	90	95.3846	96.9231	97.6923	97.6923	97.6923	97.6923	97.6923	97.6923	94.6154	95.3846	96.1539	96.9231	98.4615	100	97.6923	97.6923	97.6923	97.6923	96.9231	99.2308	99.2308	97.6923	97.6923	97.6923	97.6923	98.4615	97.6923	93.8461	98.4615	98.4615	80.303	78.0303	78.7879	78.7879	78.0303	77.2727	78.7879	80.303	85.6061	86.3636	84.8485	90.0763	90.8397	88.5496	89.313	90.8397
oligo_245	Pasteurellaceae_GATGAGAGCTGGGCGCGTTCG	92.3077	90.7692	96.1539	97.6923	98.4615	98.4615	98.4615	98.4615	98.4615	98.4615	95.3846	94.6154	96.9231	97.6923	97.6923	97.6923	100	98.4615	98.4615	98.4615	97.6923	98.4615	98.4615	98.4615	98.4615	98.4615	98.4615	99.2308	98.4615	94.6154	97.6923	97.6923	81.0606	77.2727	78.0303	78.0303	78.0303	77.2727	78.7879	79.5455	87.8788	88.6364	87.1212	90.8397	91.603	90.8397	91.603	91.603
oligo_241	Pasteurellaceae_GATGTGAGCTGGGCGTGTTCG	92.3077	90.7692	96.1539	97.6923	98.4615	98.4615	98.4615	98.4615	98.4615	98.4615	95.3846	94.6154	96.9231	97.6923	99.2308	97.6923	98.4615	100	98.4615	98.4615	97.6923	98.4615	98.4615	98.4615	98.4615	98.4615	98.4615	99.2308	99.2308	94.6154	97.6923	97.6923	81.0606	77.2727	78.0303	78.0303	78.0303	77.2727	78.7879	79.5455	86.3636	87.1212	85.6061	90.8397	91.603	89.313	90.0763	91.603
oligo_118	Pasteurellaceae_GATGAGAGCTGAGCGTGTTCG	92.3077	90.7692	97.6923	99.2308	98.4615	98.4615	98.4615	98.4615	98.4615	98.4615	95.3846	94.6154	96.9231	97.6923	97.6923	97.6923	98.4615	98.4615	100	98.4615	97.6923	98.4615	98.4615	98.4615	98.4615	98.4615	98.4615	99.2308	98.4615	94.6154	97.6923	97.6923	80.1527	76.3359	77.0992	77.0992	77.0992	76.3359	77.8626	78.626	87.0229	87.7863	86.2595	90.8397	91.603	89.313	90.0763	90.7692
oligo_233	Pasteurellaceae_GATGAGAGCTGGGCGTGTTCA	93.0769	91.5385	96.1539	97.6923	98.4615	98.4615	98.4615	98.4615	98.4615	98.4615	96.9231	96.1539	98.4615	99.2308	97.6923	97.6923	98.4615	98.4615	98.4615	100	97.6923	98.4615	98.4615	98.4615	98.4615	98.4615	98.4615	99.2308	98.4615	94.6154	97.6923	97.6923	80.303	77.2727	78.0303	78.0303	78.0303	77.2727	78.7879	79.5455	87.8788	88.6364	87.1212	92.3664	93.1298	90.8397	91.603	90.0763
oligo_054	Pasteurellaceae_GATGAGAGCTTGGCGTGTTCG	93.8461	93.0769	95.3846	96.9231	97.6923	97.6923	97.6923	97.6923	97.6923	97.6923	97.6923	96.9231	96.1539	96.9231	96.9231	96.9231	97.6923	97.6923	97.6923	97.6923	100	97.6923	97.6923	97.6923	97.6923	97.6923	97.6923	98.4615	97.6923	96.9231	96.9231	96.9231	80.303	76.5152	77.2727	77.2727	77.2727	76.5152	78.0303	78.7879	87.1212	86.3636	86.3636	90.0763	90.8397	88.5496	89.313	90.8397
oligo_030	Pasteurellaceae_TATGAGAGCTGGGCGTGTTCG	92.3077	90.7692	96.1539	97.6923	98.4615	98.4615	98.4615	98.4615	98.4615	98.4615	95.3846	96.1539	96.9231	97.6923	99.2308	99.2308	98.4615	98.4615	98.4615	98.4615	97.6923	100	98.4615	98.4615	98.4615	98.4615	98.4615	99.2308	98.4615	94.6154	99.2308	99.2308	81.0606	77.2727	78.0303	78.0303	78.0303	77.2727	78.7879	79.5455	86.3636	87.1212	85.6061	90.8397	91.603	89.313	90.0763	91.603
oligo_133	Pasteurellaceae_GACGAGAGCTGGGCGTGTTCG	92.3077	90.7692	96.1539	97.6923	98.4615	98.4615	98.4615	98.4615	98.4615	98.4615	95.3846	94.6154	96.9231	97.6923	97.6923	99.2308	98.4615	98.4615	98.4615	98.4615	97.6923	98.4615	100	98.4615	98.4615	98.4615	98.4615	99.2308	98.4615	94.6154	97.6923	97.6923	79.5455	77.2727	78.0303	78.0303	77.2727	76.5152	78.0303	79.5455	86.3636	87.1212	85.6061	90.8397	91.603	89.313	90.0763	90.0763
oligo_151	Pasteurellaceae_GATGAGAGCTGGGCGTGCTCG	92.3077	90.7692	96.1539	97.6923	98.4615	98.4615	98.4615	98.4615	98.4615	98.4615	95.3846	94.6154	96.9231	97.6923	97.6923	97.6923	98.4615	98.4615	98.4615	98.4615	97.6923	98.4615	98.4615	100	98.4615	98.4615	98.4615	99.2308	98.4615	94.6154	97.6923	97.6923	81.0606	77.2727	78.0303	78.0303	78.0303	77.2727	78.7879	79.5455	87.8788	88.6364	87.1212	92.3664	91.603	90.8397	91.603	90.0763
oligo_265	Pasteurellaceae_GATGAGAGCTGGGTGTGTTCG	92.3077	92.3077	96.1539	97.6923	98.4615	98.4615	98.4615	98.4615	98.4615	98.4615	95.3846	94.6154	96.9231	97.6923	97.6923	97.6923	98.4615	98.4615	98.4615	98.4615	97.6923	98.4615	98.4615	98.4615	100	98.4615	98.4615	99.2308	98.4615	94.6154	97.6923	97.6923	79.5455	75.7576	76.5152	76.5152	76.5152	75.7576	77.2727	78.0303	86.3636	87.1212	85.6061	90.8397	91.603	89.313	90.0763	90.0763
oligo_287	Pasteurellaceae_GATGAGAGCTGGGCGTGTTTG	93.0769	91.5385	96.1539	97.6923	98.4615	98.4615	98.4615	98.4615	98.4615	98.4615	96.1539	95.3846	97.6923	98.4615	97.6923	97.6923	98.4615	98.4615	98.4615	98.4615	97.6923	98.4615	98.4615	98.4615	98.4615	100	98.4615	99.2308	98.4615	95.3846	97.6923	97.6923	81.0606	76.5152	77.2727	77.2727	77.2727	76.5152	78.0303	78.7879	87.1212	87.8788	86.3636	91.603	92.3664	90.0763	90.8397	90.0763
oligo_251	Pasteurellaceae_GATGAGAGCTGGGCGTGTCCG	93.0769	91.5385	96.1539	97.6923	98.4615	98.4615	98.4615	98.4615	98.4615	98.4615	96.1539	95.3846	97.6923	97.6923	97.6923	97.6923	98.4615	98.4615	98.4615	98.4615	97.6923	98.4615	98.4615	98.4615	98.4615	98.4615	100	99.2308	98.4615	95.3846	97.6923	97.6923	80.303	76.5152	77.2727	77.2727	77.2727	76.5152	78.0303	78.7879	87.1212	87.8788	86.3636	91.603	92.3664	90.0763	90.8397	90.0763
oligo_002	Pasteurellaceae_GATGAGAGCTGGGCGTGTTCG	93.0769	91.5385	96.9231	98.4615	99.2308	99.2308	99.2308	99.2308	99.2308	99.2308	96.1539	95.3846	97.6923	98.4615	98.4615	98.4615	99.2308	99.2308	99.2308	99.2308	98.4615	99.2308	99.2308	99.2308	99.2308	99.2308	99.2308	100	99.2308	95.3846	98.4615	98.4615	80.303	76.5152	77.2727	77.2727	77.2727	76.5152	78.0303	78.7879	87.1212	87.8788	86.3636	91.603	92.3664	90.0763	90.8397	90.8397
oligo_207	Pasteurellaceae_GATGGGAGCTGGGCGTGTTCG	92.3077	90.7692	96.1539	97.6923	98.4615	98.4615	98.4615	98.4615	98.4615	98.4615	95.3846	94.6154	96.9231	97.6923	98.4615	97.6923	98.4615	99.2308	98.4615	98.4615	97.6923	98.4615	98.4615	98.4615	98.4615	98.4615	98.4615	99.2308	100	94.6154	97.6923	97.6923	80.303	76.5152	77.2727	77.2727	77.2727	76.5152	78.0303	78.7879	86.3636	87.1212	85.6061	90.8397	91.603	89.313	90.0763	90.8397
oligo_087	Pasteurellaceae_GATGAGAGCCTGTCGTGTGAG	96.1832	95.4198	92.3077	93.8461	94.6154	94.6154	96.1539	94.6154	94.6154	94.6154	97.6923	96.9231	96.1539	95.3846	93.8461	93.8461	94.6154	94.6154	94.6154	94.6154	96.9231	94.6154	94.6154	94.6154	94.6154	95.3846	95.3846	95.3846	94.6154	100	93.8461	93.8461	80.303	76.5152	77.2727	77.2727	77.2727	76.5152	78.0303	78.7879	87.1212	86.3636	86.3636	88.5496	89.313	88.5496	87.7863	89.313
oligo_192	Pasteurellaceae_TATAAGAGCTGGGCGTGTTCG	91.5385	91.5385	95.3846	96.9231	97.6923	99.2308	97.6923	97.6923	97.6923	97.6923	94.6154	95.3846	96.1539	96.9231	98.4615	98.4615	97.6923	97.6923	97.6923	97.6923	96.9231	99.2308	97.6923	97.6923	97.6923	97.6923	97.6923	98.4615	97.6923	93.8461	100	98.4615	80.303	76.5152	77.2727	77.2727	78.7879	78.0303	79.5455	78.7879	85.6061	86.3636	84.8485	90.0763	90.8397	88.5496	89.313	90.8397
oligo_237	Pasteurellaceae_TATGAGAGTTGGGCGTGTTCG	91.5385	90	95.3846	96.9231	97.6923	97.6923	97.6923	99.2308	97.6923	97.6923	94.6154	95.3846	96.1539	96.9231	98.4615	98.4615	97.6923	97.6923	97.6923	97.6923	96.9231	99.2308	97.6923	97.6923	97.6923	97.6923	97.6923	98.4615	97.6923	93.8461	98.4615	100	80.303	76.5152	77.2727	77.2727	77.2727	76.5152	78.0303	78.7879	85.6061	86.3636	84.8485	90.0763	90.8397	88.5496	89.313	90.8397
oligo_309	Neisseriaceae_TAGGTGAAATCAATCAACCCGTTT	79.3893	77.8626	77.8626	79.3893	78.9474	79.5455	79.5455	79.5455	79.5455	79.5455	80.303	81.0606	80.303	80.303	81.8182	80.303	81.0606	81.0606	80.1527	80.303	80.303	81.0606	79.5455	81.0606	79.5455	81.0606	80.303	80.303	80.303	80.303	80.303	80.303	100	84.7328	83.9695	85.4962	85.4962	84.7328	86.2595	87.0229	86.2595	85.4962	87.0229	81.8182	81.0606	83.3333	82.5758	89.313
oligo_105	Neisseriaceae_TAGTCGGTTTTAATCACCCCTGGA	75	74.2424	74.0458	75.5725	75.188	75.7576	75.7576	75.7576	75.7576	75.7576	77.2727	78.0303	77.2727	77.2727	78.0303	78.0303	77.2727	77.2727	76.3359	77.2727	76.5152	77.2727	77.2727	77.2727	75.7576	76.5152	76.5152	76.5152	76.5152	76.5152	76.5152	76.5152	84.7328	100	99.2308	99.2308	96.9231	97.6923	96.1539	97.6923	89.2308	88.4615	90	84.7328	83.9695	86.2595	85.4962	85.4962
oligo_242	Neisseriaceae_TAGTCGGTTTTAGTCACCCCTGGA	75.7576	75	74.8092	76.3359	75.9399	76.5152	76.5152	76.5152	76.5152	76.5152	78.0303	78.7879	78.0303	78.0303	78.7879	78.7879	78.0303	78.0303	77.0992	78.0303	77.2727	78.0303	78.0303	78.0303	76.5152	77.2727	77.2727	77.2727	77.2727	77.2727	77.2727	77.2727	83.9695	99.2308	100	98.4615	96.1539	96.9231	95.3846	96.9231	90	89.2308	89.2308	85.4962	84.7328	87.0229	86.2595	84.7328
oligo_249	Neisseriaceae_TAGTCGATTTTAATCACCCCTGGA	75.7576	75	74.8092	76.3359	75.9399	76.5152	76.5152	76.5152	76.5152	76.5152	78.0303	78.7879	78.0303	78.0303	78.7879	78.7879	78.0303	78.0303	77.0992	78.0303	77.2727	78.0303	78.0303	78.0303	76.5152	77.2727	77.2727	77.2727	77.2727	77.2727	77.2727	77.2727	85.4962	99.2308	98.4615	100	96.1539	96.9231	95.3846	96.9231	90	89.2308	90.7692	85.4962	84.7328	87.0229	86.2595	86.2595
oligo_208	Neisseriaceae_TAGTGAGTATTAATCACCCCTGGA	75.7576	76.5152	74.8092	76.3359	75.9399	78.0303	76.5152	76.5152	76.5152	76.5152	78.0303	78.7879	78.0303	78.0303	78.7879	78.0303	78.0303	78.0303	77.0992	78.0303	77.2727	78.0303	77.2727	78.0303	76.5152	77.2727	77.2727	77.2727	77.2727	77.2727	78.7879	77.2727	85.4962	96.9231	96.1539	96.1539	100	99.2308	99.2308	97.6923	90	89.2308	90.7692	85.4962	84.7328	87.0229	86.2595	86.2595
oligo_276	Neisseriaceae_TAGTGAGTTTTAATCACCCCTGGA	75	75.7576	74.0458	75.5725	75.188	77.2727	75.7576	75.7576	75.7576	75.7576	77.2727	78.0303	77.2727	77.2727	78.0303	77.2727	77.2727	77.2727	76.3359	77.2727	76.5152	77.2727	76.5152	77.2727	75.7576	76.5152	76.5152	76.5152	76.5152	76.5152	78.0303	76.5152	84.7328	97.6923	96.9231	96.9231	99.2308	100	98.4615	96.9231	89.2308	88.4615	90	84.7328	83.9695	86.2595	85.4962	85.4962
oligo_178	Neisseriaceae_TAGTGAGTATCAATCACCCCTGGA	76.5152	77.2727	75.5725	77.0992	76.6917	78.7879	77.2727	77.2727	77.2727	77.2727	78.7879	79.5455	78.7879	78.7879	79.5455	78.7879	78.7879	78.7879	77.8626	78.7879	78.0303	78.7879	78.0303	78.7879	77.2727	78.0303	78.0303	78.0303	78.0303	78.0303	79.5455	78.0303	86.2595	96.1539	95.3846	95.3846	99.2308	98.4615	100	96.9231	90.7692	90	91.5385	86.2595	85.4962	87.7863	87.0229	87.0229
oligo_313	Neisseriaceae_TAGGCGGTATTAATCACCCCTGGA	77.2727	76.5152	76.3359	77.8626	77.4436	78.0303	78.0303	78.0303	78.0303	78.0303	79.5455	80.303	79.5455	79.5455	80.303	80.303	79.5455	79.5455	78.626	79.5455	78.7879	79.5455	79.5455	79.5455	78.0303	78.7879	78.7879	78.7879	78.7879	78.7879	78.7879	78.7879	87.0229	97.6923	96.9231	96.9231	97.6923	96.9231	96.9231	100	91.5385	90.7692	92.3077	87.0229	86.2595	88.5496	87.7863	87.7863
oligo_261	Neisseriaceae_GAGGTGAAAACCGTCACCCCTGGA	85.6061	84.8485	84.7328	86.2595	85.7143	86.3636	86.3636	86.3636	86.3636	86.3636	87.8788	87.1212	87.8788	87.8788	85.6061	85.6061	87.8788	86.3636	87.0229	87.8788	87.1212	86.3636	86.3636	87.8788	86.3636	87.1212	87.1212	87.1212	86.3636	87.1212	85.6061	85.6061	86.2595	89.2308	90	90	90	89.2308	90.7692	91.5385	100	99.2308	99.2308	95.4198	94.6565	96.9466	96.1832	87.0229
oligo_130	Neisseriaceae_GAGGTGAAAACCGGCACCCCTGGA	85.6061	84.0909	85.4962	87.0229	86.4662	87.1212	87.1212	87.1212	87.1212	87.1212	87.1212	86.3636	88.6364	88.6364	86.3636	86.3636	88.6364	87.1212	87.7863	88.6364	86.3636	87.1212	87.1212	88.6364	87.1212	87.8788	87.8788	87.8788	87.1212	86.3636	86.3636	86.3636	85.4962	88.4615	89.2308	89.2308	89.2308	88.4615	90	90.7692	99.2308	100	98.4615	96.1832	95.4198	97.7099	96.9466	86.2595
oligo_299	Neisseriaceae_GAGGTGAAAACCATCACCCCTGGA	84.8485	84.0909	83.9695	85.4962	84.9624	85.6061	85.6061	85.6061	85.6061	85.6061	87.1212	86.3636	87.1212	87.1212	84.8485	84.8485	87.1212	85.6061	86.2595	87.1212	86.3636	85.6061	85.6061	87.1212	85.6061	86.3636	86.3636	86.3636	85.6061	86.3636	84.8485	84.8485	87.0229	90	89.2308	90.7692	90.7692	90	91.5385	92.3077	99.2308	98.4615	100	94.6565	93.8931	96.1832	95.4198	87.7863
oligo_083	Pasteurellaceae_GATGAGAGCTGGGCGTGCAGA	87.7863	86.2595	88.5496	90.0763	90.1515	90.8397	90.8397	90.8397	90.8397	90.8397	90.8397	90.0763	92.3664	92.3664	90.0763	90.0763	90.8397	90.8397	90.8397	92.3664	90.0763	90.8397	90.8397	92.3664	90.8397	91.603	91.603	91.603	90.8397	88.5496	90.0763	90.0763	81.8182	84.7328	85.4962	85.4962	85.4962	84.7328	86.2595	87.0229	95.4198	96.1832	94.6565	100	99.2308	98.4615	99.2308	82.5758
oligo_211	Pasteurellaceae_GATGAGAGCTGGGCGTGTAGA	88.5496	87.0229	89.313	90.8397	90.9091	91.603	91.603	91.603	91.603	91.603	91.603	90.8397	93.1298	93.1298	90.8397	90.8397	91.603	91.603	91.603	93.1298	90.8397	91.603	91.603	91.603	91.603	92.3664	92.3664	92.3664	91.603	89.313	90.8397	90.8397	81.0606	83.9695	84.7328	84.7328	84.7328	83.9695	85.4962	86.2595	94.6565	95.4198	93.8931	99.2308	100	97.6923	98.4615	83.3333
oligo_103	Pasteurellaceae_GATGAGAGCTGGTCGCGCAGA	87.7863	86.2595	87.0229	88.5496	88.6364	89.313	89.313	89.313	89.313	89.313	89.313	88.5496	90.8397	90.8397	88.5496	88.5496	90.8397	89.313	89.313	90.8397	88.5496	89.313	89.313	90.8397	89.313	90.0763	90.0763	90.0763	89.313	88.5496	88.5496	88.5496	83.3333	86.2595	87.0229	87.0229	87.0229	86.2595	87.7863	88.5496	96.9466	97.7099	96.1832	98.4615	97.6923	100	99.2308	84.0909
oligo_134	Pasteurellaceae_GATGAGAGCTGGGCGCGCAGA	87.0229	85.4962	87.7863	89.313	89.3939	90.0763	90.0763	90.0763	90.0763	90.0763	90.0763	89.313	91.603	91.603	89.313	89.313	91.603	90.0763	90.0763	91.603	89.313	90.0763	90.0763	91.603	90.0763	90.8397	90.8397	90.8397	90.0763	87.7863	89.313	89.313	82.5758	85.4962	86.2595	86.2595	86.2595	85.4962	87.0229	87.7863	96.1832	96.9466	95.4198	99.2308	98.4615	99.2308	100	83.3333
oligo_250	Neisseriaceae_TAGGTGAAATCAATCACCCTCGCG	86.2595	85.4962	88.4615	90	90.0763	90.0763	90.0763	90.0763	90.0763	90.0763	88.5496	89.313	88.5496	89.313	92.3664	90.8397	91.603	91.603	90.7692	90.0763	90.8397	91.603	90.0763	90.0763	90.0763	90.0763	90.0763	90.8397	90.8397	89.313	90.8397	90.8397	89.313	85.4962	84.7328	86.2595	86.2595	85.4962	87.0229	87.7863	87.0229	86.2595	87.7863	82.5758	83.3333	84.0909	83.3333	100
oligo_284	Neisseriaceae_TAGGTGAAATCAATCACCTTCGCG	87.0229	86.2595	89.2308	90.7692	90.8397	90.8397	90.8397	90.8397	90.8397	90.8397	89.313	90.0763	89.313	90.0763	93.1298	91.603	90.8397	92.3664	91.5385	90.8397	91.603	92.3664	90.8397	90.8397	90.8397	90.8397	90.8397	91.603	91.603	90.0763	91.603	91.603	88.5496	84.7328	83.9695	85.4962	85.4962	84.7328	86.2595	87.0229	86.2595	85.4962	87.0229	83.3333	84.0909	83.3333	82.5758	99.2308
oligo_301	Pasteurellaceae_TATGTGACCTTAGCGTGTTCG	86.2595	85.4962	90	91.5385	91.603	91.603	91.603	91.603	91.603	91.603	90.0763	90.8397	90.0763	90.8397	93.8931	92.3664	91.603	93.1298	92.3077	91.603	92.3664	93.1298	91.603	91.603	91.603	91.603	91.603	92.3664	92.3664	89.313	92.3664	92.3664	87.7863	83.9695	83.2061	84.7328	84.7328	83.9695	85.4962	86.2595	85.4962	84.7328	86.2595	84.0909	84.8485	82.5758	83.3333	98.4615
oligo_312	Neisseriaceae_TAGTCGAAATCAATCACCCCTGGA	78.7879	78.0303	77.8626	79.3893	78.9474	79.5455	79.5455	79.5455	79.5455	79.5455	81.0606	81.8182	81.0606	81.0606	81.8182	81.8182	81.0606	81.0606	80.1527	81.0606	80.303	81.0606	81.0606	81.0606	79.5455	80.303	80.303	80.303	80.303	80.303	80.303	80.303	88.5496	96.1539	95.3846	96.9231	94.6154	93.8461	95.3846	95.3846	93.0769	92.3077	93.8461	88.5496	87.7863	90.0763	89.313	89.313
oligo_115	Neisseriaceae_TAGGTGAAATCAATCGCCCCTGGA	80.916	80.1527	80.916	82.4428	81.0606	81.6794	81.6794	81.6794	81.6794	81.6794	83.2061	83.9695	83.2061	83.2061	83.9695	82.4428	83.2061	83.2061	83.2061	83.2061	82.4428	83.2061	81.6794	83.2061	81.6794	82.4428	82.4428	82.4428	82.4428	82.4428	82.4428	82.4428	90.0763	93.0769	92.3077	93.8461	93.8461	93.0769	94.6154	95.3846	94.6154	93.8461	95.3846	90.7692	90	92.3077	91.5385	90.8397
oligo_286	Neisseriaceae_TAAGTGAAATCAATCACCCCTGGA	80.303	79.5455	79.3893	80.916	80.4511	81.0606	81.0606	81.0606	81.0606	81.0606	82.5758	83.3333	82.5758	82.5758	83.3333	81.8182	82.5758	82.5758	81.6794	82.5758	81.8182	82.5758	81.0606	82.5758	81.0606	81.8182	81.8182	81.8182	81.8182	81.8182	81.8182	81.8182	90.0763	93.8931	93.1298	94.6565	94.6565	93.8931	95.4198	95.3846	94.6154	93.8461	95.3846	90.0763	89.313	91.603	90.8397	90.8397
oligo_288	Neisseriaceae_TAGGTGAAATCAATCATCCCTGGA	80.303	79.5455	79.3893	80.916	80.4511	81.0606	81.0606	81.0606	81.0606	81.0606	82.5758	83.3333	82.5758	82.5758	83.3333	81.8182	82.5758	82.5758	81.6794	82.5758	81.8182	82.5758	81.0606	82.5758	81.0606	81.8182	81.8182	81.8182	81.8182	81.8182	81.8182	81.8182	90.8397	93.0769	92.3077	93.8461	93.8461	93.0769	94.6154	95.3846	94.6154	93.8461	95.3846	90.0763	89.313	91.603	90.8397	90.8397
oligo_298	Neisseriaceae_TAGGTGAAATCAATCACCCCTAGA	80.303	79.5455	79.3893	80.916	80.4511	81.0606	81.0606	81.0606	81.0606	81.0606	82.5758	83.3333	82.5758	82.5758	83.3333	81.8182	82.5758	82.5758	81.6794	82.5758	81.8182	82.5758	81.0606	82.5758	81.0606	81.8182	81.8182	81.8182	81.8182	81.8182	81.8182	81.8182	90.8397	93.0769	92.3077	93.8461	93.8461	93.0769	94.6154	95.3846	94.6154	93.8461	95.3846	90.0763	89.313	91.603	90.8397	90.8397
oligo_306	Neisseriaceae_TAGGTGAAATCAATTACCCCTGGA	81.8182	81.0606	79.3893	80.916	80.4511	81.0606	81.0606	81.0606	81.0606	81.0606	84.0909	84.8485	82.5758	82.5758	83.3333	81.8182	82.5758	82.5758	81.6794	82.5758	83.3333	82.5758	81.0606	82.5758	81.0606	81.8182	81.8182	81.8182	81.8182	83.3333	81.8182	81.8182	90.0763	93.0769	92.3077	93.8461	93.8461	93.0769	94.6154	95.3846	94.6154	93.8461	95.3846	90.0763	89.313	91.603	90.8397	90.8397
oligo_095	Neisseriaceae_TAGGTGAAGTCAATCACCCCTGGA	80.303	79.5455	79.3893	80.916	80.4511	81.0606	81.0606	81.0606	81.0606	81.0606	82.5758	83.3333	82.5758	82.5758	83.3333	81.8182	82.5758	82.5758	81.6794	82.5758	81.8182	82.5758	81.0606	82.5758	81.0606	81.8182	81.8182	81.8182	81.8182	81.8182	81.8182	81.8182	90.0763	93.8461	93.0769	94.6154	93.8461	93.8461	94.6154	95.3846	94.6154	93.8461	95.3846	90.0763	89.313	91.603	90.8397	90.8397
oligo_001	Neisseriaceae_TAGGTGAAATCAATCACCCCTGGA	81.0606	80.303	80.1527	81.6794	81.203	81.8182	81.8182	81.8182	81.8182	81.8182	83.3333	84.0909	83.3333	83.3333	84.0909	82.5758	83.3333	83.3333	82.4428	83.3333	82.5758	83.3333	81.8182	83.3333	81.8182	82.5758	82.5758	82.5758	82.5758	82.5758	82.5758	82.5758	90.8397	93.8461	93.0769	94.6154	94.6154	93.8461	95.3846	96.1539	95.3846	94.6154	96.1539	90.8397	90.0763	92.3664	91.603	91.603
oligo_116	Neisseriaceae_TAGGTGAAATCAATCACCCCCGGA	80.916	80.1527	80	81.5385	81.0606	81.6794	81.6794	81.6794	81.6794	81.6794	83.2061	83.9695	83.2061	83.2061	83.9695	82.4428	83.2061	83.2061	82.3077	83.2061	82.4428	83.2061	81.6794	83.2061	81.6794	82.4428	82.4428	82.4428	82.4428	82.4428	82.4428	82.4428	90.8397	93.0769	92.3077	93.8461	93.8461	93.0769	94.6154	95.3846	94.6154	93.8461	95.3846	90.0763	89.313	91.603	90.8397	91.5385
oligo_075	Neisseriaceae_TAGGCGAAATCAATCACCCCTGGA	80.303	79.5455	79.3893	80.916	80.4511	81.0606	81.0606	81.0606	81.0606	81.0606	82.5758	83.3333	82.5758	82.5758	83.3333	83.3333	82.5758	82.5758	81.6794	82.5758	81.8182	82.5758	82.5758	82.5758	81.0606	81.8182	81.8182	81.8182	81.8182	81.8182	81.8182	81.8182	90.0763	94.6154	93.8461	95.3846	94.6154	93.8461	95.3846	96.9231	94.6154	93.8461	95.3846	90.0763	89.313	91.603	90.8397	90.8397
oligo_017	Neisseriaceae_TAGGTGAAATCGATCACCCCTGGA	81.0606	80.303	80.1527	81.6794	81.203	81.8182	81.8182	81.8182	81.8182	81.8182	83.3333	84.0909	83.3333	83.3333	84.0909	82.5758	83.3333	83.3333	82.4428	83.3333	82.5758	83.3333	81.8182	83.3333	81.8182	82.5758	82.5758	82.5758	82.5758	82.5758	82.5758	82.5758	90.0763	93.0769	92.3077	93.8461	93.8461	93.0769	94.6154	95.3846	95.3846	94.6154	96.1539	90.8397	90.0763	92.3664	91.603	90.8397
oligo_232	Neisseriaceae_TAGATGAAATCAATCACCCCTGGA	80.303	79.5455	79.3893	80.916	80.4511	81.0606	81.0606	81.0606	81.0606	81.0606	82.5758	83.3333	82.5758	82.5758	83.3333	81.8182	82.5758	82.5758	81.6794	82.5758	81.8182	82.5758	81.0606	82.5758	81.0606	81.8182	81.8182	81.8182	81.8182	81.8182	81.8182	81.8182	90.0763	93.8461	93.0769	94.6154	94.6154	93.8461	95.3846	95.3846	94.6154	93.8461	95.3846	90.0763	89.313	91.603	90.8397	90.8397
oligo_305	Neisseriaceae_TAGGTGAAATCAATCACCCTGTAC	80.303	79.5455	79.3893	80.916	81.203	81.0606	81.0606	81.0606	81.0606	81.0606	82.5758	83.3333	82.5758	82.5758	83.3333	81.8182	82.5758	82.5758	81.6794	82.5758	81.8182	82.5758	81.0606	82.5758	81.0606	81.8182	81.8182	81.8182	81.8182	81.8182	81.8182	81.8182	89.3939	93.0769	92.3077	93.8461	93.8461	93.0769	94.6154	95.3846	94.6154	93.8461	95.3846	90.0763	89.313	91.603	90.8397	90.8397
oligo_119	Neisseriaceae_TAGGTGAAATCAGTCACCCCTGGA	81.8182	81.0606	80.916	82.4428	81.9549	82.5758	82.5758	82.5758	82.5758	82.5758	84.0909	84.8485	84.0909	84.0909	84.8485	83.3333	84.0909	84.0909	83.2061	84.0909	83.3333	84.0909	82.5758	84.0909	82.5758	83.3333	83.3333	83.3333	83.3333	83.3333	83.3333	83.3333	90.0763	93.0769	93.8461	93.8461	93.8461	93.0769	94.6154	95.3846	96.1539	95.3846	95.3846	91.603	90.8397	93.1298	92.3664	90.8397
oligo_239	Neisseriaceae_TAGGTGAAATTAATCACCCCTGGA	80.303	79.5455	79.3893	80.916	80.4511	81.0606	81.0606	81.0606	81.0606	81.0606	82.5758	83.3333	82.5758	82.5758	83.3333	81.8182	82.5758	82.5758	81.6794	82.5758	81.8182	82.5758	81.0606	82.5758	81.0606	81.8182	81.8182	81.8182	81.8182	81.8182	81.8182	81.8182	90.0763	94.6154	93.8461	95.3846	95.3846	94.6154	94.6154	96.9231	94.6154	93.8461	95.3846	90.0763	89.313	91.603	90.8397	90.8397
oligo_274	Neisseriaceae_TAGGTGAAATCAATCACCCCTGAA	80.303	79.5455	80.1527	81.6794	81.203	81.8182	81.8182	81.8182	81.8182	81.8182	84.0909	84.8485	84.0909	84.0909	84.0909	82.5758	83.3333	83.3333	82.4428	83.3333	82.5758	83.3333	81.8182	83.3333	81.8182	82.5758	82.5758	82.5758	82.5758	83.3333	82.5758	82.5758	90.8397	93.0769	92.3077	93.8461	93.8461	93.0769	94.6154	95.3846	94.6154	93.8461	95.3846	90.0763	89.313	91.603	90.8397	91.603
oligo_177	Neisseriaceae_TAGGTGAAATCAATCACTCCTGGA	80.303	81.0606	79.3893	80.916	80.4511	81.0606	81.0606	81.0606	81.0606	81.0606	82.5758	83.3333	82.5758	82.5758	83.3333	81.8182	82.5758	82.5758	81.6794	82.5758	81.8182	82.5758	81.0606	82.5758	82.5758	81.8182	81.8182	81.8182	81.8182	81.8182	81.8182	81.8182	90.0763	93.0769	92.3077	93.8461	93.8461	93.0769	94.6154	95.3846	94.6154	93.8461	95.3846	90.0763	89.313	91.603	90.8397	90.8397
oligo_114	Neisseriaceae_TAGGTGAGATCAATCACCCCTGGA	80.303	79.5455	79.3893	80.916	80.4511	81.0606	81.0606	81.0606	81.0606	81.0606	82.5758	83.3333	82.5758	82.5758	83.3333	81.8182	82.5758	82.5758	81.6794	82.5758	81.8182	82.5758	81.0606	82.5758	81.0606	81.8182	81.8182	81.8182	81.8182	81.8182	81.8182	81.8182	90.0763	94.6565	93.8931	94.6154	95.4198	94.6565	96.1832	96.9466	94.6154	93.8461	95.3846	90.0763	89.313	91.603	90.8397	90.8397
oligo_123	Neisseriaceae_TAGGTGGAATCAATCACCCCTGGA	80.303	79.5455	79.3893	80.916	80.4511	81.0606	81.0606	81.0606	81.0606	81.0606	82.5758	83.3333	82.5758	82.5758	83.3333	81.8182	82.5758	82.5758	81.6794	82.5758	81.8182	82.5758	81.0606	82.5758	81.0606	81.8182	81.8182	81.8182	81.8182	81.8182	81.8182	81.8182	90.0763	94.6154	93.8461	94.6565	95.3846	94.6154	96.1539	96.9231	94.6154	93.8461	95.3846	90.0763	89.313	91.603	90.8397	90.8397
oligo_221	Neisseriaceae_GAGGTAAAATCAATCACCCCTGGA	81.0606	81.8182	80.1527	81.6794	81.203	83.3333	81.8182	81.8182	81.8182	81.8182	83.3333	82.5758	83.3333	83.3333	82.5758	81.0606	83.3333	83.3333	82.4428	83.3333	82.5758	81.8182	81.8182	83.3333	81.8182	82.5758	82.5758	82.5758	82.5758	82.5758	82.5758	81.0606	89.313	92.3077	91.5385	93.0769	94.6154	93.8461	95.3846	94.6154	95.3846	94.6154	96.1539	90.8397	90.0763	92.3664	91.603	90.0763
oligo_011	Neisseriaceae_TAGGTAAAATCAATCACCCCTGGA	80.303	81.0606	79.3893	80.916	80.4511	82.5758	81.0606	81.0606	81.0606	81.0606	82.5758	83.3333	82.5758	82.5758	83.3333	81.8182	82.5758	82.5758	81.6794	82.5758	81.8182	82.5758	81.0606	82.5758	81.0606	81.8182	81.8182	81.8182	81.8182	81.8182	83.3333	81.8182	90.0763	93.0769	92.3077	93.8461	95.3846	94.6154	96.1539	95.3846	94.6154	93.8461	95.3846	90.0763	89.313	91.603	90.8397	90.8397
oligo_190	Neisseriaceae_TAGGTAAAATCGATCACCCCTGGA	80.303	81.0606	79.3893	80.916	80.4511	82.5758	81.0606	81.0606	81.0606	81.0606	82.5758	83.3333	82.5758	82.5758	83.3333	81.8182	82.5758	82.5758	81.6794	82.5758	81.8182	82.5758	81.0606	82.5758	81.0606	81.8182	81.8182	81.8182	81.8182	81.8182	83.3333	81.8182	89.313	92.3077	91.5385	93.0769	94.6154	93.8461	95.3846	94.6154	94.6154	93.8461	95.3846	90.0763	89.313	91.603	90.8397	90.0763
oligo_240	Neisseriaceae_TAGGTGAAATCAATCACCTCTGGA	81.8182	81.0606	80.916	82.4428	81.9549	82.5758	82.5758	82.5758	82.5758	82.5758	84.0909	84.8485	84.0909	84.0909	84.8485	83.3333	82.5758	84.0909	83.2061	84.0909	83.3333	84.0909	82.5758	84.0909	82.5758	83.3333	83.3333	83.3333	83.3333	83.3333	83.3333	83.3333	90.0763	93.0769	92.3077	93.8461	93.8461	93.0769	94.6154	95.3846	94.6154	93.8461	95.3846	91.603	90.8397	91.603	90.8397	90.8397
oligo_246	Neisseriaceae_TAGGTGAAATCAATCACCCTTGGA	81.8182	81.0606	80.916	82.4428	81.9549	82.5758	82.5758	82.5758	82.5758	82.5758	84.0909	84.8485	84.0909	84.0909	84.8485	83.3333	84.0909	84.0909	83.2061	84.0909	83.3333	84.0909	82.5758	82.5758	82.5758	83.3333	83.3333	83.3333	83.3333	83.3333	83.3333	83.3333	90.0763	93.0769	92.3077	93.8461	93.8461	93.0769	94.6154	95.3846	94.6154	93.8461	95.3846	90.0763	90.8397	91.603	90.8397	92.3664
oligo_314	Neisseriaceae_TAGGTGAAATCGATCACCCTTGGA	81.8182	81.0606	80.916	82.4428	81.9549	82.5758	82.5758	82.5758	82.5758	82.5758	84.0909	84.8485	84.0909	84.0909	84.8485	83.3333	84.0909	84.0909	83.2061	84.0909	83.3333	84.0909	82.5758	82.5758	82.5758	83.3333	83.3333	83.3333	83.3333	83.3333	83.3333	83.3333	89.313	92.3077	91.5385	93.0769	93.0769	92.3077	93.8461	94.6154	94.6154	93.8461	95.3846	90.0763	90.8397	91.603	90.8397	91.603
oligo_120	Neisseriaceae_TGGGTGAAATCAATCACCCCTGGA	80.303	79.5455	80.916	82.4428	80.4511	81.0606	81.0606	81.0606	82.5758	81.0606	82.5758	83.3333	82.5758	82.5758	83.3333	81.8182	82.5758	82.5758	81.6794	82.5758	81.8182	82.5758	81.0606	82.5758	81.0606	81.8182	81.8182	81.8182	81.8182	81.8182	81.8182	81.8182	90.0763	93.0769	92.3077	93.8461	93.8461	93.0769	94.6154	95.3846	94.6154	93.8461	95.3846	90.0763	89.313	91.603	90.8397	90.8397
oligo_174	Neisseriaceae_TAGGTGAAACCAATCACCCCTGGA	81.0606	80.303	80.1527	81.6794	81.203	81.8182	81.8182	81.8182	81.8182	81.8182	83.3333	84.0909	83.3333	83.3333	83.3333	82.5758	83.3333	82.5758	82.4428	83.3333	82.5758	83.3333	81.8182	83.3333	81.8182	82.5758	82.5758	82.5758	82.5758	82.5758	82.5758	82.5758	90.0763	93.0769	92.3077	93.8461	93.8461	93.0769	94.6154	95.3846	95.3846	94.6154	96.1539	90.8397	90.0763	92.3664	91.603	90.8397
oligo_213	Neisseriaceae_TAGGTGAAAACAATCACCCCTGGA	81.8182	81.0606	80.916	82.4428	81.9549	82.5758	82.5758	82.5758	82.5758	82.5758	84.0909	84.8485	84.0909	84.0909	83.3333	83.3333	84.0909	82.5758	83.2061	84.0909	83.3333	84.0909	82.5758	84.0909	82.5758	83.3333	83.3333	83.3333	82.5758	83.3333	83.3333	83.3333	90.0763	93.0769	92.3077	93.8461	93.8461	93.0769	94.6154	95.3846	96.1539	95.3846	96.9231	91.603	90.8397	93.1298	92.3664	90.8397
oligo_109	Neisseriaceae_TAGGTGAAATCAATCACCCCTGGG	81.0606	80.303	80.916	82.4428	81.9549	82.5758	82.5758	82.5758	82.5758	82.5758	82.5758	83.3333	82.5758	82.5758	84.8485	83.3333	84.0909	84.0909	83.2061	82.5758	83.3333	84.0909	82.5758	84.0909	82.5758	83.3333	83.3333	83.3333	83.3333	83.3333	83.3333	83.3333	90.8397	93.0769	92.3077	93.8461	93.8461	93.0769	94.6154	95.3846	94.6154	93.8461	95.3846	90.0763	89.313	91.603	90.8397	92.3664
oligo_176	Neisseriaceae_TAGGTGAAATCAACCACCCCTGGA	81.8182	79.5455	80.1527	81.6794	81.203	81.8182	81.8182	81.8182	81.8182	81.8182	82.5758	83.3333	83.3333	83.3333	84.0909	82.5758	83.3333	83.3333	82.4428	83.3333	81.8182	83.3333	81.8182	83.3333	81.8182	82.5758	82.5758	82.5758	82.5758	81.8182	82.5758	82.5758	90.0763	93.0769	92.3077	93.8461	93.8461	93.0769	94.6154	95.3846	94.6154	94.6154	95.3846	90.8397	90.0763	92.3664	91.603	90.8397
oligo_024	Neisseriaceae_GAGGTGAAATCAATCACCCCTGGA	81.8182	81.0606	80.916	82.4428	81.9549	82.5758	82.5758	82.5758	82.5758	82.5758	84.0909	83.3333	84.0909	84.0909	83.3333	81.8182	84.0909	84.0909	83.2061	84.0909	83.3333	82.5758	82.5758	84.0909	82.5758	83.3333	83.3333	83.3333	83.3333	83.3333	81.8182	81.8182	90.0763	93.0769	92.3077	93.8461	93.8461	93.0769	94.6154	95.3846	96.1539	95.3846	96.9231	91.603	90.8397	93.1298	92.3664	90.8397
oligo_136	Neisseriaceae_CAGGTGAAATCAATCACCCCTGGA	81.0606	80.303	80.1527	81.6794	81.203	81.8182	81.8182	81.8182	81.8182	81.8182	83.3333	83.3333	83.3333	83.3333	83.3333	81.8182	83.3333	83.3333	82.4428	83.3333	82.5758	82.5758	81.8182	83.3333	81.8182	82.5758	82.5758	82.5758	82.5758	82.5758	81.8182	81.8182	90.0763	93.0769	92.3077	93.8461	93.8461	93.0769	94.6154	95.3846	95.3846	94.6154	96.1539	90.8397	90.0763	92.3664	91.603	90.8397
oligo_162	Neisseriaceae_GAGATGAAATCAATCACCCCTGGA	81.0606	80.303	80.1527	81.6794	81.203	81.8182	81.8182	81.8182	81.8182	81.8182	83.3333	82.5758	83.3333	83.3333	82.5758	81.0606	83.3333	83.3333	82.4428	83.3333	82.5758	81.8182	81.8182	83.3333	81.8182	82.5758	82.5758	82.5758	82.5758	82.5758	81.0606	81.0606	89.313	93.0769	92.3077	93.8461	93.8461	93.0769	94.6154	94.6154	95.3846	94.6154	96.1539	90.8397	90.0763	92.3664	91.603	90.0763
oligo_052	Neisseriaceae_GAGGTGAAAACAATCACCCCTGGA	82.5758	81.8182	81.6794	83.2061	82.7068	83.3333	83.3333	83.3333	83.3333	83.3333	84.8485	84.0909	84.8485	84.8485	82.5758	82.5758	84.8485	83.3333	83.9695	84.8485	84.0909	83.3333	83.3333	84.8485	83.3333	84.0909	84.0909	84.0909	83.3333	84.0909	82.5758	82.5758	89.313	92.3077	91.5385	93.0769	93.0769	92.3077	93.8461	94.6154	96.9231	96.1539	97.6923	92.3664	91.603	93.8931	93.1298	90.0763
oligo_141	Neisseriaceae_GAGGTGAAATCGATCACCCCTGGA	81.8182	81.0606	80.916	82.4428	81.9549	82.5758	82.5758	82.5758	82.5758	82.5758	84.0909	83.3333	84.0909	84.0909	83.3333	81.8182	84.0909	84.0909	83.2061	84.0909	83.3333	82.5758	82.5758	84.0909	82.5758	83.3333	83.3333	83.3333	83.3333	83.3333	81.8182	81.8182	89.313	92.3077	91.5385	93.0769	93.0769	92.3077	93.8461	94.6154	96.1539	95.3846	96.9231	91.603	90.8397	93.1298	92.3664	90.0763
oligo_051	Neisseriaceae_TAGGTGAAATCGATCACCCTTGGG	81.8182	81.0606	81.6794	83.2061	82.7068	83.3333	83.3333	83.3333	83.3333	83.3333	83.3333	84.0909	83.3333	83.3333	85.6061	84.0909	84.8485	84.8485	83.9695	83.3333	84.0909	84.8485	83.3333	83.3333	83.3333	84.0909	84.0909	84.0909	84.0909	84.0909	84.0909	84.0909	89.313	91.5385	90.7692	92.3077	92.3077	91.5385	93.0769	93.8461	93.8461	93.0769	94.6154	89.313	90.0763	90.8397	90.0763	92.3664
oligo_171	Neisseriaceae_TAGGTGAAATCAATCACCCTTGGG	81.8182	81.0606	81.6794	83.2061	82.7068	83.3333	83.3333	83.3333	83.3333	83.3333	83.3333	84.0909	83.3333	83.3333	85.6061	84.0909	84.8485	84.8485	83.9695	83.3333	84.0909	84.8485	83.3333	83.3333	83.3333	84.0909	84.0909	84.0909	84.0909	84.0909	84.0909	84.0909	90.0763	92.3077	91.5385	93.0769	93.0769	92.3077	93.8461	94.6154	93.8461	93.0769	94.6154	89.313	90.0763	90.8397	90.0763	93.1298
oligo_110	Streptococcaceae_TGTGGAAGAGATTACTTAG	69.2308	70.229	70.7692	72.3077	71.7557	71.5385	71.5385	71.5385	71.5385	71.5385	74.6154	75.3846	73.8461	73.8461	73.8461	72.3077	71.5385	73.0769	73.0769	73.0769	73.0769	73.0769	71.5385	73.0769	73.2824	72.3077	72.3077	72.3077	72.3077	72.3077	72.3077	72.3077	80	70	70.7692	70.7692	70.7692	70	71.5385	72.3077	73.0769	72.3077	72.3077	73.8461	73.0769	72.3077	73.0769	74.6154
oligo_219	Streptococcaceae_TGTGGAAGAAATTACTTAG	68.4615	69.4656	70	71.5385	70.9924	70.7692	70.7692	70.7692	70.7692	70.7692	73.8461	74.6154	73.0769	73.0769	73.0769	71.5385	70.7692	72.3077	72.3077	72.3077	72.3077	72.3077	70.7692	72.3077	72.5191	71.5385	71.5385	71.5385	71.5385	71.5385	71.5385	71.5385	80.7692	70.7692	70	71.5385	71.5385	70.7692	72.3077	73.0769	72.3077	71.5385	73.0769	73.0769	72.3077	71.5385	72.3077	75.3846
oligo_058	Streptococcaceae_TTGGAGTGAGATTACTTAG	63.0769	65.6488	64.6154	66.1539	65.6488	66.9231	65.3846	65.3846	65.3846	65.3846	68.4615	69.2308	67.6923	67.6923	67.6923	66.9231	65.3846	66.9231	66.9231	66.9231	66.9231	66.9231	66.1539	66.9231	67.1756	66.1539	66.1539	66.1539	66.1539	66.1539	67.6923	66.1539	73.8461	73.8461	74.6154	73.0769	75.3846	76.1539	74.6154	73.0769	66.9231	66.1539	66.1539	67.6923	66.9231	66.1539	66.9231	68.4615
oligo_139	Streptococcaceae_TTGGAGTGAGATTACTTGA	63.0769	65.6488	64.6154	66.1539	65.6488	66.9231	65.3846	65.3846	65.3846	65.3846	68.4615	69.2308	67.6923	67.6923	67.6923	66.9231	65.3846	66.9231	66.9231	66.9231	66.9231	66.9231	66.1539	66.9231	67.1756	66.1539	66.1539	66.1539	66.1539	66.1539	67.6923	66.1539	73.8461	73.2824	74.0458	72.5191	74.8092	75.5725	74.0458	72.5191	66.4122	65.6488	65.6488	67.1756	66.4122	65.6488	66.4122	68.4615
oligo_090	Streptococcaceae_TTGGAGAGAGATTACTTAG	63.8462	66.4122	65.3846	66.9231	66.4122	67.6923	66.1539	66.1539	66.1539	66.1539	69.2308	70	68.4615	68.4615	68.4615	67.6923	66.1539	67.6923	67.6923	67.6923	67.6923	67.6923	66.9231	67.6923	67.9389	66.9231	66.9231	66.9231	66.9231	66.9231	68.4615	66.9231	74.6154	73.0769	73.8461	72.3077	76.1539	75.3846	75.3846	73.8461	67.6923	66.9231	66.9231	68.4615	67.6923	66.9231	67.6923	69.2308
oligo_263	Streptococcaceae_TTGGAGAGAGATTACTTGA	63.8462	66.4122	65.3846	66.9231	66.4122	67.6923	66.1539	66.1539	66.1539	66.1539	69.2308	70	68.4615	68.4615	68.4615	67.6923	66.1539	67.6923	67.6923	67.6923	67.6923	67.6923	66.9231	67.6923	67.9389	66.9231	66.9231	66.9231	66.9231	66.9231	68.4615	66.9231	74.6154	72.5191	73.2824	71.7557	75.5725	74.8092	74.8092	73.2824	67.1756	66.4122	66.4122	67.9389	67.1756	66.4122	67.1756	69.2308
oligo_259	Streptococcaceae_GATGGATGAGATTACTTAG	66.1539	67.1756	67.6923	69.2308	68.7023	68.4615	68.4615	68.4615	68.4615	68.4615	71.5385	70.7692	70.7692	70.7692	69.2308	67.6923	68.4615	70	70	70	70	68.4615	68.4615	70	70.229	69.2308	69.2308	69.2308	69.2308	69.2308	67.6923	67.6923	75.3846	72.3077	73.0769	73.0769	71.5385	72.3077	70.7692	72.3077	70	69.2308	69.2308	70.7692	70	69.2308	70	70
oligo_283	Streptococcaceae_GGTGGGTGAGATTACTTAG	66.1539	67.1756	67.6923	69.2308	68.7023	68.4615	68.4615	68.4615	68.4615	68.4615	71.5385	70.7692	70.7692	70.7692	69.2308	67.6923	68.4615	70	70	70	70	68.4615	68.4615	70	70.229	69.2308	69.2308	69.2308	69.2308	69.2308	67.6923	67.6923	75.3846	73.0769	73.8461	72.3077	72.3077	73.0769	71.5385	73.8461	70	69.2308	69.2308	70.7692	70	69.2308	70	70
oligo_183	Streptococcaceae_TGCGGGTGAGATTACTTAG	64.6154	65.6488	66.1539	67.6923	67.1756	66.9231	66.9231	66.9231	66.9231	66.9231	70	70.7692	69.2308	69.2308	69.2308	69.2308	66.9231	68.4615	68.4615	68.4615	68.4615	68.4615	68.4615	68.4615	68.7023	67.6923	67.6923	67.6923	67.6923	67.6923	67.6923	67.6923	75.3846	74.6154	75.3846	73.8461	73.0769	73.8461	72.3077	75.3846	68.4615	67.6923	67.6923	69.2308	68.4615	67.6923	68.4615	70
oligo_173	Streptococcaceae_TGTGGGTGAGATTACTTAG	65.3846	66.4122	66.9231	68.4615	67.9389	67.6923	67.6923	67.6923	67.6923	67.6923	70.7692	71.5385	70	70	70	68.4615	67.6923	69.2308	69.2308	69.2308	69.2308	69.2308	67.6923	69.2308	69.4656	68.4615	68.4615	68.4615	68.4615	68.4615	68.4615	68.4615	76.1539	73.8461	74.6154	73.0769	73.0769	73.8461	72.3077	74.6154	69.2308	68.4615	68.4615	70	69.2308	68.4615	69.2308	70.7692
oligo_218	Streptococcaceae_TGCGGGAGAGATTACTTAG	65.3846	66.4122	66.9231	68.4615	67.9389	67.6923	67.6923	67.6923	67.6923	67.6923	70.7692	71.5385	70	70	70	70	67.6923	69.2308	69.2308	69.2308	69.2308	69.2308	69.2308	69.2308	69.4656	68.4615	68.4615	68.4615	68.4615	68.4615	68.4615	68.4615	76.1539	73.8461	74.6154	73.0769	73.8461	73.0769	73.0769	76.1539	69.2308	68.4615	68.4615	70	69.2308	68.4615	69.2308	70.7692
oligo_125	Streptococcaceae_TTGGAGTGAGTTCTCCAGA	63.0769	66.4122	62.3077	63.8462	63.3588	64.6154	63.0769	63.0769	63.0769	63.0769	66.1539	66.9231	65.3846	65.3846	65.3846	64.6154	64.6154	64.6154	64.6154	64.6154	64.6154	64.6154	63.8462	63.8462	64.8855	63.8462	63.8462	63.8462	63.8462	63.8462	65.3846	63.8462	72.3077	71.7557	72.5191	70.9924	73.2824	74.0458	72.5191	70.9924	64.8855	64.1221	64.1221	64.1221	64.1221	64.1221	64.8855	67.6923
oligo_258	Streptococcaceae_TTGGAGAGAGTTCTCCAGA	63.8462	67.1756	63.0769	64.6154	64.1221	65.3846	63.8462	63.8462	63.8462	63.8462	66.9231	67.6923	66.1539	66.1539	66.1539	65.3846	65.3846	65.3846	65.3846	65.3846	65.3846	65.3846	64.6154	64.6154	65.6488	64.6154	64.6154	64.6154	64.6154	64.6154	66.1539	64.6154	73.0769	70.9924	71.7557	70.229	74.0458	73.2824	73.2824	71.7557	65.6488	64.8855	64.8855	64.8855	64.8855	64.8855	65.6488	68.4615
oligo_148	Streptococcaceae_TTCCGATGAGATTACCAGA	63.8462	65.6488	64.6154	66.1539	65.6488	65.3846	65.3846	65.3846	65.3846	65.3846	68.4615	69.2308	67.6923	67.6923	67.6923	67.6923	65.3846	66.9231	66.9231	66.9231	66.9231	66.9231	66.9231	66.9231	67.1756	66.1539	66.1539	66.1539	66.1539	66.1539	66.1539	66.1539	73.8461	74.0458	74.8092	74.8092	70.9924	71.7557	70.229	71.7557	66.4122	65.6488	65.6488	67.1756	66.4122	65.6488	66.4122	68.4615
oligo_197	Streptococcaceae_TTCCGGTGAGATTTCCAGA	63.0769	64.8855	63.8462	65.3846	64.8855	64.6154	64.6154	64.6154	64.6154	64.6154	67.6923	68.4615	66.9231	66.9231	66.9231	66.9231	64.6154	66.1539	66.1539	66.1539	66.1539	66.1539	66.1539	65.3846	66.4122	65.3846	65.3846	65.3846	65.3846	65.3846	65.3846	65.3846	72.3077	74.0458	74.8092	73.2824	70.9924	71.7557	70.229	71.7557	64.8855	64.1221	64.1221	65.6488	65.6488	64.1221	64.8855	67.6923
oligo_093	Streptococcaceae_TTCCGGTGAGTTTACTTGA	63.8462	64.8855	63.8462	65.3846	64.8855	64.6154	64.6154	64.6154	64.6154	64.6154	67.6923	68.4615	66.9231	66.9231	66.9231	66.9231	64.6154	66.1539	66.1539	66.1539	66.1539	66.1539	66.1539	66.1539	66.4122	65.3846	65.3846	65.3846	65.3846	65.3846	65.3846	65.3846	73.0769	74.8092	75.5725	74.0458	71.7557	72.5191	70.9924	72.5191	65.6488	64.8855	64.8855	66.4122	65.6488	64.8855	65.6488	67.6923
oligo_107	Streptococcaceae_TTCCGGTGAGATTACCAGA	63.0769	64.8855	63.8462	65.3846	64.8855	64.6154	64.6154	64.6154	64.6154	64.6154	67.6923	68.4615	66.9231	66.9231	66.9231	66.9231	64.6154	66.1539	66.1539	66.1539	66.1539	66.1539	66.1539	66.1539	66.4122	65.3846	65.3846	65.3846	65.3846	65.3846	65.3846	65.3846	73.0769	74.8092	75.5725	74.0458	71.7557	72.5191	70.9924	72.5191	65.6488	64.8855	64.8855	66.4122	65.6488	64.8855	65.6488	67.6923
oligo_189	Streptococcaceae_TTCCGGTGAGTTCTCCAAG	63.0769	64.8855	62.3077	63.8462	63.3588	63.0769	63.0769	63.0769	63.0769	63.0769	66.1539	66.9231	65.3846	65.3846	65.3846	65.3846	64.6154	64.6154	64.6154	64.6154	64.6154	64.6154	64.6154	63.8462	64.8855	63.8462	63.8462	63.8462	63.8462	63.8462	63.8462	63.8462	72.3077	74.6154	75.3846	73.8461	71.5385	72.3077	70.7692	72.3077	65.3846	64.6154	64.6154	64.6154	64.6154	64.6154	65.3846	67.6923
oligo_006	Streptococcaceae_TTCCGGTGAGTTCTCCAGA	63.0769	64.8855	62.3077	63.8462	63.3588	63.0769	63.0769	63.0769	63.0769	63.0769	66.1539	66.9231	65.3846	65.3846	65.3846	65.3846	64.6154	64.6154	64.6154	64.6154	64.6154	64.6154	64.6154	63.8462	64.8855	63.8462	63.8462	63.8462	63.8462	63.8462	63.8462	63.8462	72.3077	74.0458	74.8092	73.2824	70.9924	71.7557	70.229	71.7557	64.8855	64.1221	64.1221	64.1221	64.1221	64.1221	64.8855	67.6923
oligo_290	Streptococcaceae_TTCCGGTGAGTTCTCCAGC	63.0769	64.8855	62.3077	63.8462	63.3588	63.0769	63.0769	63.0769	63.0769	63.0769	66.1539	66.9231	65.3846	65.3846	65.3846	65.3846	64.6154	64.6154	64.6154	64.6154	64.6154	64.6154	64.6154	63.8462	64.8855	63.8462	63.8462	63.8462	63.8462	63.8462	63.8462	63.8462	72.3077	75.3846	76.1539	74.6154	72.3077	73.0769	71.5385	73.0769	66.1539	65.3846	65.3846	65.3846	65.3846	65.3846	66.1539	67.6923
oligo_122	Streptococcaceae_TTCCGGTGAGTTCTCTTAG	63.0769	64.1221	63.0769	64.6154	64.1221	63.8462	63.8462	63.8462	63.8462	63.8462	66.9231	67.6923	66.1539	66.1539	66.1539	66.1539	65.3846	65.3846	65.3846	65.3846	65.3846	65.3846	65.3846	64.6154	65.6488	64.6154	64.6154	64.6154	64.6154	64.6154	64.6154	64.6154	73.0769	75.3846	76.1539	74.6154	72.3077	73.0769	71.5385	73.0769	66.1539	65.3846	65.3846	65.3846	65.3846	65.3846	66.1539	68.4615
oligo_271	Streptococcaceae_TTCCGGTGAGTTCTCTTGA	63.0769	64.1221	63.0769	64.6154	64.1221	63.8462	63.8462	63.8462	63.8462	63.8462	66.9231	67.6923	66.1539	66.1539	66.1539	66.1539	65.3846	65.3846	65.3846	65.3846	65.3846	65.3846	65.3846	64.6154	65.6488	64.6154	64.6154	64.6154	64.6154	64.6154	64.6154	64.6154	73.0769	74.8092	75.5725	74.0458	71.7557	72.5191	70.9924	72.5191	65.6488	64.8855	64.8855	64.8855	64.8855	64.8855	65.6488	68.4615
oligo_060	Streptococcaceae_TTCCGGTGAGATCTCCAGA	62.3077	64.1221	63.0769	64.6154	64.1221	63.8462	63.8462	63.8462	63.8462	63.8462	66.9231	67.6923	66.1539	66.1539	66.1539	66.1539	65.3846	65.3846	65.3846	65.3846	65.3846	65.3846	65.3846	64.6154	65.6488	64.6154	64.6154	64.6154	64.6154	64.6154	64.6154	64.6154	73.0769	74.8092	75.5725	74.0458	71.7557	72.5191	70.9924	72.5191	65.6488	64.8855	64.8855	64.8855	64.8855	64.8855	65.6488	68.4615
oligo_297	Streptococcaceae_TTCCGATGAGATTTCCAGA	63.8462	65.6488	64.6154	66.1539	65.6488	65.3846	65.3846	65.3846	65.3846	65.3846	68.4615	69.2308	67.6923	67.6923	67.6923	67.6923	65.3846	66.9231	66.9231	66.9231	66.9231	66.9231	66.9231	66.1539	67.1756	66.1539	66.1539	66.1539	66.1539	66.1539	66.1539	66.1539	73.0769	73.2824	74.0458	74.0458	70.229	70.9924	69.4656	70.9924	65.6488	64.8855	64.8855	66.4122	66.4122	64.8855	65.6488	68.4615
oligo_077	Streptococcaceae_TTCCGATGAGTTCTCCAGA	63.8462	65.6488	63.0769	64.6154	64.1221	63.8462	63.8462	63.8462	63.8462	63.8462	66.9231	67.6923	66.1539	66.1539	66.1539	66.1539	65.3846	65.3846	65.3846	65.3846	65.3846	65.3846	65.3846	64.6154	65.6488	64.6154	64.6154	64.6154	64.6154	64.6154	64.6154	64.6154	73.0769	73.2824	74.0458	74.0458	70.229	70.9924	69.4656	70.9924	65.6488	64.8855	64.8855	64.8855	64.8855	64.8855	65.6488	68.4615
oligo_079	Streptococcaceae_TTCCGATGAGATCTCCAGA	63.0769	64.8855	63.8462	65.3846	64.8855	64.6154	64.6154	64.6154	64.6154	64.6154	67.6923	68.4615	66.9231	66.9231	66.9231	66.9231	66.1539	66.1539	66.1539	66.1539	66.1539	66.1539	66.1539	65.3846	66.4122	65.3846	65.3846	65.3846	65.3846	65.3846	65.3846	65.3846	73.8461	74.0458	74.8092	74.8092	70.9924	71.7557	70.229	71.7557	66.4122	65.6488	65.6488	65.6488	65.6488	65.6488	66.4122	69.2308
oligo_048	Streptococcaceae_TTCCGGTGAGATTATTTGA	63.8462	64.8855	65.3846	66.9231	66.4122	66.1539	66.1539	66.1539	66.1539	66.1539	69.2308	70	68.4615	68.4615	68.4615	68.4615	66.1539	67.6923	67.6923	67.6923	67.6923	67.6923	67.6923	66.9231	67.9389	66.9231	66.9231	66.9231	66.9231	66.9231	66.9231	66.9231	73.8461	75.5725	76.3359	74.8092	72.5191	73.2824	71.7557	73.2824	66.4122	65.6488	65.6488	67.1756	67.1756	65.6488	66.4122	69.2308
oligo_027	Streptococcaceae_TTCCGGTGAGATTACTTGA	63.0769	64.1221	64.6154	66.1539	65.6488	65.3846	65.3846	65.3846	65.3846	65.3846	68.4615	69.2308	67.6923	67.6923	67.6923	67.6923	65.3846	66.9231	66.9231	66.9231	66.9231	66.9231	66.9231	66.9231	67.1756	66.1539	66.1539	66.1539	66.1539	66.1539	66.1539	66.1539	73.8461	75.5725	76.3359	74.8092	72.5191	73.2824	71.7557	73.2824	66.4122	65.6488	65.6488	67.1756	66.4122	65.6488	66.4122	68.4615
oligo_132	Streptococcaceae_TTCCGGTGAGATTACTTGG	63.0769	64.1221	64.6154	66.1539	65.6488	65.3846	65.3846	65.3846	65.3846	65.3846	68.4615	69.2308	67.6923	67.6923	67.6923	67.6923	65.3846	66.9231	66.9231	66.9231	66.9231	66.9231	66.9231	66.9231	67.1756	66.1539	66.1539	66.1539	66.1539	66.1539	66.1539	66.1539	74.6154	75.5725	76.3359	74.8092	72.5191	73.2824	71.7557	73.2824	66.4122	65.6488	65.6488	67.1756	66.4122	65.6488	66.4122	68.4615
oligo_012	Streptococcaceae_TTCCGATGAGATTACTTAG	63.8462	64.8855	65.3846	66.9231	66.4122	66.1539	66.1539	66.1539	66.1539	66.1539	69.2308	70	68.4615	68.4615	68.4615	68.4615	66.1539	67.6923	67.6923	67.6923	67.6923	67.6923	67.6923	67.6923	67.9389	66.9231	66.9231	66.9231	66.9231	66.9231	66.9231	66.9231	74.6154	75.3846	76.1539	76.1539	72.3077	73.0769	71.5385	73.0769	67.6923	66.9231	66.9231	68.4615	67.6923	66.9231	67.6923	69.2308
oligo_185	Streptococcaceae_TTCCGGTGAGATTATTTAG	63.8462	64.8855	65.3846	66.9231	66.4122	66.1539	66.1539	66.1539	66.1539	66.1539	69.2308	70	68.4615	68.4615	68.4615	68.4615	66.1539	67.6923	67.6923	67.6923	67.6923	67.6923	67.6923	66.9231	67.9389	66.9231	66.9231	66.9231	66.9231	66.9231	66.9231	66.9231	73.8461	76.1539	76.9231	75.3846	73.0769	73.8461	72.3077	73.8461	66.9231	66.1539	66.1539	67.6923	67.6923	66.1539	66.9231	69.2308
oligo_311	Streptococcaceae_TTCCGATGAGATTATTTGA	64.6154	65.6488	66.1539	67.6923	67.1756	66.9231	66.9231	66.9231	66.9231	66.9231	70	70.7692	69.2308	69.2308	69.2308	69.2308	66.9231	68.4615	68.4615	68.4615	68.4615	68.4615	68.4615	67.6923	68.7023	67.6923	67.6923	67.6923	67.6923	67.6923	67.6923	67.6923	74.6154	74.8092	75.5725	75.5725	71.7557	72.5191	70.9924	72.5191	67.1756	66.4122	66.4122	67.9389	67.9389	66.4122	67.1756	70
oligo_008	Streptococcaceae_TTCCGATGAGATTACTTGA	63.8462	64.8855	65.3846	66.9231	66.4122	66.1539	66.1539	66.1539	66.1539	66.1539	69.2308	70	68.4615	68.4615	68.4615	68.4615	66.1539	67.6923	67.6923	67.6923	67.6923	67.6923	67.6923	67.6923	67.9389	66.9231	66.9231	66.9231	66.9231	66.9231	66.9231	66.9231	74.6154	74.8092	75.5725	75.5725	71.7557	72.5191	70.9924	72.5191	67.1756	66.4122	66.4122	67.9389	67.1756	66.4122	67.1756	69.2308
oligo_267	Streptococcaceae_TTCCGATGAGATTACTTGG	63.8462	64.8855	65.3846	66.9231	66.4122	66.1539	66.1539	66.1539	66.1539	66.1539	69.2308	70	68.4615	68.4615	68.4615	68.4615	66.1539	67.6923	67.6923	67.6923	67.6923	67.6923	67.6923	67.6923	67.9389	66.9231	66.9231	66.9231	66.9231	66.9231	66.9231	66.9231	75.3846	74.8092	75.5725	75.5725	71.7557	72.5191	70.9924	72.5191	67.1756	66.4122	66.4122	67.9389	67.1756	66.4122	67.1756	69.2308
oligo_117	Streptococcaceae_TTCAAATGAGATTACTTAG	62.3077	64.8855	63.8462	65.3846	64.8855	66.1539	64.6154	64.6154	64.6154	64.6154	67.6923	68.4615	66.9231	66.9231	66.9231	66.9231	64.6154	66.1539	66.1539	66.1539	66.1539	66.1539	66.1539	66.1539	66.4122	65.3846	65.3846	65.3846	65.3846	65.3846	66.9231	65.3846	73.0769	73.0769	73.8461	73.8461	72.3077	73.0769	71.5385	71.5385	66.1539	65.3846	65.3846	66.9231	66.1539	65.3846	66.1539	67.6923
oligo_275	Streptococcaceae_TTCAAATGAGATTACTTGA	62.3077	64.8855	63.8462	65.3846	64.8855	66.1539	64.6154	64.6154	64.6154	64.6154	67.6923	68.4615	66.9231	66.9231	66.9231	66.9231	64.6154	66.1539	66.1539	66.1539	66.1539	66.1539	66.1539	66.1539	66.4122	65.3846	65.3846	65.3846	65.3846	65.3846	66.9231	65.3846	73.0769	72.5191	73.2824	73.2824	71.7557	72.5191	70.9924	70.9924	65.6488	64.8855	64.8855	66.4122	65.6488	64.8855	65.6488	67.6923
oligo_193	Streptococcaceae_TTCCGGTGAGTTCACTTAG	63.0769	64.1221	63.0769	64.6154	64.1221	63.8462	63.8462	63.8462	63.8462	63.8462	66.9231	67.6923	66.1539	66.1539	66.1539	66.1539	65.3846	65.3846	65.3846	65.3846	65.3846	65.3846	65.3846	65.3846	65.6488	64.6154	64.6154	64.6154	64.6154	64.6154	64.6154	64.6154	73.8461	76.1539	76.9231	75.3846	73.0769	73.8461	72.3077	73.8461	66.9231	66.1539	66.1539	66.1539	65.3846	66.1539	66.9231	68.4615
oligo_291	Streptococcaceae_TTCCGGTGAGATCACTTAG	62.3077	63.3588	63.8462	65.3846	64.8855	64.6154	64.6154	64.6154	64.6154	64.6154	67.6923	68.4615	66.9231	66.9231	66.9231	66.9231	66.1539	66.1539	66.1539	66.1539	66.1539	66.1539	66.1539	66.1539	66.4122	65.3846	65.3846	65.3846	65.3846	65.3846	65.3846	65.3846	74.6154	76.9231	77.6923	76.1539	73.8461	74.6154	73.0769	74.6154	67.6923	66.9231	66.9231	66.9231	66.1539	66.9231	67.6923	69.2308
oligo_003	Streptococcaceae_TTCCGGTGAGATTACTTAG	63.0769	64.1221	64.6154	66.1539	65.6488	65.3846	65.3846	65.3846	65.3846	65.3846	68.4615	69.2308	67.6923	67.6923	67.6923	67.6923	65.3846	66.9231	66.9231	66.9231	66.9231	66.9231	66.9231	66.9231	67.1756	66.1539	66.1539	66.1539	66.1539	66.1539	66.1539	66.1539	73.8461	76.1539	76.9231	75.3846	73.0769	73.8461	72.3077	73.8461	66.9231	66.1539	66.1539	67.6923	66.9231	66.1539	66.9231	68.4615
oligo_147	Streptococcaceae_TTCCGGTGAGATTACTTCG	63.0769	64.1221	64.6154	66.1539	65.6488	65.3846	65.3846	65.3846	65.3846	65.3846	68.4615	69.2308	67.6923	67.6923	67.6923	67.6923	65.3846	66.9231	66.9231	66.9231	66.9231	66.9231	66.9231	66.9231	67.1756	66.1539	66.1539	66.1539	66.1539	66.1539	66.1539	66.1539	73.8461	76.1539	76.9231	75.3846	73.0769	73.8461	72.3077	73.8461	66.9231	66.1539	66.1539	67.6923	66.9231	66.1539	66.9231	68.4615
oligo_228	Streptococcaceae_TTCCGGTGAGATTACCTAG	63.0769	64.1221	64.6154	66.1539	65.6488	65.3846	65.3846	65.3846	65.3846	65.3846	68.4615	69.2308	67.6923	67.6923	67.6923	67.6923	65.3846	66.9231	66.9231	66.9231	66.9231	66.9231	66.9231	66.9231	67.1756	66.1539	66.1539	66.1539	66.1539	66.1539	66.1539	66.1539	73.0769	76.1539	76.9231	75.3846	73.0769	73.8461	72.3077	73.8461	66.9231	66.1539	66.1539	67.6923	66.9231	66.1539	66.9231	68.4615
oligo_161	Streptococcaceae_TTCCGGTGGGATTACTTAG	63.0769	64.1221	64.6154	66.1539	65.6488	65.3846	65.3846	65.3846	65.3846	65.3846	68.4615	69.2308	67.6923	67.6923	67.6923	67.6923	65.3846	66.9231	66.9231	66.9231	66.9231	66.9231	66.9231	66.9231	67.1756	66.1539	66.1539	66.1539	66.1539	66.1539	66.1539	66.1539	73.0769	75.3846	76.1539	74.6154	72.3077	73.0769	71.5385	73.0769	66.9231	66.1539	66.1539	67.6923	66.9231	66.1539	66.9231	67.6923
oligo_158	Streptococcaceae_TCCCGGTGAGATTACTTAG	63.0769	64.1221	64.6154	66.1539	65.6488	65.3846	65.3846	65.3846	65.3846	65.3846	68.4615	69.2308	67.6923	67.6923	67.6923	67.6923	65.3846	66.9231	66.9231	66.9231	66.9231	66.9231	66.9231	66.9231	67.1756	66.1539	66.1539	66.1539	66.1539	66.1539	66.1539	66.1539	73.8461	75.3846	76.1539	74.6154	72.3077	73.0769	71.5385	73.8461	66.9231	66.1539	66.1539	67.6923	66.9231	66.1539	66.9231	68.4615
oligo_231	Streptococcaceae_TTCCGGCGAGATTACTTAG	63.0769	64.1221	64.6154	66.1539	65.6488	65.3846	65.3846	65.3846	65.3846	65.3846	68.4615	69.2308	67.6923	67.6923	67.6923	67.6923	65.3846	66.9231	66.9231	66.9231	66.9231	66.9231	66.9231	66.9231	67.1756	66.1539	66.1539	66.1539	66.1539	66.1539	66.1539	66.1539	73.8461	75.3846	76.1539	74.6154	73.0769	73.0769	72.3077	73.8461	66.9231	66.1539	66.1539	67.6923	66.9231	66.1539	66.9231	68.4615
oligo_289	Streptococcaceae_TTCCGGTGAGATTACTCAG	63.0769	64.1221	64.8855	66.4122	65.9091	65.6488	65.6488	65.6488	65.6488	65.6488	67.6923	68.4615	66.9231	66.9231	67.9389	67.9389	65.6488	67.1756	67.1756	67.1756	67.1756	67.1756	67.1756	67.1756	67.4242	65.3846	66.4122	66.4122	66.4122	65.3846	66.4122	66.4122	73.8461	75.3846	76.1539	74.6154	72.3077	73.0769	71.5385	73.0769	66.1539	65.3846	65.3846	66.9231	66.1539	65.3846	66.1539	68.7023
oligo_056	Streptococcaceae_TTCCGGTGAGTTTACTTAG	63.8462	64.8855	63.8462	65.3846	64.8855	64.6154	64.6154	64.6154	64.6154	64.6154	67.6923	68.4615	66.9231	66.9231	66.9231	66.9231	64.6154	66.1539	66.1539	66.1539	66.1539	66.1539	66.1539	66.1539	66.4122	65.3846	65.3846	65.3846	65.3846	65.3846	65.3846	65.3846	73.0769	75.3846	76.1539	74.6154	72.3077	73.0769	71.5385	73.0769	66.1539	65.3846	65.3846	66.9231	66.1539	65.3846	66.1539	67.6923
oligo_222	Streptococcaceae_TTCCGGTGAGGTTACTTAG	63.0769	64.1221	63.8462	65.3846	64.8855	64.6154	64.6154	64.6154	64.6154	64.6154	67.6923	68.4615	66.9231	66.9231	66.9231	66.9231	64.6154	66.1539	66.1539	66.1539	66.1539	66.1539	66.1539	66.1539	66.4122	65.3846	65.3846	65.3846	65.3846	65.3846	65.3846	65.3846	73.0769	75.3846	76.1539	74.6154	72.3077	73.0769	71.5385	73.0769	66.1539	65.3846	65.3846	66.9231	66.1539	65.3846	66.1539	67.6923
oligo_248	Streptococcaceae_CTCCGGTGAGATTACTTAG	63.0769	64.1221	64.6154	66.1539	65.6488	65.3846	65.3846	65.3846	65.3846	65.3846	68.4615	68.4615	67.6923	67.6923	66.9231	66.9231	65.3846	66.9231	66.9231	66.9231	66.9231	66.1539	66.9231	66.9231	67.1756	66.1539	66.1539	66.1539	66.1539	66.1539	65.3846	65.3846	73.0769	75.3846	76.1539	74.6154	72.3077	73.0769	71.5385	73.0769	66.9231	66.1539	66.1539	67.6923	66.9231	66.1539	66.9231	67.6923
oligo_254	Streptococcaceae_TTCCGGTGAGATTGCTTAG	62.3077	63.3588	63.8462	65.3846	64.8855	64.6154	64.6154	64.6154	64.6154	64.6154	67.6923	68.4615	66.9231	66.9231	66.9231	66.9231	64.6154	66.1539	66.1539	66.1539	66.1539	66.1539	66.1539	66.1539	66.4122	65.3846	65.3846	65.3846	65.3846	65.3846	65.3846	65.3846	73.0769	75.3846	76.1539	74.6154	72.3077	73.0769	71.5385	73.0769	66.1539	65.3846	65.3846	66.9231	67.4242	65.3846	66.1539	67.6923
oligo_247	Streptococcaceae_TTCCGGTGAGAGCAGTTGA	63.0769	63.0769	64.6154	66.1539	65.6488	65.3846	65.3846	65.3846	65.3846	65.3846	68.4615	69.2308	67.6923	67.6923	67.6923	67.6923	66.9231	66.9231	66.9231	66.9231	66.9231	66.9231	66.9231	66.1539	66.1539	66.1539	66.1539	66.1539	66.1539	66.1539	66.1539	66.1539	74.6154	76.3359	77.0992	75.5725	73.2824	74.0458	72.5191	74.0458	67.1756	66.4122	66.4122	66.4122	66.4122	66.4122	67.1756	70
oligo_100	Streptococcaceae_GGTCAATGAGATTACTTAG	63.8462	66.4122	65.3846	66.9231	66.4122	67.6923	66.1539	66.1539	66.1539	66.1539	69.2308	68.4615	68.4615	68.4615	66.9231	65.3846	66.1539	67.6923	67.6923	67.6923	67.6923	66.1539	66.1539	67.6923	67.9389	66.9231	66.9231	66.9231	66.9231	66.9231	66.9231	65.3846	73.0769	72.5191	73.2824	73.2824	70.9924	71.7557	70.229	70	67.6923	66.9231	66.9231	68.4615	67.6923	66.9231	67.6923	67.6923
oligo_295	Streptococcaceae_GGTCAATGAGATTACTTGA	63.8462	66.4122	65.3846	66.9231	66.4122	67.6923	66.1539	66.1539	66.1539	66.1539	69.2308	68.4615	68.4615	68.4615	66.9231	65.3846	66.1539	67.6923	67.6923	67.6923	67.6923	66.1539	66.1539	67.6923	67.9389	66.9231	66.9231	66.9231	66.9231	66.9231	66.9231	65.3846	73.0769	71.9697	72.7273	72.7273	70.4545	71.2121	69.697	69.4656	67.1756	66.4122	66.4122	67.9389	67.1756	66.4122	67.1756	67.6923
oligo_112	Veillonellaceae_GGGGAGACGCGATCG	66.1539	63.8462	63.3588	64.8855	64.3939	64.1221	64.8855	64.1221	64.1221	64.1221	63.8462	64.6154	64.8855	64.8855	65.6488	65.6488	65.6488	64.8855	65.6488	64.8855	63.8462	65.6488	64.8855	64.1221	64.8855	65.9091	65.9091	64.8855	64.8855	63.0769	64.8855	64.8855	67.6923	65.6488	66.4122	64.8855	67.1756	66.4122	66.4122	66.4122	62.5954	63.6364	61.8321	63.6364	63.6364	63.6364	64.3939	64.6154
oligo_059	Veillonellaceae_GGAGACCCCTACTTA	65.6488	66.4122	62.5954	64.1221	64.8855	65.6488	65.6488	64.1221	64.1221	64.1221	66.1654	66.9173	65.1515	65.1515	66.4122	65.6488	65.6488	65.6488	64.8855	64.1221	65.9091	65.6488	64.8855	64.1221	64.8855	64.8855	64.8855	64.8855	64.8855	66.9173	66.4122	64.8855	71.4286	69.9248	70.6767	69.1729	72.9323	72.1804	72.1804	70.6767	66.1654	65.1515	65.4135	64.8855	64.8855	64.8855	65.6488	67.6692
oligo_065	Veillonellaceae_GGAGAGCCCTCATGA	69.697	70.9924	67.9389	69.4656	68.9394	70.9924	70.9924	69.4656	69.4656	69.4656	70.229	70.9924	70.229	70.229	71.7557	70.9924	69.4656	70.9924	70.229	69.4656	70.229	70.9924	70.229	69.4656	70.229	70.229	70.229	70.229	70.229	70.9924	71.7557	70.229	70.4545	71.2121	71.9697	70.4545	74.2424	73.4848	73.4848	71.9697	68.9394	68.1818	68.1818	69.4656	69.4656	67.9389	68.7023	69.697
oligo_142	Veillonellaceae_GGAGACCTATGCTCA	65.6488	67.9389	61.8321	63.3588	64.1221	64.8855	64.1221	64.8855	63.3588	63.3588	65.6488	66.4122	64.8855	64.8855	65.6488	64.8855	63.3588	64.8855	64.1221	64.1221	64.8855	64.8855	64.1221	63.3588	64.1221	64.1221	64.1221	64.1221	64.1221	64.8855	65.6488	65.6488	69.4656	67.4242	68.1818	66.6667	70.4545	69.697	69.697	68.1818	63.6364	62.8788	62.8788	64.1221	64.1221	62.5954	63.3588	65.1515
oligo_010	Veillonellaceae_GGAGACCCATGCTCA	66.4122	68.7023	62.5954	64.1221	64.8855	65.6488	64.8855	64.1221	64.1221	64.1221	66.4122	67.1756	65.6488	65.6488	66.4122	65.6488	64.1221	65.6488	64.8855	64.8855	65.6488	65.6488	64.8855	64.1221	64.8855	64.8855	64.8855	64.8855	64.8855	65.6488	66.4122	64.8855	70.229	68.1818	68.9394	67.4242	71.2121	70.4545	70.4545	68.9394	64.3939	63.6364	63.6364	64.8855	64.8855	63.3588	64.1221	65.9091
oligo_145	Veillonellaceae_GGAGACCCACGCTCA	65.6488	67.9389	62.5954	64.1221	64.8855	65.6488	64.8855	64.1221	64.1221	64.1221	66.4122	67.1756	65.6488	65.6488	66.4122	65.6488	64.1221	65.6488	64.8855	64.8855	65.6488	65.6488	64.8855	64.1221	64.8855	64.8855	64.8855	64.8855	64.8855	65.6488	66.4122	64.8855	70.229	68.1818	68.9394	67.4242	71.2121	70.4545	70.4545	68.9394	64.3939	63.6364	63.6364	64.8855	64.8855	63.3588	64.1221	65.9091
oligo_164	Veillonellaceae_CCGGTCCCATGCTCA	65.6488	66.4122	61.8321	63.3588	64.1221	63.3588	64.1221	63.3588	63.3588	63.3588	65.6488	66.4122	64.8855	64.8855	65.6488	65.6488	63.3588	64.8855	64.1221	64.1221	64.8855	64.8855	64.8855	63.3588	64.1221	64.1221	64.1221	64.1221	64.1221	64.8855	64.1221	64.1221	69.4656	71.2121	71.9697	70.4545	68.1818	68.9394	67.4242	68.9394	63.6364	62.8788	62.8788	64.1221	64.1221	62.5954	63.3588	65.1515
oligo_217	Veillonellaceae_CCGGACCCATGCTCA	66.4122	67.1756	62.5954	64.1221	64.8855	64.1221	64.8855	64.1221	64.1221	64.1221	66.4122	67.1756	65.6488	65.6488	66.4122	66.4122	64.1221	65.6488	64.8855	64.8855	65.6488	65.6488	65.6488	64.1221	64.8855	64.8855	64.8855	64.8855	64.8855	65.6488	64.8855	64.8855	70.229	70.4545	71.2121	69.697	68.9394	68.1818	68.1818	69.697	64.3939	63.6364	63.6364	64.8855	64.8855	63.3588	64.1221	65.9091
oligo_182	Veillonellaceae_CCGGACCCACACTTG	66.4122	66.6667	63.6364	65.1515	65.9091	65.1515	64.8855	65.1515	65.1515	65.1515	66.4122	67.1756	66.6667	66.6667	67.4242	67.4242	65.1515	66.6667	65.9091	66.9173	65.6488	66.6667	66.6667	65.1515	65.9091	66.9173	65.9091	65.9091	65.9091	65.6488	65.9091	65.9091	71.7557	72.1804	72.9323	71.4286	70.6767	69.9248	69.9248	71.4286	66.1654	66.1654	65.4135	67.6692	67.6692	66.1654	66.9173	65.9091
oligo_229	Veillonellaceae_CCGGACCCACATTTG	67.4242	66.6667	64.3939	65.9091	66.6667	65.9091	65.9091	65.9091	65.9091	65.9091	67.4242	68.1818	67.4242	67.4242	68.1818	68.1818	65.9091	67.4242	66.6667	67.6692	66.6667	67.4242	67.4242	65.9091	66.6667	67.6692	66.6667	66.6667	66.6667	66.6667	66.6667	66.6667	72.5191	72.9323	73.6842	72.1804	71.4286	70.6767	70.6767	72.1804	66.9173	66.9173	66.1654	68.421	68.421	66.9173	67.6692	66.6667
oligo_144	Veillonellaceae_CCGGTCCCACACTTG	65.6488	65.9091	62.8788	64.3939	65.1515	64.3939	64.1221	64.3939	64.3939	64.3939	65.6488	66.4122	65.9091	65.9091	66.6667	66.6667	64.3939	65.9091	65.1515	66.1654	64.8855	65.9091	65.9091	64.3939	65.1515	66.1654	65.1515	65.1515	65.1515	64.8855	65.1515	65.1515	70.9924	72.9323	73.6842	72.1804	69.9248	70.6767	69.1729	70.6767	65.4135	65.4135	64.6616	66.9173	66.9173	65.4135	66.1654	65.1515
oligo_168	Veillonellaceae_CCGGTCCCACATTTG	66.6667	65.9091	63.6364	65.1515	65.9091	65.1515	65.1515	65.1515	65.1515	65.1515	66.6667	67.4242	66.6667	66.6667	67.4242	67.4242	65.1515	66.6667	65.9091	66.9173	65.9091	66.6667	66.6667	65.1515	65.9091	66.9173	65.9091	65.9091	65.9091	65.9091	65.9091	65.9091	71.7557	73.6842	74.4361	72.9323	70.6767	71.4286	69.9248	71.4286	66.1654	66.1654	65.4135	67.6692	67.6692	66.1654	66.9173	65.9091
oligo_236	Veillonellaceae_CGGGACCCACACTTG	67.9389	68.1818	65.1515	66.6667	67.4242	66.6667	66.4122	66.6667	66.6667	66.6667	67.9389	68.7023	68.1818	68.1818	68.9394	68.9394	66.6667	68.1818	67.4242	68.421	67.1756	68.1818	68.1818	66.6667	67.4242	68.421	67.4242	67.4242	67.4242	67.1756	67.4242	67.4242	73.2824	70.6767	71.4286	69.9248	70.6767	69.9248	69.9248	72.9323	67.6692	67.6692	66.9173	69.1729	69.1729	67.6692	68.421	67.4242
oligo_280	Veillonellaceae_CGGGACCCACATTTG	68.9394	68.1818	65.9091	67.4242	68.1818	67.4242	67.4242	67.4242	67.4242	67.4242	68.9394	69.697	68.9394	68.9394	69.697	69.697	67.4242	68.9394	68.1818	69.1729	68.1818	68.9394	68.9394	67.4242	68.1818	69.1729	68.1818	68.1818	68.1818	68.1818	68.1818	68.1818	74.0458	71.4286	72.1804	70.6767	71.4286	70.6767	70.6767	73.6842	68.421	68.421	67.6692	69.9248	69.9248	68.421	69.1729	68.1818
oligo_235	Veillonellaceae_CGGGACCCATGCTCA	67.9389	68.7023	64.1221	65.6488	66.4122	65.6488	66.4122	65.6488	65.6488	65.6488	67.9389	68.7023	67.1756	67.1756	67.9389	67.9389	65.6488	67.1756	66.4122	66.4122	67.1756	67.1756	67.1756	65.6488	66.4122	66.4122	66.4122	66.4122	66.4122	67.1756	66.4122	66.4122	71.7557	68.9394	69.697	68.1818	68.9394	68.1818	68.1818	71.2121	65.9091	65.1515	65.1515	66.4122	66.4122	64.8855	65.6488	67.4242
oligo_099	Veillonellaceae_GGAGACCCAAGCTCA	65.6488	67.9389	63.3588	64.8855	65.6488	66.4122	65.6488	64.8855	64.8855	64.8855	67.1756	67.9389	66.4122	66.4122	67.1756	66.4122	64.8855	66.4122	65.6488	65.6488	66.4122	66.4122	65.6488	64.8855	65.6488	65.6488	65.6488	65.6488	65.6488	66.4122	67.1756	65.6488	70.9924	68.9394	69.697	68.1818	71.9697	71.2121	71.2121	69.697	65.1515	64.3939	64.3939	65.6488	65.6488	64.1221	64.8855	66.6667
oligo_064	Veillonellaceae_GGAGACCCACACTCA	65.6488	67.9389	63.6364	65.1515	65.9091	66.6667	64.8855	65.1515	65.1515	65.1515	66.4122	67.1756	66.6667	66.6667	67.4242	66.6667	65.1515	66.6667	65.9091	65.9091	65.6488	66.6667	65.9091	65.1515	65.9091	65.9091	65.9091	65.9091	65.9091	65.6488	67.4242	65.9091	70.229	68.1818	68.9394	67.4242	71.2121	70.4545	70.4545	68.9394	64.3939	64.3939	63.6364	65.9091	65.9091	64.3939	65.1515	65.9091
oligo_076	Veillonellaceae_GGAGACCCACATTCA	66.6667	67.9389	64.3939	65.9091	66.6667	67.4242	65.9091	65.9091	65.9091	65.9091	67.4242	68.1818	67.4242	67.4242	68.1818	67.4242	65.9091	67.4242	66.6667	66.6667	66.6667	67.4242	66.6667	65.9091	66.6667	66.6667	66.6667	66.6667	66.6667	66.6667	68.1818	66.6667	70.9924	68.9394	69.697	68.1818	71.9697	71.2121	71.2121	69.697	65.1515	65.1515	64.3939	66.6667	66.6667	65.1515	65.9091	66.6667
oligo_007	Veillonellaceae_GGAGACCCACACTTG	66.4122	68.1818	63.6364	65.1515	65.9091	66.6667	64.8855	65.1515	65.1515	65.1515	66.4122	67.1756	66.6667	66.6667	67.4242	66.6667	65.1515	66.6667	65.9091	66.9173	65.6488	66.6667	65.9091	65.1515	65.9091	66.9173	65.9091	65.9091	65.9091	65.6488	67.4242	65.9091	71.7557	69.9248	70.6767	69.1729	72.9323	72.1804	72.1804	70.6767	66.1654	66.1654	65.4135	67.6692	67.6692	66.1654	66.9173	65.9091
oligo_009	Veillonellaceae_GGAGACCCACATTTG	67.4242	68.1818	64.3939	65.9091	66.6667	67.4242	65.9091	65.9091	65.9091	65.9091	67.4242	68.1818	67.4242	67.4242	68.1818	67.4242	65.9091	67.4242	66.6667	67.6692	66.6667	67.4242	66.6667	65.9091	66.6667	67.6692	66.6667	66.6667	66.6667	66.6667	68.1818	66.6667	72.5191	70.6767	71.4286	69.9248	73.6842	72.9323	72.9323	71.4286	66.9173	66.9173	66.1654	68.421	68.421	66.9173	67.6692	66.6667
oligo_047	Veillonellaceae_GGAGACCCATGCTTG	67.1756	68.9394	62.5954	64.1221	64.8855	65.6488	64.8855	64.1221	64.1221	64.1221	66.4122	67.1756	65.6488	65.6488	66.4122	65.6488	64.1221	65.6488	64.8855	65.9091	65.6488	65.6488	64.8855	64.1221	64.8855	65.9091	64.8855	64.8855	64.8855	65.6488	66.4122	64.8855	71.7557	69.9248	70.6767	69.1729	72.9323	72.1804	72.1804	70.6767	66.1654	65.4135	65.4135	66.6667	66.6667	65.1515	65.9091	65.9091
oligo_155	Veillonellaceae_GGAGACCCACACGTG	65.6488	67.4242	62.8788	64.3939	65.1515	65.9091	64.1221	64.3939	64.3939	64.3939	65.6488	66.4122	65.9091	65.9091	66.6667	65.9091	64.3939	65.9091	65.1515	66.1654	64.8855	65.9091	65.1515	65.1515	65.1515	66.1654	65.1515	65.1515	65.1515	64.8855	66.6667	65.1515	70.9924	69.1729	69.9248	68.421	72.1804	71.4286	71.4286	69.9248	65.4135	65.4135	64.6616	66.9173	66.9173	65.4135	66.1654	65.1515
oligo_243	Bacillales_GCG	71.5385	71.5385	70	71.5385	70.229	72.3077	70.7692	72.3077	70.7692	70.7692	73.8461	74.6154	73.0769	73.0769	73.0769	72.3077	72.3077	72.3077	72.3077	72.3077	72.3077	72.3077	71.5385	71.5385	70.7692	71.5385	71.5385	71.5385	71.5385	71.5385	73.0769	73.0769	74.6154	76.1539	76.9231	75.3846	79.2308	78.4615	78.4615	76.9231	72.3077	71.5385	71.5385	71.5385	71.5385	71.5385	72.3077	73.8461
oligo_018	Carnobacteriaceae_GGGTG	70.7692	70.7692	70.7692	72.3077	70.9924	73.0769	71.5385	71.5385	71.5385	71.5385	73.8461	74.6154	73.8461	73.8461	73.8461	73.0769	73.0769	73.0769	73.0769	73.0769	72.3077	73.0769	72.3077	72.3077	71.5385	72.3077	72.3077	72.3077	72.3077	71.5385	73.8461	72.3077	76.9231	80	80.7692	79.2308	81.5385	82.3077	80.7692	79.2308	73.0769	72.3077	72.3077	72.3077	72.3077	72.3077	73.0769	76.1539
oligo_292	Carnobacteriaceae_GGGAG	71.5385	71.5385	71.5385	73.0769	71.7557	73.8461	72.3077	72.3077	72.3077	72.3077	74.6154	75.3846	74.6154	74.6154	74.6154	73.8461	73.8461	73.8461	73.8461	73.8461	73.0769	73.8461	73.0769	73.0769	72.3077	73.0769	73.0769	73.0769	73.0769	72.3077	74.6154	73.0769	77.6923	79.2308	80	78.4615	82.3077	81.5385	81.5385	80	73.8461	73.0769	73.0769	73.0769	73.0769	73.0769	73.8461	76.9231
oligo_081	Carnobacteriaceae_GGGTT	70.7692	70	70.7692	72.3077	70.9924	73.0769	71.5385	71.5385	71.5385	71.5385	73.0769	73.8461	73.0769	73.0769	73.8461	73.0769	73.0769	73.0769	73.0769	73.0769	72.3077	73.0769	72.3077	72.3077	71.5385	73.2824	72.3077	72.3077	72.3077	70.7692	73.8461	72.3077	77.0992	80	80.7692	79.2308	81.5385	82.3077	80.7692	79.2308	73.0769	73.0769	72.3077	73.0769	73.0769	73.0769	73.8461	75.3846
oligo_086	Carnobacteriaceae_GCGTG	70.7692	69.2308	70.7692	72.3077	70.9924	71.5385	71.5385	71.5385	71.5385	71.5385	73.8461	74.6154	73.8461	73.8461	73.8461	73.8461	73.0769	73.0769	73.0769	73.0769	72.3077	73.0769	73.0769	72.3077	71.5385	72.3077	72.3077	72.3077	72.3077	71.5385	72.3077	72.3077	76.9231	82.3077	83.0769	81.5385	79.2308	80	78.4615	80	73.0769	72.3077	72.3077	72.3077	72.3077	72.3077	73.0769	76.1539
oligo_175	Carnobacteriaceae_GCATG	71.5385	70	71.5385	73.0769	71.7557	72.3077	72.3077	72.3077	72.3077	72.3077	74.6154	75.3846	74.6154	74.6154	74.6154	74.6154	73.8461	73.8461	73.8461	73.8461	73.0769	73.8461	73.8461	73.0769	72.3077	73.0769	73.0769	73.0769	73.0769	72.3077	73.0769	73.0769	77.6923	81.5385	82.3077	82.3077	78.4615	79.2308	77.6923	79.2308	73.8461	73.0769	73.0769	73.0769	73.0769	73.0769	73.8461	76.9231
oligo_169	Lachnospiraceae_GATGTCATG	67.6923	69.2308	67.6923	69.2308	67.9389	70	70	68.4615	68.4615	68.4615	67.6923	68.4615	68.4615	68.4615	70.7692	70	70	70	70	68.4615	68.4615	70	69.2308	68.4615	70	69.2308	69.2308	69.2308	69.2308	70	70.7692	69.2308	78.4615	73.0769	72.3077	73.8461	74.6154	75.3846	75.3846	73.8461	70.7692	71.5385	71.5385	70	70.7692	71.5385	70.7692	73.0769
oligo_165	Lachnospiraceae_AGGGTCATA	66.1539	68.7023	67.1756	68.7023	67.4242	69.4656	69.4656	67.9389	67.9389	67.9389	68.4615	69.2308	68.7023	68.7023	70.229	69.4656	69.4656	69.4656	69.4656	67.9389	68.4615	69.4656	68.7023	69.4656	69.4656	68.7023	68.7023	68.7023	68.7023	69.2308	70.229	68.7023	77.8626	72.5191	71.7557	73.2824	74.0458	74.8092	74.8092	73.2824	70.229	70.229	70.9924	70.229	69.4656	70.229	70.9924	71.7557
oligo_028	Lachnospiraceae_AAGGTCATA	66.1539	68.7023	66.9231	68.4615	67.1756	69.2308	69.2308	67.6923	67.6923	67.6923	69.2308	70	68.4615	68.4615	70	69.2308	69.2308	69.2308	69.2308	67.6923	69.2308	69.2308	68.4615	69.2308	69.2308	68.4615	68.4615	68.4615	68.4615	70	70	68.4615	77.6923	72.3077	71.5385	73.0769	73.8461	74.6154	74.6154	73.0769	70	70	70.7692	70	69.2308	70	70.7692	71.5385
oligo_088	Lachnospiraceae_GAGGTCATA	66.1539	68.7023	67.6923	69.2308	67.9389	70	70	68.4615	68.4615	68.4615	69.2308	70	69.2308	69.2308	70.7692	70	70	70	70	68.4615	69.2308	70	69.2308	70	70	69.2308	69.2308	69.2308	69.2308	70	70.7692	69.2308	77.6923	72.3077	71.5385	73.0769	73.8461	74.6154	74.6154	73.0769	70	70.7692	70.7692	70.7692	70	70.7692	71.5385	71.5385
oligo_053	Lachnospiraceae_TGTCGTCTG	70	71.5385	70.4545	70.9924	69.697	71.7557	70.229	70.229	70.229	70.229	70.7692	71.5385	70.7692	70.7692	72.5191	71.7557	70.229	71.7557	71.7557	70.7692	70.9924	71.7557	70.9924	71.7557	70.9924	70	70.9924	70.9924	70.9924	70	72.5191	70.9924	79.3893	75.3846	74.6154	76.1539	76.9231	77.6923	77.6923	76.1539	73.0769	72.3077	73.8461	72.3077	71.5385	72.3077	71.5385	74.8092
oligo_085	Lachnospiraceae_GTACTTGTA	72.3077	74.6154	69.2308	70.7692	69.4656	71.5385	70.7692	70	70	70	71.7557	72.5191	72.5191	72.5191	72.3077	71.5385	70	71.5385	71.5385	71.7557	70	71.5385	70.7692	71.5385	71.5385	70.7692	70.7692	70.7692	70.7692	70.7692	72.3077	70.7692	81.6794	74.0458	73.2824	74.8092	75.5725	76.3359	76.3359	74.8092	71.7557	72.5191	72.5191	73.2824	72.5191	72.5191	72.5191	72.3077
oligo_179	Lachnospiraceae_GTACTTATA	71.5385	73.8461	68.4615	70	68.7023	70.7692	70	69.2308	69.2308	69.2308	70.9924	71.7557	71.7557	71.7557	71.5385	70.7692	69.2308	70.7692	70.7692	70.9924	69.2308	70.7692	70	70.7692	70.7692	70	70	70	70	70	71.5385	70	80.916	73.2824	72.5191	74.0458	74.8092	75.5725	75.5725	74.0458	70.9924	71.7557	71.7557	72.5191	71.7557	71.7557	71.7557	71.5385
oligo_150	Lachnospiraceae_TACCACTTA	72.5191	74.2424	69.697	70.229	69.4656	70.9924	70.229	69.4656	69.4656	69.4656	72.5191	73.2824	70.9924	70.9924	71.7557	70.9924	70.9924	70.9924	70.9924	70.229	71.7557	70.9924	70.229	69.4656	70.229	71.2121	70.229	70.229	70.229	72.5191	71.7557	70.229	78.626	72.9323	72.1804	73.6842	73.6842	74.4361	74.4361	73.6842	70.6767	69.9248	71.4286	69.1729	69.9248	69.9248	69.9248	74.8092
oligo_020	Lachnospiraceae_ATTACCGTT	73.8461	73.0769	69.4656	70.9924	69.697	71.7557	70.9924	70.229	70.229	70.229	71.9697	72.7273	70.9924	70.9924	72.5191	71.7557	71.7557	71.7557	71.7557	70.9924	71.9697	71.7557	70.9924	71.7557	70.229	71.7557	70.9924	70.9924	70.9924	72.7273	72.5191	70.9924	86.1539	76.3359	75.5725	77.0992	77.8626	78.626	78.626	77.0992	74.0458	74.0458	74.8092	72.5191	71.7557	74.0458	73.2824	75.5725
oligo_033	Lachnospiraceae_ATACCCGTT	73.0769	72.3077	69.4656	70.9924	69.697	71.7557	70.9924	70.229	70.229	70.229	71.9697	72.7273	70.9924	70.9924	72.5191	71.7557	71.7557	71.7557	71.7557	70.9924	71.9697	71.7557	70.9924	71.7557	70.229	71.7557	70.9924	70.9924	70.9924	71.9697	72.5191	70.9924	83.8461	75.5725	74.8092	76.3359	77.0992	77.8626	77.8626	76.3359	73.2824	73.2824	74.0458	72.5191	71.7557	73.2824	73.2824	74.8092
oligo_215	Fusobacteriaceae_GGATGGATACTGGTCATGGG	70.7692	70.7692	70.7692	71.5385	71.9697	70.7692	70.7692	72.3077	70.7692	70.7692	73.8461	73.0769	72.3077	72.3077	71.5385	70	72.3077	72.3077	72.3077	72.3077	73.0769	70.7692	70.7692	70.7692	71.5385	71.5385	71.5385	71.5385	71.5385	72.3077	70	71.5385	74.8092	73.2824	74.0458	74.0458	72.5191	73.2824	71.7557	73.2824	72.5191	71.7557	71.7557	70.9924	71.7557	71.7557	71.7557	73.0769
oligo_278	Fusobacteriaceae_TGTGGAATACTGGTCATGGG	68.4615	70	68.4615	69.2308	69.697	70	68.4615	70	68.4615	68.4615	71.5385	72.3077	70	70	70.7692	70	70	70	70	70	70.7692	70	69.2308	68.4615	69.2308	69.2308	69.2308	69.2308	69.2308	70	70.7692	70.7692	74.0458	74.0458	74.8092	74.8092	75.5725	76.3359	74.8092	73.2824	70.229	69.4656	69.4656	68.7023	69.4656	69.4656	69.4656	72.3077
oligo_167	Fusobacteriaceae_TGTGGAGAACTGGTCATGGG	68.4615	70	68.4615	69.2308	69.697	70	68.4615	70	68.4615	68.4615	71.5385	72.3077	70	70	70.7692	70	70	70	70	70	70.7692	70	69.2308	68.4615	69.2308	69.2308	69.2308	69.2308	69.2308	70	70.7692	70.7692	74.0458	74.0458	74.8092	73.2824	77.0992	76.3359	76.3359	74.8092	70.229	69.4656	69.4656	68.7023	69.4656	69.4656	69.4656	72.3077
oligo_180	Fusobacteriaceae_TGTGGAGTACTGGTCATGGG	67.6923	69.2308	67.6923	68.4615	68.9394	69.2308	67.6923	69.2308	67.6923	67.6923	70.7692	71.5385	69.2308	69.2308	70	69.2308	69.2308	69.2308	69.2308	69.2308	70	69.2308	68.4615	67.6923	68.4615	68.4615	68.4615	68.4615	68.4615	69.2308	70	70	73.2824	74.8092	75.5725	74.0458	76.3359	77.0992	75.5725	74.0458	69.4656	68.7023	68.7023	67.9389	68.7023	68.7023	68.7023	71.5385
oligo_108	Fusobacteriaceae_GAGTCAATACTGGTCATGGG	68.4615	70	68.4615	69.2308	69.697	70	68.4615	70	68.4615	68.4615	71.5385	70.7692	70	70	69.2308	67.6923	70	70	70	70	70.7692	68.4615	68.4615	68.4615	69.2308	69.2308	69.2308	69.2308	69.2308	70	69.2308	69.2308	72.5191	73.4848	74.2424	74.2424	71.9697	72.7273	71.2121	70.9924	70.229	69.4656	69.4656	68.7023	69.4656	69.4656	69.4656	70.7692
oligo_226	Fusobacteriaceae_TTTCAAATACTGGTCACGGG	66.9231	68.4615	67.1756	67.9389	68.421	68.7023	67.1756	68.7023	67.1756	67.1756	69.2308	70	67.6923	67.6923	69.4656	69.4656	68.7023	68.7023	68.7023	67.6923	69.4656	68.7023	68.7023	67.1756	67.9389	66.9231	67.9389	67.9389	67.9389	67.6923	69.4656	69.4656	71.5385	73.2824	74.0458	74.0458	72.5191	73.2824	71.7557	71.7557	67.9389	67.1756	67.1756	66.4122	67.1756	67.1756	67.1756	70.9924
oligo_262	Fusobacteriaceae_CTTCAAATACTGGTCATGGG	66.9231	68.4615	66.9231	67.6923	68.1818	68.4615	66.9231	68.4615	66.9231	66.9231	70	70	68.4615	68.4615	68.4615	68.4615	68.4615	68.4615	68.4615	68.4615	69.2308	67.6923	68.4615	66.9231	67.6923	67.6923	67.6923	67.6923	67.6923	68.4615	68.4615	68.4615	71.7557	73.2824	74.0458	74.0458	72.5191	73.2824	71.7557	71.7557	68.7023	67.9389	67.9389	67.1756	67.9389	67.9389	67.9389	70
oligo_149	Fusobacteriaceae_TTCCAAATACTGGTCATGGG	66.9231	68.4615	66.9231	67.6923	68.1818	68.4615	66.9231	68.4615	66.9231	66.9231	70	70.7692	68.4615	68.4615	69.2308	69.2308	68.4615	68.4615	68.4615	68.4615	69.2308	68.4615	68.4615	66.9231	67.6923	67.6923	67.6923	67.6923	67.6923	68.4615	69.2308	69.2308	72.5191	73.2824	74.0458	74.0458	72.5191	73.2824	71.7557	72.5191	68.7023	67.9389	67.9389	67.1756	67.9389	67.9389	67.9389	70.7692
oligo_252	Fusobacteriaceae_TTTCAAACACTGGTCATGGG	66.9231	68.4615	66.9231	67.6923	68.1818	68.4615	66.9231	68.4615	66.9231	66.9231	70	70.7692	68.4615	68.4615	69.2308	69.2308	68.4615	68.4615	68.4615	68.4615	69.2308	68.4615	68.4615	66.9231	67.6923	67.6923	67.6923	67.6923	67.6923	68.4615	69.2308	69.2308	72.5191	73.2824	74.0458	74.0458	73.2824	73.2824	72.5191	72.5191	68.7023	67.9389	67.9389	67.1756	67.9389	67.9389	67.9389	70.7692
oligo_210	Fusobacteriaceae_TTTCAAATACTGGCCATGGG	66.9231	68.4615	66.1539	67.6923	68.1818	68.4615	66.9231	68.4615	66.9231	66.9231	70	70.7692	68.4615	68.4615	69.2308	69.2308	68.4615	68.4615	68.4615	68.4615	69.2308	68.4615	68.4615	66.9231	67.6923	67.6923	67.6923	67.6923	67.6923	68.4615	69.2308	69.2308	72.5191	74.0458	74.8092	74.8092	73.2824	74.0458	72.5191	72.5191	68.7023	67.9389	67.9389	67.1756	67.9389	67.9389	67.9389	70.7692
oligo_214	Fusobacteriaceae_TTTCAAGTACTGGTCATGGG	66.1539	67.6923	66.1539	66.9231	67.4242	67.6923	66.1539	67.6923	66.1539	66.1539	69.2308	70	67.6923	67.6923	68.4615	68.4615	67.6923	67.6923	67.6923	67.6923	68.4615	67.6923	67.6923	66.1539	66.9231	66.9231	66.9231	66.9231	66.9231	67.6923	68.4615	68.4615	71.7557	74.8092	75.5725	74.0458	74.0458	74.8092	73.2824	73.2824	67.9389	67.1756	67.1756	66.4122	67.1756	67.1756	67.1756	70
oligo_066	Fusobacteriaceae_TTTCAGATACTGGTCATGGG	67.6923	67.6923	67.6923	68.4615	68.9394	67.6923	67.6923	69.2308	67.6923	67.6923	70.7692	71.5385	69.2308	69.2308	70	70	69.2308	69.2308	69.2308	69.2308	70	69.2308	69.2308	67.6923	68.4615	68.4615	68.4615	68.4615	68.4615	69.2308	68.4615	70	73.2824	74.8092	75.5725	75.5725	72.5191	73.2824	71.7557	73.2824	69.4656	68.7023	68.7023	67.9389	68.7023	68.7023	68.7023	71.5385
oligo_153	Fusobacteriaceae_TTTCAAATACTGGTCGTGGG	67.6923	69.2308	67.6923	68.4615	68.9394	69.2308	67.6923	69.2308	67.6923	67.6923	70.7692	71.5385	69.2308	69.2308	70	70	69.2308	69.2308	69.2308	69.2308	70	69.2308	69.2308	67.6923	68.4615	68.4615	68.4615	68.4615	68.4615	69.2308	70	70	72.5191	74.8092	75.5725	75.5725	74.0458	74.8092	73.2824	73.2824	69.4656	68.7023	68.7023	67.9389	68.7023	68.7023	68.7023	71.5385
oligo_156	Fusobacteriaceae_TTTCGAATACTGGTCATGGG	67.6923	69.2308	67.6923	68.4615	68.9394	69.2308	67.6923	69.2308	67.6923	67.6923	70.7692	71.5385	69.2308	69.2308	70	70	69.2308	69.2308	69.2308	69.2308	70	69.2308	69.2308	67.6923	68.4615	68.4615	68.4615	68.4615	68.4615	69.2308	70	70	73.2824	74.0458	74.8092	74.8092	74.0458	74.8092	73.2824	73.2824	69.4656	68.7023	68.7023	67.9389	68.7023	68.7023	68.7023	71.5385
oligo_166	Fusobacteriaceae_TTTCAAATACCGGTCATGGG	67.6923	69.2308	67.6923	68.4615	68.9394	69.2308	67.6923	67.6923	67.6923	67.6923	70.7692	71.5385	69.2308	69.2308	70	70	69.2308	69.2308	69.2308	69.2308	70	69.2308	69.2308	67.6923	68.4615	68.4615	68.4615	68.4615	68.4615	69.2308	70	68.4615	73.2824	74.8092	75.5725	75.5725	74.0458	74.8092	73.2824	73.2824	69.4656	68.7023	68.7023	67.9389	68.7023	68.7023	68.7023	71.5385
oligo_045	Fusobacteriaceae_TTTCAAATACTGGTTATGGG	66.9231	68.4615	66.9231	67.6923	68.1818	68.4615	66.9231	68.4615	66.9231	66.9231	70	70.7692	68.4615	68.4615	69.2308	69.2308	68.4615	68.4615	68.4615	68.4615	69.2308	68.4615	68.4615	66.9231	67.6923	67.6923	67.6923	67.6923	67.6923	68.4615	69.2308	69.2308	73.2824	74.0458	74.8092	74.8092	73.2824	74.0458	72.5191	72.5191	68.7023	67.9389	67.9389	67.1756	67.9389	67.9389	67.9389	70.7692
oligo_203	Fusobacteriaceae_TTTCAAATACTAGTCATGGG	66.9231	68.4615	66.9231	67.6923	68.1818	68.4615	66.9231	68.4615	66.9231	66.9231	70	70.7692	68.4615	68.4615	69.2308	69.2308	68.4615	68.4615	68.4615	68.4615	69.2308	68.4615	68.4615	66.9231	67.6923	67.6923	67.6923	67.6923	67.6923	68.4615	69.2308	69.2308	72.5191	74.0458	74.8092	74.8092	73.2824	74.0458	72.5191	72.5191	68.7023	67.9389	67.9389	67.1756	67.9389	67.9389	67.9389	70.7692
oligo_129	Fusobacteriaceae_TTTCAAATATTGGTCATGGG	66.1539	67.6923	66.1539	66.9231	67.4242	67.6923	66.1539	67.6923	66.1539	66.1539	69.2308	70	67.6923	67.6923	68.4615	68.4615	67.6923	67.6923	67.6923	67.6923	68.4615	67.6923	67.6923	66.1539	66.9231	66.9231	66.9231	66.9231	66.9231	67.6923	68.4615	68.4615	72.5191	74.0458	74.8092	74.8092	73.2824	74.0458	72.5191	72.5191	67.9389	67.1756	67.1756	66.4122	67.1756	67.1756	67.1756	70.7692
oligo_004	Fusobacteriaceae_TTTCAAATACTGGTCATGGG	66.9231	68.4615	66.9231	67.6923	68.1818	68.4615	66.9231	68.4615	66.9231	66.9231	70	70.7692	68.4615	68.4615	69.2308	69.2308	68.4615	68.4615	68.4615	68.4615	69.2308	68.4615	68.4615	66.9231	67.6923	67.6923	67.6923	67.6923	67.6923	68.4615	69.2308	69.2308	72.5191	74.0458	74.8092	74.8092	73.2824	74.0458	72.5191	72.5191	68.7023	67.9389	67.9389	67.1756	67.9389	67.9389	67.9389	70.7692
oligo_160	Fusobacteriaceae_TCTCAAATACTGGTCATGGG	66.9231	68.4615	66.9231	67.6923	68.1818	68.4615	66.9231	68.4615	66.9231	66.9231	70	70.7692	68.4615	68.4615	69.2308	69.2308	68.4615	68.4615	68.4615	68.4615	69.2308	68.4615	68.4615	66.9231	67.6923	67.6923	67.6923	67.6923	67.6923	68.4615	69.2308	69.2308	72.5191	74.0458	74.8092	74.8092	73.2824	74.0458	72.5191	72.5191	68.7023	67.9389	67.9389	67.1756	67.9389	67.9389	67.9389	70.7692
oligo_300	Fusobacteriaceae_TTTCAAATACTGGTTATAGA	65.6488	67.1756	66.4122	67.1756	67.4242	67.9389	66.4122	67.9389	66.4122	66.4122	70.229	70.9924	68.7023	68.7023	68.7023	68.7023	67.9389	67.9389	67.9389	67.9389	68.7023	67.9389	67.9389	66.4122	67.1756	67.1756	67.1756	67.1756	67.1756	68.7023	68.7023	68.7023	72.3077	74.0458	74.8092	74.8092	73.2824	74.0458	72.5191	72.5191	68.7023	67.9389	67.9389	67.1756	67.9389	67.9389	67.9389	70.229
oligo_037	Fusobacteriaceae_TTTCAAATACTGGTCATAGG	66.1539	67.6923	66.9231	67.6923	68.1818	68.4615	66.9231	68.4615	66.9231	66.9231	70.7692	71.5385	69.2308	69.2308	69.2308	69.2308	68.4615	68.4615	68.4615	68.4615	69.2308	68.4615	68.4615	66.9231	67.6923	67.6923	67.6923	67.6923	67.6923	69.2308	69.2308	69.2308	71.5385	73.2824	74.0458	74.0458	72.5191	73.2824	71.7557	71.7557	67.9389	67.1756	67.1756	66.4122	67.1756	67.1756	67.1756	70.7692
oligo_073	Fusobacteriaceae_TTTCAAATACTGGTTATAGG	66.1539	67.6923	66.9231	67.6923	68.1818	68.4615	66.9231	68.4615	66.9231	66.9231	70.7692	71.5385	69.2308	69.2308	69.2308	69.2308	68.4615	68.4615	68.4615	68.4615	69.2308	68.4615	68.4615	66.9231	67.6923	67.6923	67.6923	67.6923	67.6923	69.2308	69.2308	69.2308	72.3077	73.2824	74.0458	74.0458	72.5191	73.2824	71.7557	71.7557	67.9389	67.1756	67.1756	66.4122	67.1756	67.1756	67.1756	70.7692
oligo_063	Fusobacteriaceae_TTTCAAATACCTATGTTAGG	66.9231	68.4615	70	69.2308	69.697	70	68.4615	68.4615	68.4615	68.4615	71.5385	72.3077	70.7692	70.7692	70.7692	70.7692	70	70	70	70	70	70	70	68.4615	69.2308	69.2308	69.2308	69.2308	69.2308	70	70.7692	69.2308	74.0458	74.8092	75.5725	75.5725	74.0458	74.8092	73.2824	73.2824	69.4656	68.7023	68.7023	67.9389	68.7023	68.7023	68.7023	72.3077
oligo_080	Fusobacteriaceae_TGTCCGGTACTGGTCATGGG	67.6923	67.6923	67.6923	68.4615	68.9394	67.6923	67.6923	69.2308	67.6923	67.6923	70.7692	71.5385	69.2308	69.2308	70	70	69.2308	69.2308	69.2308	69.2308	70	69.2308	69.2308	67.6923	68.4615	68.4615	68.4615	68.4615	68.4615	69.2308	68.4615	70	73.2824	77.0992	77.8626	76.3359	74.0458	74.8092	73.2824	74.8092	69.4656	68.7023	68.7023	67.9389	68.7023	68.7023	68.7023	71.5385
oligo_104	Fusobacteriaceae_TGTCCGATACTGGTCATGGG	68.4615	68.4615	68.4615	69.2308	69.697	68.4615	68.4615	70	68.4615	68.4615	71.5385	72.3077	70	70	70.7692	70.7692	70	70	70	70	70.7692	70	70	68.4615	69.2308	69.2308	69.2308	69.2308	69.2308	70	69.2308	70.7692	74.0458	76.3359	77.0992	77.0992	73.2824	74.0458	72.5191	74.0458	70.229	69.4656	69.4656	68.7023	69.4656	69.4656	69.4656	72.3077
oligo_041	Fusobacteriaceae_TTTCAAATACTGGTTGTAGG	66.9231	68.4615	67.6923	68.4615	68.9394	69.2308	67.6923	69.2308	67.6923	67.6923	71.5385	72.3077	70	70	70	70	69.2308	69.2308	69.2308	69.2308	70	69.2308	69.2308	67.6923	68.4615	68.4615	68.4615	68.4615	68.4615	70	70	70	73.2824	74.0458	74.8092	74.8092	73.2824	74.0458	72.5191	72.5191	68.7023	67.9389	67.9389	67.1756	67.9389	67.9389	67.9389	71.5385
oligo_071	Fusobacteriaceae_TTTCAAATACTAGTTGTAGG	66.9231	68.4615	67.6923	68.4615	68.9394	69.2308	67.6923	69.2308	67.6923	67.6923	71.5385	72.3077	70	70	70	70	69.2308	69.2308	69.2308	69.2308	70	69.2308	69.2308	67.6923	68.4615	68.4615	68.4615	68.4615	68.4615	70	70	70	73.2824	74.0458	74.8092	74.8092	73.2824	74.0458	72.5191	72.5191	68.7023	67.9389	67.9389	67.1756	67.9389	67.9389	67.9389	71.5385
oligo_084	Fusobacteriaceae_TTTCAGATACTAGTTATAGG	66.9231	66.9231	67.6923	68.4615	68.9394	67.6923	67.6923	69.2308	67.6923	67.6923	71.5385	72.3077	70	70	70	70	69.2308	69.2308	69.2308	69.2308	70	69.2308	69.2308	67.6923	68.4615	68.4615	68.4615	68.4615	68.4615	70	68.4615	70	73.0769	74.0458	74.8092	74.8092	71.7557	72.5191	70.9924	72.5191	68.7023	67.9389	67.9389	67.1756	67.9389	67.9389	67.9389	71.5385
oligo_039	Fusobacteriaceae_TTTCAGATACTGGTTATAGG	66.9231	66.9231	67.6923	68.4615	68.9394	67.6923	67.6923	69.2308	67.6923	67.6923	71.5385	72.3077	70	70	70	70	69.2308	69.2308	69.2308	69.2308	70	69.2308	69.2308	67.6923	68.4615	68.4615	68.4615	68.4615	68.4615	70	68.4615	70	73.0769	74.0458	74.8092	74.8092	71.7557	72.5191	70.9924	72.5191	68.7023	67.9389	67.9389	67.1756	67.9389	67.9389	67.9389	71.5385
oligo_187	Fusobacteriaceae_TTTCAGATACTGGTAATAGG	66.9231	66.9231	67.6923	68.4615	68.9394	67.6923	67.6923	69.2308	67.6923	67.6923	71.5385	72.3077	70	70	70	70	69.2308	69.2308	69.2308	69.2308	70	69.2308	69.2308	67.6923	68.4615	68.4615	68.4615	68.4615	68.4615	70	68.4615	70	72.3077	74.0458	74.8092	74.8092	71.7557	72.5191	70.9924	72.5191	68.7023	67.9389	67.9389	67.1756	67.9389	67.9389	67.9389	71.5385
oligo_082	Fusobacteriaceae_TTTCAGATACTGGTTGTAGG	67.6923	67.6923	68.4615	69.2308	69.697	68.4615	68.4615	70	68.4615	68.4615	72.3077	73.0769	70.7692	70.7692	70.7692	70.7692	70	70	70	70	70.7692	70	70	68.4615	69.2308	69.2308	69.2308	69.2308	69.2308	70.7692	69.2308	70.7692	74.0458	74.8092	75.5725	75.5725	72.5191	73.2824	71.7557	73.2824	69.4656	68.7023	68.7023	67.9389	68.7023	68.7023	68.7023	72.3077
oligo_092	Fusobacteriaceae_TTTCAGATACTGGTTATAGA	66.4122	66.4122	67.1756	67.9389	68.1818	67.1756	67.1756	68.7023	67.1756	67.1756	70.9924	71.7557	69.4656	69.4656	69.4656	69.4656	68.7023	68.7023	68.7023	68.7023	69.4656	68.7023	68.7023	67.1756	67.9389	67.9389	67.9389	67.9389	67.9389	69.4656	67.9389	69.4656	73.0769	74.8092	75.5725	75.5725	72.5191	73.2824	71.7557	73.2824	69.4656	68.7023	68.7023	67.9389	68.7023	68.7023	68.7023	70.9924
oligo_026	Bacillales_GAT	67.6923	70	67.9389	68.4615	67.6923	69.2308	67.6923	69.2308	67.6923	67.6923	70.7692	71.5385	70	70	70	69.2308	69.2308	69.2308	69.2308	69.2308	69.2308	69.2308	68.4615	68.4615	68.4615	68.4615	68.4615	68.4615	68.4615	68.4615	70	70	74.6154	73.0769	73.8461	72.3077	76.1539	75.3846	75.3846	73.8461	69.2308	68.4615	68.4615	68.4615	68.4615	68.4615	69.2308	70.7692
oligo_303	Veillonellaceae_GGGGAACCCTAAGTA	68.9394	68.7023	65.9091	67.4242	67.6692	67.4242	67.9389	67.4242	67.4242	67.4242	69.1729	69.9248	68.421	68.421	69.697	68.9394	68.9394	68.9394	68.1818	67.4242	68.9394	68.9394	68.1818	67.4242	68.1818	68.1818	68.1818	68.1818	68.1818	69.697	68.1818	68.1818	70.9924	68.9394	69.697	68.1818	70.4545	69.697	69.697	69.697	67.4242	66.6667	66.6667	67.6692	68.421	68.421	68.421	67.1756
oligo_029	Prevotellaceae_GCACAAGTTTGCATTCGCATG	63.8462	66.1539	62.5954	61.5385	61.0687	63.0769	61.5385	61.5385	61.5385	61.5385	63.8462	63.0769	63.0769	63.0769	62.3077	60.7692	63.0769	63.0769	62.3077	63.0769	63.0769	61.5385	61.5385	62.5954	62.3077	62.3077	62.3077	62.3077	62.3077	64.1221	62.3077	60.7692	64.8855	69.1729	69.9248	69.9248	67.6692	68.421	66.9173	66.6667	65.9091	65.1515	65.1515	63.6364	63.3588	65.1515	64.3939	64.6154
oligo_061	Prevotellaceae_GCACAAGTCTGCGTTCGCATG	66.1539	65.3846	62.3077	62.3077	61.8321	63.8462	62.3077	62.3077	62.3077	62.3077	63.8462	63.0769	63.8462	63.8462	63.0769	61.5385	63.8462	63.8462	63.0769	63.8462	63.0769	62.3077	62.3077	63.3588	63.0769	63.0769	63.0769	63.0769	63.0769	65.1515	63.0769	61.5385	65.6488	70.6767	71.4286	71.4286	69.1729	69.9248	68.421	68.1818	67.4242	67.4242	66.6667	65.9091	65.6488	67.4242	66.6667	64.6154
oligo_127	Prevotellaceae_AGGCATCTTTGCTGTCGTATA	65.3846	65.6488	61.5385	63.0769	64.1221	63.0769	63.0769	63.0769	63.0769	63.0769	66.1539	65.3846	65.3846	65.3846	63.8462	62.3077	64.6154	64.6154	63.8462	64.6154	64.6154	63.0769	63.0769	64.8855	63.8462	63.8462	63.8462	63.8462	63.8462	65.3846	62.3077	62.3077	70.229	70.6767	71.4286	71.4286	69.9248	70.6767	69.1729	70.6767	70.6767	69.9248	69.9248	68.421	67.4242	69.9248	69.1729	65.3846
oligo_220	Prevotellaceae_AGGCATCTTTGCTGTCGCATA	65.3846	65.6488	61.5385	63.0769	64.1221	63.0769	63.0769	63.0769	63.0769	63.0769	66.1539	65.3846	65.3846	65.3846	63.8462	62.3077	64.6154	64.6154	63.8462	64.6154	64.6154	63.0769	63.0769	64.8855	63.8462	63.8462	63.8462	63.8462	63.8462	65.3846	62.3077	62.3077	69.4656	69.697	70.4545	70.4545	68.9394	69.697	68.1818	69.697	69.697	68.9394	68.9394	67.4242	66.4122	68.9394	68.1818	65.3846
oligo_294	Prevotellaceae_GCGCATCTTTGCTGTCGTATA	63.8462	64.1221	60	61.5385	62.5954	61.5385	61.5385	61.5385	61.5385	61.5385	64.6154	63.8462	63.8462	63.8462	62.3077	60.7692	63.0769	63.0769	62.3077	63.0769	63.0769	61.5385	61.5385	63.3588	62.3077	62.3077	62.3077	62.3077	62.3077	63.8462	60.7692	60.7692	68.7023	70.8955	71.6418	71.6418	68.6567	69.403	67.9104	69.1729	69.1729	68.421	68.421	66.9173	65.9091	68.421	67.6692	63.8462
oligo_015	Prevotellaceae_GCACATCTTTGCTGTCGTATA	63.0769	64.8855	59.2308	60.7692	61.8321	62.3077	60.7692	60.7692	60.7692	60.7692	63.8462	63.0769	63.0769	63.0769	61.5385	60	62.3077	62.3077	61.5385	62.3077	62.3077	60.7692	60.7692	62.5954	61.5385	61.5385	61.5385	61.5385	61.5385	63.0769	61.5385	60	67.9389	70.8955	71.6418	71.6418	69.403	70.1492	68.6567	68.421	68.421	67.6692	67.6692	66.1654	65.1515	67.6692	66.9173	63.0769
oligo_025	Prevotellaceae_GCACATCTTTGCTGTCGCATA	63.0769	64.8855	59.2308	60.7692	61.8321	62.3077	60.7692	60.7692	60.7692	60.7692	63.8462	63.0769	63.0769	63.0769	61.5385	60	62.3077	62.3077	61.5385	62.3077	62.3077	60.7692	60.7692	62.5954	61.5385	61.5385	61.5385	61.5385	61.5385	63.0769	61.5385	60	67.1756	69.9248	70.6767	70.6767	68.421	69.1729	67.6692	67.4242	67.4242	66.6667	66.6667	65.1515	64.1221	66.6667	65.9091	63.0769
oligo_196	Prevotellaceae_GCTTAATGAGATACTAATCTA	66.4122	66.4122	68.1818	67.1756	67.4242	67.9389	67.9389	67.9389	67.1756	67.1756	66.4122	65.6488	67.1756	67.9389	67.9389	66.4122	68.7023	68.7023	67.9389	67.9389	67.1756	67.1756	67.1756	67.1756	67.9389	68.7023	67.1756	67.9389	67.9389	67.1756	67.1756	67.1756	64.8855	68.421	69.1729	69.1729	66.1654	66.9173	65.4135	65.9091	65.1515	65.9091	64.3939	65.9091	66.6667	67.4242	66.6667	67.1756
oligo_315	Prevotellaceae_GCTTAACTAGATACTAATCTA	65.3846	65.3846	68.1818	67.1756	67.4242	67.9389	67.1756	67.1756	67.1756	67.1756	66.1539	65.3846	67.1756	67.9389	67.9389	66.4122	68.7023	68.7023	67.9389	67.9389	66.9231	67.1756	67.1756	67.1756	67.9389	68.7023	67.1756	67.9389	67.9389	67.1756	67.1756	66.4122	64.6154	68.1818	68.9394	68.9394	65.9091	66.6667	65.1515	65.6488	64.8855	65.9091	64.1221	65.9091	66.6667	67.4242	66.6667	66.9231
oligo_096	Prevotellaceae_GCACAACTGGACACTAATCTA	65.3846	66.1539	67.9389	66.9231	67.1756	68.4615	66.9231	66.9231	66.9231	66.9231	66.1539	65.3846	66.9231	67.6923	67.6923	66.1539	68.4615	68.4615	67.6923	67.6923	66.9231	66.9231	66.9231	66.9231	67.6923	68.4615	66.9231	67.6923	67.6923	66.1539	67.6923	66.1539	66.1539	69.697	70.4545	70.4545	68.1818	68.9394	67.4242	67.1756	66.4122	67.1756	65.6488	65.6488	66.4122	67.1756	66.4122	68.4615
oligo_209	Prevotellaceae_GCACAATGAGACACTAATCTA	66.4122	67.1756	68.1818	67.1756	67.4242	68.7023	67.9389	67.9389	67.1756	67.1756	66.4122	65.6488	67.1756	67.9389	67.9389	66.4122	68.7023	68.7023	67.9389	67.9389	67.1756	67.1756	67.1756	67.1756	67.9389	68.7023	67.1756	67.9389	67.9389	67.1756	67.9389	67.1756	66.4122	69.9248	70.6767	70.6767	68.421	69.1729	67.6692	67.4242	66.6667	67.4242	65.9091	65.9091	66.6667	67.4242	66.6667	68.7023
oligo_244	Prevotellaceae_GCACAATGAGATACTAGTCTA	66.4122	67.1756	68.1818	67.1756	67.4242	68.7023	67.9389	67.9389	67.1756	67.1756	66.4122	65.6488	67.1756	67.9389	67.9389	66.4122	68.7023	68.7023	67.9389	67.9389	67.1756	67.1756	67.1756	67.1756	67.9389	68.7023	67.1756	67.9389	67.9389	67.1756	67.9389	67.1756	64.8855	69.9248	70.6767	70.6767	68.421	69.1729	67.6692	67.4242	66.6667	67.4242	65.9091	67.4242	68.1818	68.9394	68.1818	67.1756
oligo_159	Prevotellaceae_GCACAATGAGATACTAAGCTA	67.9389	68.7023	69.697	68.7023	68.9394	70.229	69.4656	69.4656	68.7023	68.7023	67.9389	67.1756	68.7023	69.4656	69.4656	67.9389	70.229	70.229	69.4656	69.4656	68.7023	68.7023	68.7023	68.7023	69.4656	70.229	68.7023	69.4656	69.4656	68.7023	69.4656	68.7023	65.9091	69.9248	70.6767	70.6767	68.421	69.1729	67.6692	67.4242	66.6667	67.4242	65.9091	67.4242	68.1818	68.9394	68.1818	68.7023
oligo_170	Prevotellaceae_GCACAATGAGATACTAACCTA	67.1756	67.9389	68.9394	67.9389	68.1818	69.4656	68.7023	68.7023	67.9389	67.9389	67.1756	66.4122	67.9389	68.7023	68.7023	67.1756	69.4656	69.4656	68.7023	68.7023	67.9389	67.9389	67.9389	67.9389	68.7023	69.4656	67.9389	68.7023	68.7023	67.9389	68.7023	67.9389	64.8855	69.1729	69.9248	69.9248	67.6692	68.421	66.9173	66.6667	65.9091	66.6667	65.1515	66.6667	67.4242	68.1818	67.4242	67.9389
oligo_089	Prevotellaceae_GCACAACGAGATACTAATCTA	67.1756	67.9389	68.9394	67.9389	68.1818	69.4656	68.7023	67.9389	67.9389	67.9389	67.1756	66.4122	67.9389	68.7023	68.7023	67.1756	69.4656	69.4656	68.7023	68.7023	67.9389	67.9389	67.9389	67.9389	68.7023	69.4656	67.9389	68.7023	68.7023	67.9389	68.7023	67.1756	65.6488	69.1729	69.9248	69.9248	67.6692	68.421	66.9173	66.6667	65.9091	66.6667	65.1515	66.6667	67.4242	68.1818	67.4242	67.9389
oligo_266	Prevotellaceae_GCACAATGAGATACCAATCTA	67.1756	67.9389	68.9394	67.9389	68.1818	69.4656	68.7023	68.7023	67.9389	67.9389	67.1756	66.4122	67.9389	68.7023	68.7023	67.1756	69.4656	69.4656	68.7023	68.7023	67.9389	67.9389	67.9389	67.9389	68.7023	69.4656	67.9389	68.7023	68.7023	67.9389	68.7023	67.9389	65.6488	69.1729	69.9248	69.9248	67.6692	68.421	66.9173	66.6667	65.9091	66.6667	65.1515	66.6667	67.4242	68.1818	67.4242	67.9389
oligo_005	Prevotellaceae_GCACAATGAGATACTAATCTA	67.1756	67.9389	68.9394	67.9389	68.1818	69.4656	68.7023	68.7023	67.9389	67.9389	67.1756	66.4122	67.9389	68.7023	68.7023	67.1756	69.4656	69.4656	68.7023	68.7023	67.9389	67.9389	67.9389	67.9389	68.7023	69.4656	67.9389	68.7023	68.7023	67.9389	68.7023	67.9389	65.6488	69.1729	69.9248	69.9248	67.6692	68.421	66.9173	66.6667	65.9091	66.6667	65.1515	66.6667	67.4242	68.1818	67.4242	67.9389
oligo_200	Prevotellaceae_GCACAATGAGATACTAATTTA	67.9389	68.7023	68.9394	67.9389	68.1818	69.4656	68.7023	68.7023	67.9389	67.9389	67.1756	66.4122	67.9389	68.7023	68.7023	67.1756	69.4656	69.4656	68.7023	68.7023	67.9389	67.9389	67.9389	67.9389	68.7023	69.4656	67.9389	68.7023	68.7023	67.9389	68.7023	67.9389	66.4122	69.1729	69.9248	69.9248	67.6692	68.421	66.9173	66.6667	65.9091	66.6667	65.1515	66.6667	67.4242	68.1818	67.4242	67.9389
oligo_224	Prevotellaceae_GCACAATGGGATACTAATCTA	66.1539	66.9231	68.9394	67.9389	68.1818	69.4656	68.7023	68.7023	67.9389	67.9389	67.1756	66.4122	67.9389	68.7023	68.7023	67.1756	69.4656	69.4656	68.7023	68.7023	67.9389	67.9389	67.9389	67.9389	68.7023	69.4656	67.9389	68.7023	68.7023	67.9389	68.7023	67.9389	65.6488	69.1729	69.9248	69.9248	67.6692	68.421	66.9173	66.6667	65.9091	66.6667	65.1515	66.6667	67.4242	68.1818	67.4242	67.9389
oligo_181	Prevotellaceae_GCACAGTGAGATACTAATCTA	67.1756	67.9389	68.9394	67.9389	68.1818	69.4656	68.7023	68.7023	67.9389	67.9389	67.1756	66.4122	67.9389	68.7023	68.7023	67.1756	69.4656	69.4656	68.7023	68.7023	67.9389	67.9389	67.9389	67.9389	68.7023	69.4656	67.9389	68.7023	68.7023	67.9389	68.7023	67.9389	64.8855	68.421	69.1729	69.1729	66.9173	67.6692	66.1654	65.9091	65.9091	66.6667	65.1515	66.6667	67.4242	68.1818	67.4242	67.1756
oligo_307	Prevotellaceae_GCACAATGAGATACTAATCCA	67.1756	67.9389	68.9394	67.9389	68.1818	69.4656	68.7023	68.7023	67.9389	67.9389	67.1756	66.4122	67.9389	68.7023	68.7023	67.1756	69.4656	69.4656	68.7023	68.7023	67.9389	67.9389	67.9389	67.9389	68.7023	69.4656	67.9389	68.7023	68.7023	67.9389	68.7023	67.9389	65.6488	69.1729	69.9248	69.9248	67.6692	68.421	66.9173	66.6667	65.9091	66.6667	65.1515	66.6667	67.4242	68.1818	67.4242	67.9389
oligo_227	Prevotellaceae_GCACAATGAGATGCTAATCTA	67.9389	68.7023	68.7023	68.7023	68.9394	70.229	69.4656	69.4656	68.7023	68.7023	67.9389	67.1756	68.7023	69.4656	69.4656	67.9389	70.229	70.229	69.4656	69.4656	68.7023	68.7023	68.7023	68.7023	69.4656	70.229	68.7023	69.4656	69.4656	68.7023	69.4656	68.7023	66.4122	69.9248	70.6767	70.6767	68.421	69.1729	67.6692	67.4242	66.6667	67.4242	65.9091	67.4242	68.1818	68.9394	68.1818	68.7023
oligo_043	Prevotellaceae_GCGCAATGAGATACTAATCTA	67.9389	67.1756	69.697	68.7023	68.9394	68.7023	69.4656	69.4656	68.7023	68.7023	67.9389	67.1756	68.7023	69.4656	69.4656	67.9389	70.229	70.229	69.4656	69.4656	68.7023	68.7023	68.7023	68.7023	69.4656	70.229	68.7023	69.4656	69.4656	68.7023	67.9389	68.7023	66.4122	69.1729	69.9248	69.9248	66.9173	67.6692	66.1654	67.4242	66.6667	67.4242	65.9091	67.4242	68.1818	68.9394	68.1818	68.7023
oligo_072	Prevotellaceae_GCGCAACGAGATACTAATCTA	67.9389	67.1756	69.697	68.7023	68.9394	68.7023	69.4656	68.7023	68.7023	68.7023	67.9389	67.1756	68.7023	69.4656	69.4656	67.9389	70.229	70.229	69.4656	69.4656	68.7023	68.7023	68.7023	68.7023	69.4656	70.229	68.7023	69.4656	69.4656	68.7023	67.9389	67.9389	66.4122	69.1729	69.9248	69.9248	66.9173	67.6692	66.1654	67.4242	66.6667	67.4242	65.9091	67.4242	68.1818	68.9394	68.1818	68.7023
oligo_188	Prevotellaceae_GCACAATGAGATACTAATCTG	67.1756	67.9389	68.9394	67.9389	67.4242	69.4656	68.7023	68.7023	67.9389	67.9389	67.1756	66.4122	67.9389	68.7023	68.7023	67.1756	69.4656	69.4656	68.7023	68.7023	67.9389	67.9389	67.9389	67.9389	68.7023	69.4656	67.9389	68.7023	68.7023	67.9389	68.7023	67.9389	64.8855	67.6692	68.421	68.421	66.1654	66.9173	65.4135	65.1515	64.3939	65.1515	63.6364	65.1515	65.9091	66.6667	65.9091	67.9389
oligo_212	Prevotellaceae_GCACAATGAGATACTAATCTC	67.1756	67.9389	68.9394	67.9389	67.4242	69.4656	68.7023	68.7023	67.9389	67.9389	67.1756	66.4122	67.9389	68.7023	68.7023	67.1756	69.4656	69.4656	68.7023	68.7023	67.9389	67.9389	67.9389	67.9389	68.7023	69.4656	67.9389	68.7023	68.7023	67.9389	68.7023	67.9389	64.1221	68.421	69.1729	69.1729	66.9173	67.6692	66.1654	65.9091	65.1515	65.9091	64.3939	65.9091	66.6667	67.4242	66.6667	67.9389
oligo_034	Prevotellaceae_GCACAACGAGATACTCATCTA	66.4122	67.1756	68.1818	67.1756	67.4242	68.7023	67.9389	67.1756	67.1756	67.1756	66.4122	65.6488	67.1756	67.9389	67.9389	66.4122	68.7023	68.7023	67.9389	67.9389	67.1756	67.1756	67.1756	67.1756	67.9389	68.7023	67.1756	67.9389	67.9389	67.1756	67.9389	66.4122	64.8855	68.421	69.1729	69.1729	66.9173	67.6692	66.1654	65.9091	65.1515	65.9091	64.3939	65.9091	66.6667	67.4242	66.6667	67.1756
oligo_042	Prevotellaceae_GCACAATGAGATACTCATCTA	66.4122	67.1756	68.1818	67.1756	67.4242	68.7023	67.9389	67.9389	67.1756	67.1756	66.4122	65.6488	67.1756	67.9389	67.9389	66.4122	68.7023	68.7023	67.9389	67.9389	67.1756	67.1756	67.1756	67.1756	67.9389	68.7023	67.1756	67.9389	67.9389	67.1756	67.9389	67.1756	64.8855	68.421	69.1729	69.1729	66.9173	67.6692	66.1654	65.9091	65.1515	65.9091	64.3939	65.9091	66.6667	67.4242	66.6667	67.1756
oligo_270	Prevotellaceae_GCACAATGAGGTACTAATCTA	67.1756	67.9389	68.1818	67.1756	67.4242	68.7023	67.9389	67.9389	67.1756	67.1756	66.1539	65.3846	67.1756	67.9389	67.9389	66.4122	68.7023	68.7023	67.9389	67.9389	66.9231	67.1756	67.1756	67.1756	67.9389	68.7023	67.1756	67.9389	67.9389	66.9231	67.9389	67.1756	64.6154	68.1818	68.9394	68.9394	66.6667	67.4242	65.9091	65.6488	64.8855	65.9091	64.1221	65.9091	66.6667	67.4242	66.6667	66.9231
oligo_302	Prevotellaceae_GCACAATGAGATACTGATCTA	66.4122	67.1756	68.1818	67.1756	67.4242	68.7023	67.9389	67.9389	67.1756	67.1756	66.4122	65.6488	67.1756	67.9389	67.9389	66.4122	68.7023	68.7023	67.9389	67.9389	67.1756	67.1756	67.1756	67.1756	67.9389	68.7023	67.1756	67.9389	67.9389	67.1756	67.9389	67.1756	64.8855	68.421	69.1729	69.1729	66.9173	67.6692	66.1654	65.9091	65.1515	65.9091	64.3939	65.9091	66.6667	67.4242	66.6667	67.1756
oligo_310	Prevotellaceae_GCACGATGAGATACTAATCTA	66.4122	67.1756	68.1818	67.1756	67.4242	68.7023	67.9389	67.9389	67.1756	67.1756	66.4122	65.6488	67.1756	67.9389	67.9389	66.4122	68.7023	68.7023	67.9389	67.9389	67.1756	67.1756	67.1756	67.1756	67.9389	68.7023	67.1756	67.9389	67.9389	67.1756	67.9389	67.1756	64.8855	69.9248	70.6767	69.1729	68.421	69.1729	67.6692	67.4242	65.1515	65.9091	64.3939	65.9091	66.6667	67.4242	66.6667	67.1756
oligo_121	Prevotellaceae_GCACAATGATATACTCATCTA	67.1756	67.9389	67.4242	66.4122	66.6667	67.9389	67.1756	67.1756	66.4122	66.4122	67.1756	66.4122	66.4122	67.1756	67.1756	65.6488	67.9389	67.9389	67.1756	67.1756	67.9389	66.4122	66.4122	66.4122	67.1756	67.9389	66.4122	67.1756	67.1756	67.9389	67.1756	66.4122	65.6488	69.1729	69.9248	69.9248	67.6692	68.421	66.9173	66.6667	65.9091	65.1515	65.1515	65.1515	65.9091	66.6667	65.9091	67.9389
oligo_022	Prevotellaceae_GCGCAACGAGATACTCATCTA	67.1756	66.4122	68.9394	67.9389	68.1818	67.9389	68.7023	67.9389	67.9389	67.9389	67.1756	66.4122	67.9389	68.7023	68.7023	67.1756	69.4656	69.4656	68.7023	68.7023	67.9389	67.9389	67.9389	67.9389	68.7023	69.4656	67.9389	68.7023	68.7023	67.9389	67.1756	67.1756	65.6488	68.421	69.1729	69.1729	66.1654	66.9173	65.4135	66.6667	65.9091	66.6667	65.1515	66.6667	67.4242	68.1818	67.4242	67.9389
oligo_035	Prevotellaceae_GCGCAATGAGATACTCATCTA	67.1756	66.4122	68.9394	67.9389	68.1818	67.9389	68.7023	68.7023	67.9389	67.9389	67.1756	66.4122	67.9389	68.7023	68.7023	67.1756	69.4656	69.4656	68.7023	68.7023	67.9389	67.9389	67.9389	67.9389	68.7023	69.4656	67.9389	68.7023	68.7023	67.9389	67.1756	67.9389	65.6488	68.421	69.1729	69.1729	66.1654	66.9173	65.4135	66.6667	65.9091	66.6667	65.1515	66.6667	67.4242	68.1818	67.4242	67.9389
oligo_296	Prevotellaceae_TAACAATGAGATACTAATCTA	65.6488	66.4122	67.4242	66.4122	66.6667	67.9389	67.1756	67.1756	66.4122	66.4122	65.6488	66.4122	66.4122	67.1756	68.7023	68.7023	67.9389	67.9389	67.1756	67.1756	66.4122	67.9389	67.9389	66.4122	67.1756	67.9389	66.4122	67.1756	67.1756	66.4122	68.7023	67.9389	65.6488	69.697	70.4545	70.4545	68.9394	69.697	68.1818	68.1818	64.3939	65.1515	63.6364	65.1515	65.9091	66.6667	65.9091	67.9389
oligo_131	Prevotellaceae_TCGCGATGAGATACTAATCTA	66.4122	65.6488	68.1818	67.1756	67.4242	67.1756	67.9389	67.9389	67.1756	67.1756	66.4122	67.1756	67.1756	67.9389	69.4656	69.4656	68.7023	68.7023	67.9389	67.9389	67.1756	68.7023	68.7023	67.1756	67.9389	68.7023	67.1756	67.9389	67.9389	67.1756	67.9389	68.7023	66.4122	72.7273	73.4848	71.9697	69.697	70.4545	68.9394	70.4545	65.1515	65.9091	64.3939	65.9091	66.6667	67.4242	66.6667	68.7023
oligo_199	Prevotellaceae_TCGCAATGAGATACTAATCTA	67.1756	66.4122	68.9394	67.9389	68.1818	67.9389	68.7023	68.7023	67.9389	67.9389	67.1756	67.9389	67.9389	68.7023	70.229	70.229	69.4656	69.4656	68.7023	68.7023	67.9389	69.4656	69.4656	67.9389	68.7023	69.4656	67.9389	68.7023	68.7023	67.9389	68.7023	69.4656	67.1756	71.9697	72.7273	72.7273	68.9394	69.697	68.1818	69.697	65.9091	66.6667	65.1515	66.6667	67.4242	68.1818	67.4242	69.4656
oligo_078	Prevotellaceae_GCACAATGAGATACTAGTATA	67.1756	67.9389	68.9394	67.9389	67.4242	69.4656	68.7023	68.7023	67.9389	67.9389	67.9389	67.1756	68.7023	68.7023	68.7023	67.1756	69.4656	69.4656	68.7023	69.4656	67.9389	67.9389	67.9389	67.9389	68.7023	67.9389	68.7023	68.7023	68.7023	67.9389	68.7023	67.9389	65.6488	72.1804	72.9323	72.9323	70.6767	71.4286	69.9248	69.697	68.9394	69.697	68.1818	69.697	70.4545	71.2121	70.4545	67.9389
oligo_101	Prevotellaceae_AGGCAATGAGATACTAATCTA	69.4656	68.7023	71.2121	70.229	70.4545	70.229	70.9924	70.9924	70.229	70.229	69.4656	68.7023	70.229	70.9924	70.9924	69.4656	71.7557	71.7557	70.9924	70.9924	70.229	70.229	70.229	70.229	70.9924	71.7557	70.229	70.9924	70.9924	70.229	69.4656	70.229	67.9389	68.9394	69.697	69.697	68.1818	68.9394	67.4242	68.9394	68.1818	68.9394	67.4242	68.9394	69.697	70.4545	69.697	70.229
oligo_260	Prevotellaceae_GCGCAACGGGATGCTCATCTG	66.1539	65.3846	68.7023	68.7023	68.1818	68.7023	69.4656	68.7023	68.7023	68.7023	67.1756	66.4122	67.9389	68.7023	69.4656	67.9389	70.229	70.229	69.4656	69.4656	68.7023	68.7023	68.7023	68.7023	69.4656	68.7023	68.7023	69.4656	69.4656	67.9389	67.9389	67.9389	64.1221	66.9173	67.6692	67.6692	64.6616	65.4135	63.9098	65.1515	64.3939	65.1515	63.6364	65.1515	65.9091	66.6667	65.9091	68.7023
oligo_055	Prevotellaceae_GCTTAACTAGATGCTCATATG	63.8462	63.8462	64.8855	64.8855	64.3939	65.6488	64.8855	64.8855	64.8855	64.8855	65.3846	64.6154	66.4122	66.4122	65.6488	64.1221	66.4122	66.4122	65.6488	66.4122	64.6154	64.8855	64.8855	64.8855	65.6488	66.4122	65.6488	65.6488	65.6488	65.6488	64.8855	64.1221	63.0769	66.6667	67.4242	67.4242	64.3939	65.1515	63.6364	64.1221	63.3588	64.3939	62.5954	64.3939	65.1515	65.9091	65.1515	64.6154
oligo_223	Prevotellaceae_GCTTAATTAGATGCTCATATG	63.8462	63.8462	64.8855	64.8855	64.3939	65.6488	64.8855	64.8855	64.8855	64.8855	65.3846	64.6154	66.4122	66.4122	65.6488	64.1221	66.4122	66.4122	65.6488	66.4122	64.6154	64.8855	64.8855	64.8855	65.6488	66.4122	65.6488	65.6488	65.6488	65.6488	64.8855	64.1221	63.0769	66.6667	67.4242	67.4242	64.3939	65.1515	63.6364	64.1221	63.3588	64.3939	62.5954	64.3939	65.1515	65.9091	65.1515	64.6154
oligo_234	Prevotellaceae_GCACAACTAGATGCTCATATG	64.6154	65.3846	65.6488	65.6488	65.1515	67.1756	65.6488	65.6488	65.6488	65.6488	66.1539	65.3846	67.1756	67.1756	66.4122	64.8855	67.1756	67.1756	66.4122	67.1756	65.3846	65.6488	65.6488	65.6488	66.4122	67.1756	66.4122	66.4122	66.4122	66.4122	66.4122	64.8855	63.8462	67.4242	68.1818	68.1818	65.9091	66.6667	65.1515	64.8855	64.1221	65.1515	63.3588	65.1515	65.9091	66.6667	65.9091	65.3846
oligo_285	Prevotellaceae_GCACAATGAGATGCTCATATG	65.6488	66.4122	65.6488	65.6488	65.1515	67.1756	66.4122	66.4122	65.6488	65.6488	66.4122	65.6488	67.1756	67.1756	66.4122	64.8855	67.1756	67.1756	66.4122	67.1756	65.6488	65.6488	65.6488	65.6488	66.4122	67.1756	66.4122	66.4122	66.4122	66.4122	66.4122	65.6488	64.1221	67.6692	68.421	68.421	66.1654	66.9173	65.4135	65.1515	64.3939	65.1515	63.6364	65.1515	65.9091	66.6667	65.9091	65.6488
oligo_186	Prevotellaceae_GCGCAACTGGACGTTAGTAAG	64.6154	63.8462	65.3846	65.3846	65.6488	65.3846	65.3846	65.3846	65.3846	65.3846	65.3846	64.6154	66.1539	66.1539	66.1539	64.6154	66.9231	66.9231	66.1539	66.9231	65.3846	65.3846	65.3846	66.9231	66.1539	65.3846	66.1539	66.1539	66.1539	64.6154	64.6154	64.6154	69.2308	73.4848	74.2424	74.2424	71.2121	71.9697	70.4545	71.7557	70.9924	71.7557	70.229	70.229	69.4656	71.7557	70.9924	66.9231
oligo_279	Prevotellaceae_GCTCAACTGGACGTTAGTAAG	63.8462	63.8462	64.6154	64.6154	64.8855	65.3846	64.6154	64.6154	64.6154	64.6154	64.6154	63.8462	65.3846	65.3846	65.3846	63.8462	66.1539	66.1539	65.3846	66.1539	64.6154	64.6154	64.6154	66.1539	65.3846	64.6154	65.3846	65.3846	65.3846	63.8462	64.6154	63.8462	68.4615	73.4848	74.2424	74.2424	71.2121	71.9697	70.4545	70.9924	70.229	70.9924	69.4656	69.4656	68.7023	70.9924	70.229	66.1539
oligo_201	Prevotellaceae_GCGCAACTGGACGTTAGTATG	63.8462	63.0769	64.6154	64.6154	64.8855	64.6154	64.6154	64.6154	64.6154	64.6154	64.6154	63.8462	65.3846	65.3846	65.3846	63.8462	66.1539	66.1539	65.3846	66.1539	64.6154	64.6154	64.6154	66.1539	65.3846	64.6154	65.3846	65.3846	65.3846	63.8462	63.8462	63.8462	68.4615	72.7273	73.4848	73.4848	70.4545	71.2121	69.697	70.9924	70.229	70.9924	69.4656	69.4656	68.7023	70.9924	70.229	66.1539
oligo_282	Prevotellaceae_GCTCAACTGGACGTTAGTATG	63.0769	63.0769	63.8462	63.8462	64.1221	64.6154	63.8462	63.8462	63.8462	63.8462	63.8462	63.0769	64.6154	64.6154	64.6154	63.0769	65.3846	65.3846	64.6154	65.3846	63.8462	63.8462	63.8462	65.3846	64.6154	63.8462	64.6154	64.6154	64.6154	63.0769	63.8462	63.0769	67.6923	72.7273	73.4848	73.4848	70.4545	71.2121	69.697	70.229	69.4656	70.229	68.7023	68.7023	67.9389	70.229	69.4656	65.3846
oligo_230	Prevotellaceae_GCACAACTGGACACTAGTATG	63.8462	64.6154	66.4122	65.3846	65.6488	66.9231	65.3846	65.3846	65.3846	65.3846	65.3846	64.6154	66.1539	66.1539	66.1539	64.6154	66.9231	66.9231	66.1539	66.9231	65.3846	65.3846	65.3846	65.3846	66.1539	65.3846	66.1539	66.1539	66.1539	64.6154	66.1539	64.6154	65.3846	71.2121	71.9697	71.9697	69.697	70.4545	68.9394	68.7023	67.9389	68.7023	67.1756	67.1756	67.9389	68.7023	67.9389	66.9231
oligo_023	Prevotellaceae_GCACAACTGGACACTAGTATA	65.3846	66.1539	67.9389	66.9231	66.4122	68.4615	66.9231	66.9231	66.9231	66.9231	66.9231	66.1539	67.6923	67.6923	67.6923	66.1539	68.4615	68.4615	67.6923	68.4615	66.9231	66.9231	66.9231	66.9231	67.6923	66.9231	67.6923	67.6923	67.6923	66.1539	67.6923	66.1539	66.1539	72.7273	73.4848	73.4848	71.2121	71.9697	70.4545	70.229	69.4656	70.229	68.7023	68.7023	69.4656	70.229	69.4656	68.4615
oligo_204	Prevotellaceae_GCGCAACTGGACACTAGTATA	66.1539	65.3846	68.7023	67.6923	67.1756	67.6923	67.6923	67.6923	67.6923	67.6923	67.6923	66.9231	68.4615	68.4615	68.4615	66.9231	69.2308	69.2308	68.4615	69.2308	67.6923	67.6923	67.6923	67.6923	68.4615	67.6923	68.4615	68.4615	68.4615	66.9231	66.9231	66.9231	66.9231	72.7273	73.4848	73.4848	70.4545	71.2121	69.697	70.9924	70.229	70.9924	69.4656	69.4656	70.229	70.9924	70.229	69.2308
oligo_050	Flavobacteriaceae_CGGCTGT	70.9924	72.7273	68.7023	68.1818	67.6692	69.697	68.9394	69.697	68.1818	68.1818	68.1818	67.4242	68.1818	68.9394	68.9394	67.4242	68.1818	69.697	68.9394	67.9389	68.9394	68.1818	68.1818	69.697	69.9248	68.9394	68.1818	68.9394	68.9394	70.6767	68.9394	68.9394	68.421	67.6692	68.421	68.421	68.421	69.1729	67.6692	68.421	69.1729	69.1729	68.421	69.697	68.9394	69.697	68.9394	66.9173
oligo_273	Flavobacteriaceae_CGGCTGC	70.229	71.9697	68.7023	68.1818	67.6692	69.697	68.9394	69.697	68.1818	68.1818	68.1818	67.4242	68.1818	68.9394	68.9394	67.4242	68.1818	69.697	68.9394	67.9389	68.9394	68.1818	68.1818	69.697	69.9248	68.9394	68.1818	68.9394	68.9394	70.6767	68.9394	68.9394	67.6692	67.6692	68.421	68.421	68.421	69.1729	67.6692	68.421	69.1729	69.1729	68.421	69.697	68.9394	69.697	68.9394	66.9173
oligo_304	Flavobacteriaceae_CAGTTGT	71.7557	75	69.4656	68.9394	68.421	70.4545	69.697	70.4545	68.9394	68.9394	69.697	68.9394	68.9394	69.697	69.697	68.1818	68.9394	70.4545	69.697	68.7023	70.4545	68.9394	68.9394	68.9394	70.6767	69.697	68.9394	69.697	69.697	71.2121	69.697	69.697	67.6692	67.6692	68.421	68.421	68.421	69.1729	67.6692	68.421	69.1729	68.421	68.421	68.9394	69.697	68.9394	68.1818	68.421
oligo_308	Flavobacteriaceae_CGGTTGT	70.9924	74.2424	69.4656	68.9394	68.421	70.4545	69.697	70.4545	68.9394	68.9394	69.697	68.9394	68.9394	69.697	69.697	68.1818	68.9394	70.4545	69.697	68.7023	70.4545	68.9394	68.9394	68.9394	70.6767	69.697	68.9394	69.697	69.697	71.2121	69.697	69.697	67.6692	67.6692	68.421	68.421	68.421	69.1729	67.6692	68.421	69.1729	68.421	68.421	68.9394	69.697	68.9394	68.1818	68.421
oligo_102	Flavobacteriaceae_CGAAGCT	70.9924	70.9924	70.229	69.697	68.421	68.9394	70.6767	68.9394	68.9394	68.9394	70.6767	69.9248	69.697	69.697	68.9394	68.1818	70.4545	69.697	70.4545	68.7023	70.6767	68.9394	68.9394	70.4545	70.4545	69.697	69.697	69.697	69.697	71.4286	68.1818	68.1818	71.4286	68.6567	69.403	69.403	69.403	68.6567	68.6567	70.1492	71.6418	70.6767	70.8955	70.4545	69.697	70.4545	71.2121	68.6567
oligo_113	Flavobacteriaceae_CGGAGCT	70	70	69.2308	67.6923	66.4122	66.9231	67.6923	66.9231	66.9231	66.9231	67.6923	66.9231	67.6923	67.6923	66.9231	66.1539	68.4615	67.6923	68.4615	67.6923	67.6923	66.9231	66.9231	68.4615	68.4615	67.6923	67.6923	67.6923	67.6923	68.9394	66.1539	66.1539	68.7023	66.6667	67.4242	67.4242	67.4242	66.6667	66.6667	68.1818	69.697	69.697	68.9394	69.4656	68.7023	69.4656	70.229	65.6488
oligo_097	Flavobacteriaceae_TGAGGAT	74.8092	74.8092	73.2824	72.7273	72.1804	73.4848	75.188	73.4848	73.4848	73.4848	74.4361	73.6842	73.4848	74.2424	73.4848	72.7273	73.4848	74.2424	73.4848	73.2824	75.188	73.4848	73.4848	73.4848	75	74.2424	73.4848	74.2424	74.2424	75.188	72.7273	72.7273	67.6692	65.6716	66.4179	66.4179	66.4179	65.6716	65.6716	67.1642	70.1492	69.1729	69.403	71.2121	71.9697	69.697	70.4545	70.8955
oligo_172	Flavobacteriaceae_TGAGTAT	75.5725	74.8092	72.5191	71.9697	72.9323	72.7273	74.4361	72.7273	72.7273	72.7273	73.6842	72.9323	72.7273	73.4848	72.7273	71.9697	72.7273	73.4848	72.7273	72.5191	74.4361	72.7273	72.7273	72.7273	73.4848	73.4848	72.7273	73.4848	73.4848	75.9399	71.9697	71.9697	69.1729	67.1642	67.9104	67.9104	67.9104	67.1642	67.1642	68.6567	71.6418	70.6767	70.8955	71.2121	71.9697	71.2121	70.4545	71.6418
oligo_070	Flavobacteriaceae_CGATTAT	70.7692	73.0769	71.2121	69.697	69.1729	71.2121	69.4656	69.697	69.697	69.697	70.4545	69.697	69.697	70.4545	70.4545	68.9394	71.2121	71.2121	70.4545	69.4656	71.2121	69.697	69.697	71.2121	70.4545	70.4545	69.697	70.4545	70.4545	70.9924	70.4545	68.9394	68.9394	69.1729	69.9248	69.9248	70.6767	70.6767	69.9248	70.6767	71.4286	70.6767	70.6767	69.697	68.9394	71.2121	70.4545	70.6767
oligo_057	Ruminococcaceae_GGA	70.9924	70.9924	68.7023	68.7023	68.1818	68.7023	69.4656	68.7023	68.7023	68.7023	70.229	70.9924	69.4656	69.4656	70.9924	70.229	68.7023	70.229	69.4656	69.4656	70.229	70.229	69.4656	70.229	70.229	70.229	69.4656	69.4656	69.4656	70.9924	69.4656	69.4656	74.0458	71.2121	70.4545	71.9697	70.4545	71.2121	69.697	71.9697	68.1818	68.1818	68.9394	69.697	68.9394	69.697	68.9394	70.229
oligo_021	Prevotellaceae_GCACAAGATTATTGCTAACGC	67.1756	69.4656	64.6616	66.1654	65.4135	67.6692	65.9091	66.1654	66.1654	66.1654	67.6692	66.9173	66.9173	66.9173	66.9173	65.4135	67.6692	67.6692	66.9173	65.9091	67.6692	66.1654	66.1654	67.1642	66.9173	66.9173	66.9173	66.9173	66.9173	66.6667	66.9173	65.4135	69.403	72.0588	72.7941	72.7941	70.5882	71.3235	69.8529	69.6296	68.8889	68.1482	68.1482	68.6567	68.421	68.6567	69.403	67.1642
oligo_111	Prevotellaceae_AGGCAAGATTGTTGATAGCGC	68.7023	69.9248	64.1221	65.6488	64.8855	65.6488	66.4122	65.6488	65.6488	65.6488	67.9389	67.1756	67.1756	67.1756	66.4122	64.8855	67.1756	67.1756	66.4122	66.4122	67.1756	65.6488	65.6488	65.6488	67.4242	67.4242	66.4122	66.4122	66.4122	67.1756	64.8855	64.8855	68.1818	69.403	70.1492	70.1492	68.6567	69.403	67.9104	69.403	68.6567	67.9104	67.9104	68.421	69.1729	68.421	69.1729	66.6667
oligo_074	Prevotellaceae_GCACAAGATTGTTGGTAGCGC	67.1756	69.9248	62.5954	64.1221	63.3588	65.6488	64.8855	64.1221	64.1221	64.1221	66.4122	65.6488	65.6488	65.6488	64.8855	63.3588	65.6488	65.6488	64.8855	64.8855	65.6488	64.1221	64.1221	64.1221	65.9091	65.9091	64.8855	64.8855	64.8855	65.6488	64.8855	63.3588	66.6667	70.3704	71.1111	71.1111	68.8889	69.6296	68.1482	67.9104	67.1642	66.4179	66.4179	66.9173	67.6692	66.9173	67.6692	65.1515
oligo_013	Prevotellaceae_GCACAAGATTGTTGATAGCGC	66.4122	69.1729	61.8321	63.3588	62.5954	64.8855	64.1221	63.3588	63.3588	63.3588	65.6488	64.8855	64.8855	64.8855	64.1221	62.5954	64.8855	64.8855	64.1221	64.1221	64.8855	63.3588	63.3588	63.3588	65.1515	65.1515	64.1221	64.1221	64.1221	64.8855	64.1221	62.5954	65.9091	69.6296	70.3704	70.3704	68.1482	68.8889	67.4074	67.1642	66.4179	65.6716	65.6716	66.1654	66.9173	66.1654	66.9173	64.3939
oligo_253	Prevotellaceae_GCGCAAGATTGTTGATAGCGC	67.1756	68.421	62.5954	64.1221	63.3588	64.1221	64.8855	64.1221	64.1221	64.1221	66.4122	65.6488	65.6488	65.6488	64.8855	63.3588	65.6488	65.6488	64.8855	64.8855	65.6488	64.1221	64.1221	64.1221	65.9091	65.9091	64.8855	64.8855	64.8855	65.6488	63.3588	63.3588	66.6667	69.6296	70.3704	70.3704	67.4074	68.1482	66.6667	67.9104	67.1642	66.4179	66.4179	66.9173	67.6692	66.9173	67.6692	65.1515
oligo_281	Prevotellaceae_GCACAAGACGATCGAAATTTG	70.229	70.229	67.4242	67.9389	67.4242	69.4656	69.4656	67.9389	67.9389	67.9389	67.6923	66.9231	68.7023	68.7023	68.7023	67.1756	69.4656	69.4656	68.7023	68.7023	67.6923	67.9389	67.9389	67.9389	69.697	69.697	68.7023	68.7023	68.7023	68.9394	68.7023	67.1756	69.1729	70.8955	71.6418	71.6418	69.403	70.1492	68.6567	68.421	67.6692	68.6567	66.9173	68.1818	68.9394	69.1729	68.9394	68.1818
oligo_256	Prevotellaceae_GCGCAAGGAGTTGGGAATCGC	68.9394	68.1818	67.4242	68.421	67.6692	68.421	69.1729	68.421	68.421	68.421	68.1818	67.4242	69.1729	69.1729	69.1729	67.6692	69.9248	69.9248	69.1729	69.1729	68.1818	68.421	68.421	69.1729	69.1729	69.9248	69.1729	69.1729	69.1729	68.9394	67.6692	67.6692	70.1492	69.8529	70.5882	70.5882	69.1176	68.3824	68.3824	69.6296	68.8889	69.6296	68.1482	68.6567	68.6567	70.1492	69.403	69.403
oligo_257	Prevotellaceae_GCGCAAGGAGTTGAGAATCGC	68.1818	67.4242	68.1818	67.6692	66.9173	67.6692	68.421	67.6692	67.6692	67.6692	67.4242	66.6667	68.421	68.421	68.421	66.9173	69.1729	69.1729	68.421	68.421	67.4242	67.6692	67.6692	68.421	68.421	69.1729	68.421	68.421	68.421	68.1818	66.9173	66.9173	69.403	69.1176	69.8529	69.8529	68.3824	67.6471	67.6471	68.8889	68.1482	68.8889	67.4074	67.9104	67.9104	69.403	68.6567	68.6567
oligo_198	Porphyromonadaceae_ACAG	66.4122	67.4242	67.9389	67.4242	66.9173	67.4242	68.9394	68.9394	67.4242	67.4242	68.6567	67.9104	68.421	68.421	68.1818	66.6667	68.9394	68.9394	68.1818	67.4242	68.421	67.4242	67.4242	67.4242	68.1818	68.9394	68.1818	68.1818	68.1818	69.1729	66.6667	68.1818	68.6567	67.4074	68.1482	68.1482	67.4074	66.6667	66.6667	68.1482	68.1482	67.9104	67.4074	68.6567	69.403	68.421	69.403	66.9173
oligo_126	Porphyromonadaceae_AACA	70.7692	69.4656	67.1756	67.1756	66.6667	67.1756	67.9389	68.7023	67.1756	67.1756	66.9231	66.1539	66.9231	66.9231	67.9389	66.4122	68.7023	68.7023	67.9389	66.9231	67.9389	67.1756	67.1756	67.1756	68.9394	67.9389	67.9389	67.9389	67.9389	68.1818	66.4122	67.9389	67.9389	65.9091	66.6667	66.6667	65.1515	65.9091	64.3939	65.9091	65.9091	65.9091	65.1515	66.4122	67.1756	66.4122	67.1756	66.6667
oligo_038	Porphyromonadaceae_ACAC	72.3077	70	70.7692	69.2308	68.7023	69.2308	70.7692	69.2308	69.2308	69.2308	68.4615	67.6923	68.4615	69.2308	70	68.4615	69.2308	70.7692	70	69.2308	70	69.2308	69.2308	69.2308	70	70	69.2308	70	70	70.7692	68.4615	68.4615	67.4242	68.1818	68.9394	68.9394	67.4242	68.1818	66.6667	68.1818	68.1818	68.1818	67.4242	68.7023	69.4656	68.7023	67.9389	68.7023
oligo_152	Porphyromonadaceae_ACGC	73.0769	70.7692	70	70	69.4656	70	71.5385	70	70	70	69.2308	68.4615	69.2308	70	70.7692	69.2308	70	71.5385	70.7692	70	70.7692	70	70	70	70.7692	70.7692	70	70.7692	70.7692	71.5385	69.2308	69.2308	67.9389	68.9394	69.697	69.697	68.1818	68.9394	67.4242	68.9394	68.9394	68.9394	68.1818	69.4656	70.229	69.4656	68.7023	69.4656
oligo_019	Campylobacteraceae_TAAA	73.8461	76.1539	69.4656	70.9924	70.9924	72.5191	70.7692	70.9924	70.9924	70.9924	74.2424	73.4848	73.4848	73.4848	70.9924	70.229	70.9924	71.7557	71.7557	72.7273	72.5191	70.9924	70.9924	72.5191	71.7557	71.7557	71.7557	71.7557	71.7557	73.0769	71.7557	70.229	77.2727	69.403	70.1492	70.1492	71.6418	70.8955	72.3881	71.6418	75.9399	75.188	75.188	75.9399	75.188	75.9399	75.188	70.4545
oligo_255	Campylobacteraceae_AGTA	73.0769	75.3846	68.7023	70.229	70.229	71.7557	70	70.229	70.229	70.229	73.4848	72.7273	72.7273	72.7273	70.229	69.4656	70.229	70.9924	70.9924	71.9697	71.7557	70.229	70.229	71.7557	70.9924	70.9924	70.9924	70.9924	70.9924	72.3077	70.9924	69.4656	75.9399	67.1642	67.9104	67.9104	69.403	68.6567	70.1492	69.403	73.6842	72.9323	72.9323	73.6842	72.9323	73.6842	72.9323	69.697
oligo_191	Campylobacteraceae_AATA	73.0769	75.3846	69.697	70.229	70.229	71.7557	70	70.229	70.229	70.229	73.4848	72.7273	72.7273	72.7273	70.229	69.4656	70.229	70.9924	70.9924	71.9697	71.7557	70.229	70.229	71.7557	70.9924	70.9924	70.9924	70.9924	70.9924	72.3077	70.9924	69.4656	75	67.1642	67.9104	67.9104	69.403	68.6567	70.1492	69.403	73.6842	72.9323	72.9323	73.6842	72.9323	73.6842	72.9323	69.697
oligo_202	Campylobacteraceae_AATG	73.8461	76.1539	70.6767	71.2121	71.2121	72.7273	70.9924	71.2121	71.2121	71.2121	72.7273	71.9697	71.9697	71.9697	71.2121	70.4545	71.2121	71.9697	71.9697	70.9924	72.7273	71.2121	71.2121	72.7273	71.9697	71.9697	71.9697	71.9697	71.9697	73.2824	71.9697	70.4545	75	66.9173	67.6692	67.6692	69.1729	68.421	69.9248	69.1729	73.4848	72.7273	72.7273	73.4848	72.7273	73.4848	72.7273	70.6767
oligo_069	Porphyromonadaceae_ATGT	71.5385	71.7557	68.7023	69.2308	68.7023	69.2308	69.2308	69.2308	69.2308	69.2308	72.3077	71.5385	71.5385	71.5385	70	68.4615	70.7692	70.7692	70	70.7692	70.7692	69.2308	69.2308	70.7692	70	70	70	70	70	71.5385	68.4615	68.4615	73.4848	73.4848	74.2424	74.2424	72.7273	73.4848	71.9697	73.4848	73.4848	72.7273	72.7273	71.7557	70.9924	73.2824	72.5191	70.9924
oligo_157	Porphyromonadaceae_ATTT	70.7692	72.7273	68.9394	68.9394	69.9248	71.2121	69.697	69.697	69.697	69.697	71.9697	71.2121	71.2121	71.2121	70.4545	68.9394	69.697	71.2121	69.697	71.2121	71.2121	69.697	69.697	69.697	71.4286	70.229	70.4545	70.4545	70.4545	72.7273	70.4545	68.9394	71.4286	71.6418	72.3881	72.3881	72.3881	73.1343	71.6418	71.6418	71.6418	71.6418	70.8955	72.1804	72.9323	72.1804	71.4286	69.1729
oligo_146	Ruminococcaceae_GCT	69.697	69.697	69.697	69.697	68.9394	68.9394	69.697	68.9394	68.9394	68.9394	69.697	70.4545	69.697	69.697	71.2121	70.4545	70.4545	70.4545	70.4545	69.697	69.697	70.4545	69.697	70.4545	70.4545	70.4545	69.697	69.697	69.697	70.4545	69.697	69.697	76.5152	75.188	75.9399	75.9399	75.188	75.9399	74.4361	75.9399	73.6842	73.6842	72.9323	71.4286	70.6767	72.9323	72.1804	72.7273
oligo_154	Ruminococcaceae_GTT	69.697	69.697	68.7023	69.697	68.9394	68.9394	69.697	68.9394	68.9394	68.9394	69.697	70.4545	69.697	69.697	71.2121	70.4545	70.4545	70.4545	70.4545	69.697	69.697	70.4545	69.697	70.4545	70.4545	70.4545	69.697	69.697	69.697	70.4545	69.697	69.697	76.5152	75.188	75.9399	75.9399	75.188	75.9399	74.4361	75.9399	73.6842	73.6842	72.9323	71.4286	70.6767	72.9323	72.1804	72.7273
oligo_036	Actinomycetaceae_CTA	66.9231	67.1756	66.9231	66.9231	66.9231	66.9231	66.9231	66.9231	66.9231	66.9231	68.4615	69.2308	67.6923	68.4615	69.2308	69.2308	66.9231	68.4615	67.6923	68.4615	68.4615	68.4615	68.4615	68.7023	67.9389	68.7023	66.9231	67.6923	67.6923	67.6923	67.6923	67.6923	68.1818	71.7557	72.5191	70.9924	71.7557	70.9924	70.9924	74.0458	70.9924	70.229	70.229	70.9924	70	70.9924	70.229	66.9231
oligo_040	Actinomycetaceae_CCA	67.6923	67.9389	67.6923	67.6923	67.6923	67.6923	67.6923	67.6923	67.6923	67.6923	69.2308	70	68.4615	69.2308	70	70	67.6923	69.2308	68.4615	69.2308	69.2308	69.2308	69.2308	69.4656	68.7023	69.4656	67.6923	68.4615	68.4615	68.4615	68.4615	68.4615	68.1818	72.5191	73.2824	71.7557	72.5191	71.7557	71.7557	74.8092	71.7557	70.9924	70.9924	71.7557	70.7692	71.7557	70.9924	67.6923
oligo_135	Actinomycetaceae_TCA	69.2308	70.229	68.7023	68.7023	68.7023	68.7023	68.7023	68.7023	68.7023	68.7023	70.229	70.9924	69.4656	70.229	70.9924	69.4656	68.7023	70.229	69.4656	69.2308	70.229	70.229	68.7023	70.4545	69.697	69.4656	68.7023	69.4656	69.4656	70.229	69.4656	69.4656	67.9389	70.9924	71.7557	70.229	71.7557	70.9924	70.9924	73.2824	71.7557	70.9924	70.9924	71.7557	70.7692	71.7557	70.9924	68.7023
oligo_194	Actinomycetaceae_TCG	69.2308	70.229	68.4615	68.4615	68.4615	68.4615	68.4615	68.4615	68.4615	68.4615	69.4656	70.229	68.7023	69.4656	70.7692	69.2308	68.4615	70	69.2308	68.4615	70	70	68.4615	70.229	69.4656	69.2308	68.4615	69.2308	69.2308	70.229	69.2308	69.2308	67.9389	70.229	70.9924	69.4656	70.9924	70.229	70.229	72.5191	70.9924	70.229	70.229	70.9924	70	70.9924	70.229	68.4615
oligo_206	Micrococcaceae_TGGATAT	67.6923	70	69.4656	68.7023	68.7023	70.229	68.7023	68.7023	68.7023	68.7023	70.229	70.9924	69.4656	70.229	70.9924	70.229	68.7023	70.229	69.4656	69.2308	70.229	70.229	69.4656	68.7023	69.4656	69.4656	68.7023	69.4656	69.4656	68.7023	70.9924	69.4656	64.8855	70	70.7692	69.2308	73.0769	72.3077	72.3077	70.7692	67.6923	66.9231	66.9231	69.2308	70	67.6923	68.4615	67.9389
oligo_293	Micrococcaceae_TCGAGGT	67.6923	67.6923	70	70	70	70	70	70	70	70	72.3077	73.0769	71.5385	72.3077	72.3077	72.3077	70	71.5385	70.7692	71.5385	71.5385	71.5385	71.5385	70	70.7692	70.7692	70	70.7692	70.7692	70	70.7692	70.7692	66.9231	70.229	70.9924	69.4656	70.229	69.4656	69.4656	72.5191	68.7023	67.9389	67.9389	70.229	70.9924	68.7023	69.4656	69.2308
oligo_044	Micrococcaceae_TCGATGC	70	70.7692	69.4656	70.9924	70.9924	70.9924	70.9924	70.9924	70.9924	70.9924	72.5191	73.2824	71.7557	72.5191	73.2824	73.2824	70.9924	72.5191	71.7557	71.5385	72.5191	72.5191	72.5191	70.9924	71.7557	71.7557	70.9924	71.7557	71.7557	70.9924	71.7557	71.7557	67.1756	71.5385	72.3077	70.7692	71.5385	70.7692	70.7692	73.8461	70	69.2308	69.2308	71.5385	72.3077	70	70.7692	70.229
oligo_138	Micrococcaceae_TTGATAT	70	70.7692	71.7557	70.9924	70.9924	70.9924	70.9924	70.9924	70.9924	70.9924	72.5191	73.2824	71.7557	72.5191	73.2824	71.7557	70.9924	72.5191	71.7557	71.5385	72.5191	72.5191	70.9924	70.9924	71.7557	71.7557	70.9924	71.7557	71.7557	70.9924	71.7557	71.7557	67.1756	70	70.7692	69.2308	70.7692	70	70	72.3077	70	69.2308	69.2308	71.5385	72.3077	70	70.7692	70.229
oligo_014	Micrococcaceae_TCGATAT	69.2308	70	70.9924	70.229	70.229	70.229	70.229	70.229	70.229	70.229	71.7557	72.5191	70.9924	71.7557	72.5191	72.5191	70.229	71.7557	70.9924	70.7692	71.7557	71.7557	71.7557	70.229	70.9924	70.9924	70.229	70.9924	70.9924	70.229	70.9924	70.9924	66.4122	70.7692	71.5385	70	70.7692	70	70	73.0769	69.2308	68.4615	68.4615	70.7692	71.5385	69.2308	70	69.4656
oligo_268	Micrococcaceae_TCGGTAT	70	70.7692	71.7557	70.9924	70.9924	70.9924	70.9924	70.9924	70.9924	70.9924	72.5191	73.2824	71.7557	72.5191	73.2824	73.2824	70.9924	72.5191	71.7557	71.5385	72.5191	72.5191	72.5191	70.9924	71.7557	71.7557	70.9924	71.7557	71.7557	70.9924	71.7557	71.7557	66.4122	70.7692	71.5385	70	70.7692	70	70	73.0769	70	69.2308	69.2308	71.5385	72.3077	70	70.7692	69.4656
oligo_238	Leptotrichiaceae_GAAAAT	70.229	70.229	66.9231	67.9389	68.7023	68.7023	69.4656	68.7023	68.7023	68.7023	71.7557	72.5191	70.229	70.229	70.9924	70.9924	70.229	70.229	68.7023	69.4656	70.9924	70.229	70.229	69.4656	69.4656	69.4656	69.4656	69.4656	69.4656	71.7557	69.4656	69.4656	73.1343	71.8518	72.5926	72.5926	71.8518	71.1111	71.1111	72.5926	70.8955	70.1492	70.1492	69.9248	69.9248	70.6767	70.6767	69.9248
oligo_106	Leptotrichiaceae_ACAAGT	67.1756	68.1818	65.9091	66.4122	67.1756	68.7023	68.7023	67.1756	67.1756	67.1756	67.1756	67.9389	67.1756	67.1756	69.4656	69.4656	68.7023	68.7023	67.1756	67.1756	67.9389	68.7023	68.7023	68.7023	68.9394	67.9389	67.9389	67.9389	67.9389	68.7023	69.4656	67.9389	71.1111	68.6567	69.403	69.403	70.1492	69.403	69.403	69.403	67.6692	67.6692	66.9173	67.4242	66.6667	68.1818	68.1818	67.6692
oligo_272	Leptotrichiaceae_ACAAGC	67.1756	68.1818	65.1515	65.6488	66.4122	67.9389	67.9389	66.4122	66.4122	66.4122	66.4122	67.1756	66.4122	66.4122	68.7023	68.7023	67.9389	67.9389	66.4122	66.4122	67.1756	67.9389	67.9389	67.9389	68.1818	67.1756	67.1756	67.1756	67.1756	67.9389	68.7023	67.1756	70.1492	67.9104	68.6567	68.6567	69.403	68.6567	68.6567	68.6567	66.9173	66.9173	66.1654	66.6667	65.9091	67.4242	67.4242	66.9173
oligo_264	Leptotrichiaceae_GCCAAG	69.697	69.9248	69.403	69.1729	69.403	69.9248	71.4286	69.9248	69.9248	69.9248	68.9394	69.697	69.9248	69.9248	72.1804	72.1804	71.4286	71.4286	69.9248	69.9248	69.697	71.4286	71.4286	70.6767	71.6418	70.4545	70.6767	70.6767	70.6767	70.4545	70.6767	70.6767	74.0741	71.3235	72.0588	72.0588	71.3235	70.5882	70.5882	72.0588	70.3704	70.3704	69.6296	70.1492	70.1492	70.8955	70.8955	70.3704
oligo_032	Leptotrichiaceae_GCTTTA	70.7692	70.9924	66.4122	66.9231	67.6923	67.6923	69.2308	67.6923	67.6923	67.6923	69.4656	70.229	68.7023	68.7023	70	70	69.2308	69.2308	67.6923	67.6923	69.2308	69.2308	69.2308	69.2308	69.4656	68.4615	68.4615	68.4615	68.4615	70.9924	68.4615	68.4615	70.6767	69.1729	69.9248	69.9248	69.1729	68.421	68.421	69.9248	68.1818	68.1818	67.4242	67.9389	67.1756	68.7023	68.7023	68.1818
oligo_205	Leptotrichiaceae_GCTAAA	69.2308	69.4656	65.6488	66.1539	66.9231	66.9231	68.4615	66.9231	66.9231	66.9231	67.9389	68.7023	66.9231	66.9231	69.2308	69.2308	68.4615	68.4615	66.9231	66.9231	68.7023	68.4615	68.4615	68.4615	68.7023	67.6923	67.6923	67.6923	67.6923	69.4656	67.6923	67.6923	70.8955	69.403	70.1492	70.1492	69.403	68.6567	68.6567	70.1492	68.421	67.4242	67.6692	67.1756	66.4122	67.9389	67.9389	68.421
oligo_094	Leptotrichiaceae_GCTACA	69.2308	69.4656	67.6692	68.1818	68.9394	68.9394	68.4615	68.9394	68.9394	68.9394	66.9231	67.6923	68.9394	68.9394	71.2121	71.2121	70.4545	70.4545	68.9394	68.9394	67.6923	70.4545	70.4545	70.4545	70.6767	69.697	69.697	69.697	69.697	68.4615	69.697	69.697	69.1729	68.421	69.1729	69.1729	68.421	67.6692	67.6692	69.1729	67.4242	69.403	66.6667	69.1729	68.421	69.9248	69.9248	67.4242
oligo_128	Leptotrichiaceae_GCTAGA	70	70.229	68.421	68.9394	69.697	69.697	69.2308	69.697	69.697	69.697	67.6923	68.4615	69.697	69.697	71.9697	71.9697	71.2121	71.2121	69.697	69.697	68.4615	71.2121	71.2121	71.2121	71.4286	70.4545	70.4545	70.4545	70.4545	69.2308	70.4545	70.4545	69.9248	69.1729	69.9248	69.9248	69.1729	68.421	68.421	69.9248	68.1818	70.1492	67.4242	69.9248	69.1729	70.6767	70.6767	68.1818
oligo_049	Peptostreptococcaceae_CTTA	72.5191	72.7273	68.9394	69.4656	70.9924	70.229	71.7557	70.229	70.229	70.229	70.9924	71.7557	70.229	70.229	72.5191	71.7557	70.229	71.7557	70.229	70.229	71.7557	71.7557	70.9924	70.9924	71.9697	70.9924	70.9924	70.9924	70.9924	71.7557	70.9924	70.9924	69.697	69.1729	69.9248	68.421	70.6767	69.9248	69.9248	71.4286	69.1729	69.1729	68.421	71.2121	71.2121	69.697	70.4545	68.1818
oligo_184	Peptostreptococcaceae_TTTA	71.7557	73.4848	68.9394	69.4656	70.9924	70.229	70.229	70.229	70.229	70.229	73.2824	74.0458	71.7557	71.7557	72.5191	71.7557	70.229	71.7557	70.229	71.7557	72.5191	71.7557	70.9924	70.9924	71.9697	70.9924	70.9924	70.9924	70.9924	71.9697	70.9924	70.9924	71.2121	71.4286	72.1804	70.6767	72.9323	72.1804	72.1804	73.6842	71.4286	70.6767	70.6767	72.7273	72.7273	71.2121	71.9697	68.9394
oligo_062	Peptostreptococcaceae_TAAT	65.9091	67.4242	67.9389	66.4122	67.4242	68.7023	68.7023	67.1756	67.1756	67.1756	68.7023	69.4656	67.9389	67.9389	69.4656	68.7023	68.7023	68.7023	67.1756	67.1756	68.7023	68.7023	67.9389	67.9389	67.9389	67.9389	67.9389	67.9389	67.9389	69.4656	69.4656	67.9389	70.229	64.3939	65.1515	65.1515	67.4242	66.6667	68.1818	66.6667	65.9091	65.1515	65.1515	66.6667	67.6692	66.6667	67.4242	67.9389
oligo_137	Peptostreptococcaceae_CTGC	68.1818	66.6667	65.4135	65.9091	67.1642	67.6692	66.9173	68.421	66.9173	66.9173	68.1818	68.9394	68.421	68.421	69.1729	68.421	68.421	68.421	66.6667	68.421	67.4242	68.421	67.6692	67.6692	67.6692	67.6692	67.6692	67.6692	67.6692	66.9173	68.421	69.1729	70.4545	68.421	69.1729	69.1729	69.1729	69.9248	69.9248	69.1729	68.421	68.421	67.6692	69.403	69.403	69.403	70.1492	67.4242
[truncated: 267 more columns]

## Sheet: Caption
Table S1. Time series oligotypes. Tab 1 of this Excel file reports, for each oligotype, its representative sequence; best match in the Human Oral Microbiome Database (version 12) and percent identity to that reference sequence; mean relative abundance in each of the two subjects; and total counts, i.e. the total number of reads in the dataset that were partitioned into this oligotype. Tab 2 repor…
